# Supplementary material for: A map of mobile DNA insertions in the NCI-60 human cancer cell panel
Source: Mob DNA. 2016 Oct 31;7:20. doi: 10.1186/s13100-016-0078-4 (PMC5087121; doi:10.1186/s13100-016-0078-4)
Supplement: Additional file 3 — COMPARE analysis associating insertions with other cell characteristics. Different tabs are used for different datasets. Activity, enzyme activity measures; Decreased / Increased methylation, DNA methylation measures; Metabolome, metabolic intermediates; Drug Effect GI50, concentration for 50 % growth inhibition; Drug Effect TGI, concentration for total growth inhibition; miRNA, microRNA expression levels; RNA, mRNA expression levels; Mutations, somatically-acquired DNA mutations; Protein, protein expression. (XLSX 4049 kb) [file 13100_2016_78_MOESM3_ESM.xlsx]

## Sheet: Activity
Label					by Variable	Correlation	Count	Signif Prob	LONG_NAME	ENTITY_MEASURED
Alu	chr12	6334505	6336201		MT2928	0.88	59	1.79e-20	THYMIDYLATE SYNTHASE ACTIVITY	ACT
Alu	chr12	65458412	65460664		MT2928	0.88	59	1.79e-20	THYMIDYLATE SYNTHASE ACTIVITY	ACT
Alu	chr12	71143337	71144396		MT2928	0.88	59	1.79e-20	THYMIDYLATE SYNTHASE ACTIVITY	ACT
Alu	chr19	30506798	30509258		MT2928	0.88	59	1.79e-20	THYMIDYLATE SYNTHASE ACTIVITY	ACT
Alu	chr20	13423323	13427433		MT2928	0.88	59	1.79e-20	THYMIDYLATE SYNTHASE ACTIVITY	ACT
Alu	chr21	31287039	31288880		MT2928	0.88	59	1.79e-20	THYMIDYLATE SYNTHASE ACTIVITY	ACT
Alu	chr4	100039156	100040217		MT2928	0.88	59	1.79e-20	THYMIDYLATE SYNTHASE ACTIVITY	ACT
Alu	chr5	180677552	180679335		MT2928	0.88	59	1.79e-20	THYMIDYLATE SYNTHASE ACTIVITY	ACT
Alu	chr5	22406622	22408284		MT2928	0.88	59	1.79e-20	THYMIDYLATE SYNTHASE ACTIVITY	ACT
Alu	chr5	43417633	43419883		MT2928	0.88	59	1.79e-20	THYMIDYLATE SYNTHASE ACTIVITY	ACT
Alu	chr7	155079504	155082352		MT2928	0.88	59	1.79e-20	THYMIDYLATE SYNTHASE ACTIVITY	ACT
L1	chr4	74487212	74488845		MT2928	0.88	59	1.79e-20	THYMIDYLATE SYNTHASE ACTIVITY	ACT
Alu	chr9	119031170	119033643	AluYb	MT184	0.84	59	5.59e-17	class-3 aldehyde dehydrogenase (ALDH-3)	ACT
Alu	chr3	17566502	17567197		MT2928	0.74	59	1.7e-11	THYMIDYLATE SYNTHASE ACTIVITY	ACT
Alu	chr2	68732290	68732546		MT2928	0.74	59	1.7e-11	THYMIDYLATE SYNTHASE ACTIVITY	ACT
Alu	chr2	225768033	225769938	AluYb	MT2928	-0.73	59	8.05e-11	THYMIDYLATE SYNTHASE ACTIVITY	ACT
Alu	chr3	37976230	37978324		MT185	0.71	59	4.2e-10	Class-I aldehyde dehydrogenase (ALDH-1)	ACT
Alu	chr14	55176036	55178661		MT2928	0.7	59	6.1e-10	THYMIDYLATE SYNTHASE ACTIVITY	ACT
Alu	chrX	15418372	15418821		MT2928	0.7	59	6.1e-10	THYMIDYLATE SYNTHASE ACTIVITY	ACT
L1	chr5	112448309	112449146		MT2928	0.69	59	1.13e-09	THYMIDYLATE SYNTHASE ACTIVITY	ACT
Alu	chr9	17700177	17702018		MT2928	0.69	59	1.16e-09	THYMIDYLATE SYNTHASE ACTIVITY	ACT
Alu	chr4	95496258	95498891	AluYa	MT2928	0.69	59	1.34e-09	THYMIDYLATE SYNTHASE ACTIVITY	ACT
Alu	chr6	124615754	124618069		MT2928	0.67	59	6.29e-09	THYMIDYLATE SYNTHASE ACTIVITY	ACT
Alu	chr3	191988385	191992909		MT21	0.67	54	3.02e-08	DT diaphorase	ACT
Alu	chr10	127881135	127882568		MT782	0.65	59	3.48e-08	NADPH Cyt P450 (cyt C) reductase	ACT
Alu	chr9	119031170	119033643	AluYb	MT198	0.62	59	2.03e-07	class-3 aldehyde dehydrogenase (ALDH-3)	ACT
Alu	chr5	22793672	22795982	AluYa	MT1293	-0.6	59	4.45e-07	P450 7-Ethoxycoumarin 0-deethylase	ACT
Alu	chr12	125344094	125344973		MT782	0.6	59	5.69e-07	NADPH Cyt P450 (cyt C) reductase	ACT
Alu	chr13	110812985	110817251	AluYb	MT184	-0.6	59	6.26e-07	class-3 aldehyde dehydrogenase (ALDH-3)	ACT
Alu	chr12	111975991	111976710		MT88	0.6	58	6.37e-07	cyt P450 reductase	ACT
Alu	chr11	105683848	105684294		MT217	0.59	58	9.54e-07	rhodamine exclusion (MDR activity)	ACT
Alu	chr17	1469127	1470130		MT184	0.59	59	9.98e-07	class-3 aldehyde dehydrogenase (ALDH-3)	ACT
Alu	chr18	50547369	50548245		MT88	0.59	58	1.26e-06	cyt P450 reductase	ACT
Alu	chr8	4830548	4832475		MT2928	0.58	59	1.31e-06	THYMIDYLATE SYNTHASE ACTIVITY	ACT
Alu	chr1	78461658	78462377		MT776	-0.58	59	1.41e-06	P450 Alkoxyresorufin dealkylation	ACT
Alu	chr2	45901017	45906396		MT2928	-0.58	59	1.87e-06	THYMIDYLATE SYNTHASE ACTIVITY	ACT
Alu	chr7	39736331	39737412		MT21	-0.59	54	2.52e-06	DT diaphorase	ACT
Alu	chr3	196857162	196857835	AluYa	MT817	-0.6	50	4.37e-06	pp60(c-src) per mg Pn	ACT
Alu	chr11	105683848	105684294		MT215	0.55	58	6.39e-06	rhodamine exclusion (MDR activity)	ACT
Alu	chr3	196857162	196857835	AluYa	MT185	-0.55	59	6.77e-06	Class-I aldehyde dehydrogenase (ALDH-1)	ACT
L1	chr11	14986491	14987146		MT184	0.54	59	8.38e-06	class-3 aldehyde dehydrogenase (ALDH-3)	ACT
L1	chr19	30494599	30498657		MT782	0.54	59	8.59e-06	NADPH Cyt P450 (cyt C) reductase	ACT
Alu	chr11	66717156	66717989		MT810	0.54	59	1.1e-05	doubling time average (1991-1998)	ACT
Alu	chr2	99726048	99728255		MT810	0.54	59	1.12e-05	doubling time average (1991-1998)	ACT
Alu	chr2	99729199	99729466		MT810	0.54	59	1.12e-05	doubling time average (1991-1998)	ACT
Alu	chr15	28322022	28326655	AluYb	MT2928	-0.54	59	1.12e-05	THYMIDYLATE SYNTHASE ACTIVITY	ACT
Alu	chr11	16413094	16414323		MT184	0.54	59	1.24e-05	class-3 aldehyde dehydrogenase (ALDH-3)	ACT
Alu	chr11	83899642	83900128		MT185	0.54	59	1.264e-05	Class-I aldehyde dehydrogenase (ALDH-1)	ACT
Alu	chr3	17563390	17564456		MT2928	0.53	59	1.28e-05	THYMIDYLATE SYNTHASE ACTIVITY	ACT
Alu	chr12	45011506	45014782	AluYa	MT2928	-0.53	59	1.28e-05	THYMIDYLATE SYNTHASE ACTIVITY	ACT
Alu	chr6	132016014	132017120		MT21	0.55	54	1.43e-05	DT diaphorase	ACT
Alu	chr3	196857162	196857835	AluYa	MT184	-0.53	59	1.62e-05	class-3 aldehyde dehydrogenase (ALDH-3)	ACT
Alu	chr1	24093404	24094129		MT776	-0.53	59	1.84e-05	P450 Alkoxyresorufin dealkylation	ACT
Alu	chr1	27797451	27798205	AluYa	MT776	-0.53	59	1.86e-05	P450 Alkoxyresorufin dealkylation	ACT
Alu	chr12	25201562	25201817		MT776	-0.53	59	1.86e-05	P450 Alkoxyresorufin dealkylation	ACT
Alu	chr17	34129524	34129943		MT776	-0.53	59	1.86e-05	P450 Alkoxyresorufin dealkylation	ACT
Alu	chr11	105683848	105684294		MT218	0.53	58	2.14e-05	rhodamine exclusion (MDR activity)	ACT
Alu	chr18	50454860	50457650		MT810	0.52	59	2.739e-05	doubling time average (1991-1998)	ACT
Alu	chr3	52801317	52804316	AluYb	MT2928	-0.52	59	2.84e-05	THYMIDYLATE SYNTHASE ACTIVITY	ACT
Alu	chr9	6882082	6886162		MT217	0.52	58	2.92e-05	rhodamine exclusion (MDR activity)	ACT
Alu	chr11	10641906	10643137		MT184	0.51	59	3.6e-05	class-3 aldehyde dehydrogenase (ALDH-3)	ACT
Alu	chr19	51455827	51459134		MT2928	-0.51	59	3.87e-05	THYMIDYLATE SYNTHASE ACTIVITY	ACT
Alu	chr3	32332220	32332602		MT817	-0.55	50	4.05e-05	pp60(c-src) per mg Pn	ACT
Alu	chr9	119031170	119033643	AluYb	MT185	0.51	59	4.3e-05	Class-I aldehyde dehydrogenase (ALDH-1)	ACT
Alu	chr13	51290290	51293656		MT817	0.54	50	4.8e-05	pp60(c-src) per mg Pn	ACT
Alu	chr3	46545488	46549810	AluYb	MT2928	-0.5	59	5.11e-05	THYMIDYLATE SYNTHASE ACTIVITY	ACT
Alu	chr4	88773219	88775648	AluYb	MT166	-0.55	47	5.97e-05	G1 Arrest after 630 gray X-Ray	ACT
Alu	chr2	39334957	39335612		MT2928	-0.49	59	7.22e-05	THYMIDYLATE SYNTHASE ACTIVITY	ACT
Alu	chr5	131679229	131681278	AluYb	MT1115	-0.52	53	7.65e-05	Thymidine Kinase	ACT
Alu	chr3	37976230	37978324		MT786	0.49	59	7.76e-05	P450 7-ethoxyresorufin deethylase	ACT
Alu	chr18	22893000	22896643	AluYb	MT779	0.57	42	8.92e-05	P450 Coumarin hydroxylase	ACT
Alu	chr9	98988338	98994073	AluYa	MT2928	-0.49	59	9.08e-05	THYMIDYLATE SYNTHASE ACTIVITY	ACT
Alu	chr3	190272471	190273138	AluYa	MT1500	-0.52	50	9.15e-05	Fas Type II	ACT
Alu	chr5	137043525	137045979		MT4	-0.49	59	9.77e-05	cytochrome b5 reductase	ACT
Alu	chr2	188242623	188246527		MT184	0.49	59	9.799e-05	class-3 aldehyde dehydrogenase (ALDH-3)	ACT
Alu	chr2	142351320	142352575	AluYb	MT2928	0.49	59	9.9e-05	THYMIDYLATE SYNTHASE ACTIVITY	ACT
Alu	chr4	55992025	55993094		MT2928	0.49	59	9.9e-05	THYMIDYLATE SYNTHASE ACTIVITY	ACT
Alu	chr11	16413094	16414323		MT817	0.52	50	9.986e-05	pp60(c-src) per mg Pn	ACT
Alu	chr5	158712006	158717047		MT1500	-0.52	50	0.00010485	Fas Type II	ACT
L1	chr1	162611393	162612831		MT1229	0.48	59	0.00010718	Glycogen Phosphorylase activity	ACT
Alu	chr15	69668264	69669514		MT775	0.51	53	0.00011268	P450 Coumarin hydroxylase	ACT
Alu	chr19	2818640	2821594		MT216	0.48	58	0.00012405	rhodamine exclusion (MDR activity)	ACT
Alu	chr17	34486179	34486961		MT819	-0.53	48	0.0001241	pp60(c-src) per mg Pn	ACT
L1	chr1	210614590	210615042		MT217	0.48	58	0.00012612	rhodamine exclusion (MDR activity)	ACT
L1	chr11	108554101	108554773	hg19ref - strand	MT217	0.48	58	0.00012612	rhodamine exclusion (MDR activity)	ACT
L1	chr6	161924629	161925472		MT217	0.48	58	0.00012612	rhodamine exclusion (MDR activity)	ACT
Alu	chr15	69668264	69669514		MT217	0.48	58	0.00012612	rhodamine exclusion (MDR activity)	ACT
Alu	chr19	53798402	53799062		MT217	0.48	58	0.00012612	rhodamine exclusion (MDR activity)	ACT
Alu	chr4	40105453	40106346		MT217	0.48	58	0.00012612	rhodamine exclusion (MDR activity)	ACT
Alu	chr9	20502117	20502347	AluYb	MT198	-0.48	59	0.0001387	class-3 aldehyde dehydrogenase (ALDH-3)	ACT
L1	chr19	56339786	56340641		MT786	0.48	59	0.00014305	P450 7-ethoxyresorufin deethylase	ACT
Alu	chr5	14863158	14867542	AluYb	MT216	-0.48	58	0.00014676	rhodamine exclusion (MDR activity)	ACT
Alu	chr6	47280708	47281823	AluYb	MT776	-0.47	59	0.00016028	P450 Alkoxyresorufin dealkylation	ACT
Alu	chr1	40635315	40635898	AluYb	MT184	0.47	59	0.00016092	class-3 aldehyde dehydrogenase (ALDH-3)	ACT
Alu	chr9	119031170	119033643	AluYb	MT817	0.51	50	0.00016357	pp60(c-src) per mg Pn	ACT
Alu	chr4	40105453	40106346		MT775	0.49	53	0.00016761	P450 Coumarin hydroxylase	ACT
Alu	chr11	66717156	66717989		MT811	0.47	59	0.00016974	doubling time average (1991-1998)	ACT
Alu	chr22	29120429	29121494		MT811	-0.47	59	0.00017251	doubling time average (1991-1998)	ACT
L1	chr1	210614590	210615042		MT215	0.47	58	0.00018213	rhodamine exclusion (MDR activity)	ACT
L1	chr11	108554101	108554773	hg19ref - strand	MT215	0.47	58	0.00018213	rhodamine exclusion (MDR activity)	ACT
L1	chr6	161924629	161925472		MT215	0.47	58	0.00018213	rhodamine exclusion (MDR activity)	ACT
Alu	chr11	103333509	103334948		MT2928	-0.47	59	0.00018596	THYMIDYLATE SYNTHASE ACTIVITY	ACT
Alu	chr1	40635315	40635898	AluYb	MT198	0.47	59	0.00020183	class-3 aldehyde dehydrogenase (ALDH-3)	ACT
L1	chr11	14986491	14987146		MT198	0.47	59	0.00020542	class-3 aldehyde dehydrogenase (ALDH-3)	ACT
Alu	chr13	111798398	111799454	AluYa	MT2928	-0.47	59	0.00020586	THYMIDYLATE SYNTHASE ACTIVITY	ACT
Alu	chr7	144362353	144363393	AluYa	MT1493	-0.5	50	0.00020683	Fas Type II	ACT
Alu	chr3	49388298	49391445	AluYb	MT21	-0.48	54	0.0002103	DT diaphorase	ACT
Alu	chr3	114127790	114128640		MT4	-0.46	59	0.00022243	cytochrome b5 reductase	ACT
L1	chr3	121124469	121126144		MT184	0.46	59	0.00022313	class-3 aldehyde dehydrogenase (ALDH-3)	ACT
Alu	chr9	20502117	20502347	AluYb	MT184	-0.46	59	0.00023016	class-3 aldehyde dehydrogenase (ALDH-3)	ACT
Alu	chr9	6882082	6886162		MT215	0.47	58	0.00023485	rhodamine exclusion (MDR activity)	ACT
Alu	chr3	190272471	190273138	AluYa	MT1493	-0.5	50	0.00023724	Fas Type II	ACT
Alu	chr3	114127790	114128640		MT184	0.46	59	0.00024338	class-3 aldehyde dehydrogenase (ALDH-3)	ACT
Alu	chr3	189490714	189491566		MT775	0.48	53	0.0002584	P450 Coumarin hydroxylase	ACT
Alu	chr11	100912529	100913192		MT185	0.46	59	0.00028101	Class-I aldehyde dehydrogenase (ALDH-1)	ACT
Alu	chr15	69668264	69669514		MT215	0.46	58	0.00029044	rhodamine exclusion (MDR activity)	ACT
Alu	chr16	12002116	12005125	AluYa	MT22	0.47	54	0.00029498	DT diaphorase	ACT
Alu	chr8	144773933	144777410		MT3	-0.45	59	0.00030261	cytochrome b5 reductase	ACT
Alu	chr1	5934431	5936076		MT782	0.45	59	0.00030402	NADPH Cyt P450 (cyt C) reductase	ACT
Alu	chr4	80988386	80990204		MT1229	-0.45	59	0.00030885	Glycogen Phosphorylase activity	ACT
Alu	chr10	3142476	3148267		MT198	-0.45	59	0.00030928	class-3 aldehyde dehydrogenase (ALDH-3)	ACT
L1	chr9	17732113	17733154		MT775	0.48	53	0.00032292	P450 Coumarin hydroxylase	ACT
Alu	chr12	75580671	75585145	AluYb	MT1493	-0.49	50	0.00032929	Fas Type II	ACT
Alu	chr2	203336824	203337857		MT810	0.45	59	0.00033646	doubling time average (1991-1998)	ACT
Alu	chr9	6882082	6886162		MT218	0.45	58	0.00034842	rhodamine exclusion (MDR activity)	ACT
L1	chr14	81466168	81468992	hg19ref - strand	MT775	-0.47	53	0.00036334	P450 Coumarin hydroxylase	ACT
Alu	chr2	99726048	99728255		MT811	0.45	59	0.00036344	doubling time average (1991-1998)	ACT
Alu	chr2	99729199	99729466		MT811	0.45	59	0.00036344	doubling time average (1991-1998)	ACT
Alu	chr20	55779296	55781132		MT218	-0.45	58	0.00037114	rhodamine exclusion (MDR activity)	ACT
Alu	chr2	188242623	188246527		MT185	0.45	59	0.00037758	Class-I aldehyde dehydrogenase (ALDH-1)	ACT
Alu	chr8	144773933	144777410		MT4	-0.45	59	0.0003966	cytochrome b5 reductase	ACT
Alu	chr14	67617190	67618326	AluYa	MT21	-0.46	54	0.00039938	DT diaphorase	ACT
Alu	chr3	131201369	131204222		MT2928	-0.45	59	0.00040377	THYMIDYLATE SYNTHASE ACTIVITY	ACT
Alu	chr6	124498101	124498549	AluYa	MT2928	0.45	59	0.00041231	THYMIDYLATE SYNTHASE ACTIVITY	ACT
Alu	chr5	158712006	158717047		MT1493	-0.48	50	0.00041624	Fas Type II	ACT
Alu	chr14	72920936	72925121	AluYa	MT185	-0.44	59	0.00042202	Class-I aldehyde dehydrogenase (ALDH-1)	ACT
Alu	chr2	39333347	39334196	AluYa	MT217	0.45	58	0.00044575	rhodamine exclusion (MDR activity)	ACT
Alu	chr4	40105453	40106346		MT215	0.45	58	0.00045462	rhodamine exclusion (MDR activity)	ACT
Alu	chr11	110093549	110096047		MT1582	0.68	22	0.00045827	Fas Type I	ACT
Alu	chr7	83062773	83064027	AluYa	MT185	-0.44	59	0.00046989	Class-I aldehyde dehydrogenase (ALDH-1)	ACT
Alu	chr13	111795998	111797261		MT1495	0.48	50	0.00048024	Fas Type I	ACT
Alu	chr6	88414593	88417330	AluYa	MT1229	-0.44	59	0.00049666	Glycogen Phosphorylase activity	ACT
Alu	chr11	10640709	10641150		MT21	0.46	54	0.00050007	DT diaphorase	ACT
Alu	chr1	151640336	151641387	AluYa	MT21	-0.46	54	0.00050555	DT diaphorase	ACT
Alu	chr11	88550369	88551906	AluYb	MT21	-0.46	54	0.00050613	DT diaphorase	ACT
Alu	chr12	101768204	101770898	AluYa	MT21	-0.46	54	0.00050613	DT diaphorase	ACT
Alu	chr2	211503199	211505428	AluYb	MT21	-0.46	54	0.00050613	DT diaphorase	ACT
Alu	chr5	74635437	74636084	AluYa	MT21	-0.46	54	0.00050613	DT diaphorase	ACT
Alu	chr8	117752453	117754307		MT21	-0.46	54	0.00050613	DT diaphorase	ACT
L1	chr4	37950864	37951097		MT88	0.44	58	0.00052776	cyt P450 reductase	ACT
L1	chr3	121124469	121126144		MT198	0.44	59	0.00056436	class-3 aldehyde dehydrogenase (ALDH-3)	ACT
Alu	chr3	65932030	65933290		MT775	0.46	53	0.00057019	P450 Coumarin hydroxylase	ACT
Alu	chr6	124615754	124618069		MT1293	0.44	59	0.00057421	P450 7-Ethoxycoumarin 0-deethylase	ACT
Alu	chr16	138406	140434	AluYb	MT2928	-0.43	59	0.00058952	THYMIDYLATE SYNTHASE ACTIVITY	ACT
L1	chr1	210614590	210615042		MT775	0.46	53	0.00060062	P450 Coumarin hydroxylase	ACT
L1	chr11	108554101	108554773	hg19ref - strand	MT775	0.46	53	0.00060062	P450 Coumarin hydroxylase	ACT
L1	chr6	161924629	161925472		MT775	0.46	53	0.00060062	P450 Coumarin hydroxylase	ACT
Alu	chr4	16617386	16619435	AluYa	MT3	-0.43	59	0.0006143	cytochrome b5 reductase	ACT
L1	chr14	51518061	51520149	hg19ref - strand	MT782	-0.43	59	0.00062253	NADPH Cyt P450 (cyt C) reductase	ACT
Alu	chr19	53798402	53799062		MT215	0.44	58	0.00062273	rhodamine exclusion (MDR activity)	ACT
Alu	chr7	38508795	38509644	AluYa	MT1495	-0.47	50	0.00063432	Fas Type I	ACT
Alu	chr10	25172269	25173952		MT3	-0.43	59	0.00063992	cytochrome b5 reductase	ACT
Alu	chr4	76993909	76996004		MT2928	0.43	59	0.00064264	THYMIDYLATE SYNTHASE ACTIVITY	ACT
Alu	chr9	7029906	7033940		MT94	-0.45	53	0.00064291	p53 yeast function assay	ACT
Alu	chr1	78032874	78035666		MT1229	-0.43	59	0.00064973	Glycogen Phosphorylase activity	ACT
Alu	chr12	90044301	90044977		MT185	-0.43	59	0.00065292	Class-I aldehyde dehydrogenase (ALDH-1)	ACT
Alu	chr11	63523442	63523689		MT776	-0.43	59	0.00065837	P450 Alkoxyresorufin dealkylation	ACT
Alu	chr10	127873061	127873913		MT21	0.45	54	0.00066038	DT diaphorase	ACT
Alu	chr12	125271153	125272397		MT21	0.45	54	0.00066038	DT diaphorase	ACT
Alu	chr14	36994083	36996628		MT21	0.45	54	0.00066038	DT diaphorase	ACT
Alu	chr14	76111618	76113516		MT21	0.45	54	0.00066038	DT diaphorase	ACT
Alu	chr16	61776755	61776993		MT21	0.45	54	0.00066038	DT diaphorase	ACT
Alu	chr2	218710886	218711557		MT21	0.45	54	0.00066038	DT diaphorase	ACT
Alu	chr3	188048795	188049827		MT21	0.45	54	0.00066038	DT diaphorase	ACT
Alu	chrX	70320663	70321516		MT21	0.45	54	0.00066038	DT diaphorase	ACT
Alu	chr12	5158077	5161342	AluYb	MT2928	-0.43	59	0.00067249	THYMIDYLATE SYNTHASE ACTIVITY	ACT
Alu	chr22	36712420	36716937		MT2928	0.43	59	0.00067624	THYMIDYLATE SYNTHASE ACTIVITY	ACT
Alu	chr1	8568713	8571897	AluYb	MT3	-0.43	59	0.0006837	cytochrome b5 reductase	ACT
Alu	chr6	47284488	47286426		MT776	-0.43	59	0.00069366	P450 Alkoxyresorufin dealkylation	ACT
Alu	chr17	34483435	34485247		MT1495	0.46	50	0.00069539	Fas Type I	ACT
Alu	chr13	110812985	110817251	AluYb	MT4	0.43	59	0.00070307	cytochrome b5 reductase	ACT
Alu	chr3	37976230	37978324		MT184	0.43	59	0.00072205	class-3 aldehyde dehydrogenase (ALDH-3)	ACT
Alu	chr8	90760218	90763951	AluYb	MT185	-0.43	59	0.00074403	Class-I aldehyde dehydrogenase (ALDH-1)	ACT
L1	chr3	121124469	121126144		MT185	0.43	59	0.00074502	Class-I aldehyde dehydrogenase (ALDH-1)	ACT
Alu	chr3	32332220	32332602		MT185	-0.43	59	0.00075374	Class-I aldehyde dehydrogenase (ALDH-1)	ACT
Alu	chr12	104012943	104015754		MT1293	0.43	59	0.00075794	P450 7-Ethoxycoumarin 0-deethylase	ACT
Alu	chr7	129065486	129070936		MT199	0.43	59	0.00076447	Class-I aldehyde dehydrogenase (ALDH-1)	ACT
L1	chr19	9051769	9052020		MT88	0.43	58	0.00076568	cyt P450 reductase	ACT
Alu	chr3	115831460	115832138	AluYa	MT782	0.43	59	0.00077397	NADPH Cyt P450 (cyt C) reductase	ACT
Alu	chr4	95496258	95498891	AluYa	MT185	0.43	59	0.00077798	Class-I aldehyde dehydrogenase (ALDH-1)	ACT
Alu	chr4	185653794	185657300		MT1495	0.46	50	0.00080825	Fas Type I	ACT
Alu	chr17	73397931	73398880	AluYb	MT1495	0.46	50	0.00080825	Fas Type I	ACT
Alu	chr5	138159678	138165179	AluYa	MT1495	0.46	50	0.00080825	Fas Type I	ACT
Alu	chr8	59483028	59484530		MT782	0.42	59	0.00082486	NADPH Cyt P450 (cyt C) reductase	ACT
Alu	chr3	50062866	50063211		MT810	0.42	59	0.00083378	doubling time average (1991-1998)	ACT
Alu	chrX	153347180	153347608		MT810	0.42	59	0.00084884	doubling time average (1991-1998)	ACT
Alu	chr2	203336824	203337857		MT811	0.42	59	0.0008507	doubling time average (1991-1998)	ACT
Alu	chr3	190272471	190273138	AluYa	MT1229	-0.42	59	0.00085743	Glycogen Phosphorylase activity	ACT
Alu	chr22	29120429	29121494		MT810	-0.42	59	0.00085752	doubling time average (1991-1998)	ACT
Alu	chr8	3049180	3051864		MT775	0.44	53	0.00085873	P450 Coumarin hydroxylase	ACT
Alu	chr4	169757213	169758255		MT184	0.42	59	0.00087245	class-3 aldehyde dehydrogenase (ALDH-3)	ACT
Alu	chr14	61796642	61797306		MT3	-0.42	59	0.00088053	cytochrome b5 reductase	ACT
Alu	chr7	117191589	117192424		MT1493	-0.46	50	0.00088269	Fas Type II	ACT
Alu	chr5	178146971	178147823	AluYa	MT198	-0.42	59	0.00089118	class-3 aldehyde dehydrogenase (ALDH-3)	ACT
Alu	chr4	120506648	120509757	AluYb	MT4	0.42	59	0.00091524	cytochrome b5 reductase	ACT
Alu	chr7	33180326	33180558		MT21	0.44	54	0.00092272	DT diaphorase	ACT
Alu	chr10	37440333	37441164		MT1501	-0.42	58	0.0009233	glutathione (GSH)	ACT
L1	chr14	67228075	67229654	hg19ref - strand	MT185	-0.42	59	0.00092899	Class-I aldehyde dehydrogenase (ALDH-1)	ACT
Alu	chr17	31452456	31452905	AluYb	MT1495	0.45	50	0.00094578	Fas Type I	ACT
Alu	chr11	112007670	112009768	AluYb	MT1495	0.45	50	0.00094578	Fas Type I	ACT
Alu	chr2	165485522	165487508	AluYb	MT776	-0.42	59	0.00095899	P450 Alkoxyresorufin dealkylation	ACT
Alu	chr22	42011443	42012914		MT1229	-0.42	59	0.00096142	Glycogen Phosphorylase activity	ACT
L1	chr6	129325582	129330863	hg19ref + strand	MT1293	-0.42	59	0.0009824	P450 7-Ethoxycoumarin 0-deethylase	ACT
Alu	chr11	100912529	100913192		MT184	0.42	59	0.00098366	class-3 aldehyde dehydrogenase (ALDH-3)	ACT
Alu	chr10	3142476	3148267		MT4	0.42	59	0.0009893	cytochrome b5 reductase	ACT
Alu	chr18	60926553	60930897		MT1293	0.42	59	0.000992	P450 7-Ethoxycoumarin 0-deethylase	ACT
Alu	chr3	32332220	32332602		MT184	-0.42	59	0.00099497	class-3 aldehyde dehydrogenase (ALDH-3)	ACT

## Sheet: Decreased Methylation
Label					by Variable	Correlation	Count	Signif Prob	LONG_NAME	ENTITY_MEASURED
Alu	chr7	39736331	39737412		MT9474	-0.98	54	5.68e-40	148_TPD52L2_001_CpG_20	DNAme
Alu	chr18	67569135	67574888		MT9475	-0.98	54	1.52e-36	148_TPD52L2_001_CpG_21	DNAme
Alu	chr4	16617386	16619435	AluYa	MT9475	-0.98	54	1.52e-36	148_TPD52L2_001_CpG_21	DNAme
Alu	chr7	39736331	39737412		MT9954	-0.98	51	7.18e-36	214_ARHH_02_CpG_31	DNAme
Alu	chr1	11095979	11099480	AluYb	MT13025	-0.97	57	4.04e-35	499_SS18_CpG_31	DNAme
Alu	chr2	211506306	211508812		MT11361	-0.97	55	2.44e-33	329_GPHN_01_CpG_25.26	DNAme
Alu	chr14	39718899	39720389		MT15038	-0.95	53	2.38e-28	674_PIK3CG_01_CpG_25.26.27	DNAme
Alu	chr11	61573834	61576062	AluYb	MT12156	-0.94	58	6.25e-27	425_NR4A3_CpG_12	DNAme
Alu	chr4	124102962	124105541	AluYa	MT5790	-0.95	51	1.13e-25	030_MRPL23_001_CpG_11	DNAme
Alu	chr2	211506306	211508812		MT11362	-0.93	56	2.08e-25	329_GPHN_01_CpG_27.28	DNAme
Alu	chr2	159339366	159340424	AluYb	MT6808	-0.95	50	3.28e-25	063_LMO2_002_CpG_41	DNAme
Alu	chr2	102354964	102356619	AluYa	MT9121	-0.94	53	8.65e-25	137_TOP1_001_CpG_43	DNAme
Alu	chr18	12854007	12856505		MT9530	-0.94	52	2.59e-24	150_U2AF1RS1_001_CpG_2	DNAme
Alu	chr1	29382801	29384575		MT9530	-0.94	52	2.59e-24	150_U2AF1RS1_001_CpG_2	DNAme
Alu	chr2	102354964	102356619	AluYa	MT6740	-0.94	51	4.09e-24	061_LASP1_001_CpG_50	DNAme
Alu	chr3	105595959	105597891	AluYa	MT6740	-0.94	51	4.09e-24	061_LASP1_001_CpG_50	DNAme
Alu	chr5	22793672	22795982	AluYa	MT13516	-0.91	58	1.75e-23	574_Beta.NAP_01_CpG_3	DNAme
Alu	chr1	11095979	11099480	AluYb	MT13021	-0.92	57	1.8e-23	499_SS18_CpG_24	DNAme
Alu	chr2	211506306	211508812		MT11357	-0.92	55	1.23e-22	329_GPHN_01_CpG_16	DNAme
Alu	chr1	11095979	11099480	AluYb	MT13031	-0.9	57	3.29e-21	499_SS18_CpG_40	DNAme
L1	chr7	83236096	83239387	hg19ref + strand	MT10503	-0.91	52	5.99e-21	262_CTNNB1_CpG_47	DNAme
Alu	chr11	61573834	61576062	AluYb	MT12158	-0.88	58	1.3e-19	425_NR4A3_CpG_14	DNAme
Alu	chr13	60374730	60376784	AluYb	MT10195	-0.89	54	2.62e-19	231_BHD_CpG_5	DNAme
Alu	chr2	102354964	102356619	AluYa	MT13319	-0.89	54	6.52e-19	520_TEC_CpG_37	DNAme
Alu	chr11	61573834	61576062	AluYb	MT12942	-0.87	57	2.3e-18	489_SDHB_CpG_4.5	DNAme
Alu	chr2	159339366	159340424	AluYb	MT6809	-0.89	51	2.64e-18	063_LMO2_002_CpG_42	DNAme
Alu	chr3	105595959	105597891	AluYa	MT6730	-0.88	53	2.98e-18	061_LASP1_001_CpG_36.37	DNAme
Alu	chr1	72065038	72065882		MT6888	-0.89	50	1.06e-17	068_MAP2K4_001_CpG_21	DNAme
Alu	chr2	102354964	102356619	AluYa	MT13314	-0.87	54	1.07e-17	520_TEC_CpG_3	DNAme
Alu	chr5	22190797	22191088	AluYa	MT6888	-0.88	50	1.64e-17	068_MAP2K4_001_CpG_21	DNAme
Alu	chr7	39736331	39737412		MT9972	-0.87	52	5.41e-17	214_ARHH_02_CpG_75.76	DNAme
Alu	chr14	39718899	39720389		MT15026	-0.86	55	6.04e-17	674_PIK3CG_01_CpG_12	DNAme
Alu	chr4	124102962	124105541	AluYa	MT6899	-0.88	50	6.92e-17	068_MAP2K4_001_CpG_46.47	DNAme
Alu	chr1	243957831	243958070	AluYa	MT12788	-0.85	57	1.08e-16	471_PTCH_02_CpG_20	DNAme
Alu	chr10	60029303	60031158	AluYa	MT12788	-0.85	57	1.08e-16	471_PTCH_02_CpG_20	DNAme
Alu	chr17	32035707	32039311	AluYa	MT10196	-0.86	54	1.47e-16	231_BHD_CpG_6	DNAme
Alu	chr2	211506306	211508812		MT11451	-0.85	55	1.78e-16	337_HLF_CpG_22.23	DNAme
Alu	chr5	168390863	168393806	AluYa	MT4925	-0.86	54	1.79e-16	003_BCL11A_001_CpG_23.24	DNAme
Alu	chr17	32035707	32039311	AluYa	MT10199	-0.86	53	2.34e-16	231_BHD_CpG_9	DNAme
Alu	chr11	88550369	88551906	AluYb	MT5797	-0.87	50	2.66e-16	030_MRPL23_001_CpG_21	DNAme
Alu	chr12	101768204	101770898	AluYa	MT5797	-0.87	50	2.66e-16	030_MRPL23_001_CpG_21	DNAme
Alu	chr2	211503199	211505428	AluYb	MT5797	-0.87	50	2.66e-16	030_MRPL23_001_CpG_21	DNAme
Alu	chr5	74635437	74636084	AluYa	MT5797	-0.87	50	2.66e-16	030_MRPL23_001_CpG_21	DNAme
Alu	chr8	117752453	117754307		MT5797	-0.87	50	2.66e-16	030_MRPL23_001_CpG_21	DNAme
Alu	chr2	211506306	211508812		MT5797	-0.87	50	2.66e-16	030_MRPL23_001_CpG_21	DNAme
Alu	chr2	9567017	9568070		MT13990	-0.84	58	2.84e-16	601_COL6A2_01_CpG_2	DNAme
Alu	chr20	31873715	31874184		MT13990	-0.84	58	2.84e-16	601_COL6A2_01_CpG_2	DNAme
Alu	chr22	46622144	46623029		MT13990	-0.84	58	2.84e-16	601_COL6A2_01_CpG_2	DNAme
Alu	chr9	39154286	39155320		MT13990	-0.84	58	2.84e-16	601_COL6A2_01_CpG_2	DNAme
Alu	chr2	211506306	211508812		MT5481	-0.86	52	4.63e-16	019_COPG2_001_CpG_13	DNAme
Alu	chr12	45011506	45014782	AluYa	MT8686	-0.85	54	6.28e-16	127_TFEB_001_CpG_11.12	DNAme
Alu	chr11	61573834	61576062	AluYb	MT12938	-0.84	57	6.55e-16	489_SDHB_CpG_3	DNAme
Alu	chr4	100067207	100070231	AluYa	MT5965	-0.86	51	1.39e-15	036_MRPL23_007_CpG_11.12	DNAme
Alu	chr17	32035707	32039311	AluYa	MT11076	-0.84	54	2.77e-15	308_FH_CpG_1	DNAme
Alu	chr14	67617190	67618326	AluYa	MT5620	-0.83	55	4.31e-15	024_COPEB_001_CpG_4	DNAme
Alu	chr1	243957831	243958070	AluYa	MT9818	-0.85	50	5.21e-15	207_AKT2_01_CpG_48.49.50	DNAme
Alu	chr10	60029303	60031158	AluYa	MT9818	-0.85	50	5.21e-15	207_AKT2_01_CpG_48.49.50	DNAme
Alu	chr2	102354964	102356619	AluYa	MT5718	-0.84	51	1.13e-14	027_DDX10_001_CpG_31	DNAme
Alu	chr2	102354964	102356619	AluYa	MT5720	-0.84	51	1.13e-14	027_DDX10_001_CpG_34	DNAme
Alu	chr2	242100104	242103010		MT5848	-0.84	52	1.14e-14	032_MRPL23_003_CpG_2	DNAme
Alu	chr2	211506306	211508812		MT11452	-0.82	55	1.25e-14	337_HLF_CpG_24	DNAme
Alu	chr7	39736331	39737412		MT6898	-0.84	50	1.95e-14	068_MAP2K4_001_CpG_44.45	DNAme
Alu	chr12	45011506	45014782	AluYa	MT8705	-0.83	53	2.43e-14	127_TFEB_001_CpG_7	DNAme
Alu	chr1	72065038	72065882		MT7083	-0.81	56	3.05e-14	076_MSI2_001_CpG_10	DNAme
Alu	chr2	102354964	102356619	AluYa	MT13318	-0.82	54	4.85e-14	520_TEC_CpG_36	DNAme
Alu	chr11	84236851	84237489		MT10917	-0.8	57	6.58e-14	296_FANCD2_CpG_1	DNAme
Alu	chr5	22793672	22795982	AluYa	MT13509	-0.8	57	6.62e-14	574_Beta.NAP_01_CpG_1	DNAme
Alu	chr1	40635315	40635898	AluYb	MT8182	-0.82	52	9.59e-14	112_ATP10A_002_CpG_1.2	DNAme
L1	chr3	116085107	116087754	hg19ref + strand	MT12976	-0.8	57	1.04e-13	492_SDHD_CpG_25	DNAme
Alu	chr11	113125856	113129117	AluYa	MT8297	-0.82	51	1.62e-13	115_ATP10A_005_CpG_14	DNAme
Alu	chr5	78091406	78092246	AluYa	MT14909	-0.8	55	1.67e-13	668_N.MYC_2_01_CpG_16	DNAme
Alu	chr13	60374730	60376784	AluYb	MT13129	-0.79	58	2.06e-13	508_STL_02_CpG_24	DNAme
Alu	chr2	102354964	102356619	AluYa	MT13310	-0.8	54	2.64e-13	520_TEC_CpG_24	DNAme
Alu	chr3	105595959	105597891	AluYa	MT6725	-0.81	53	2.65e-13	061_LASP1_001_CpG_27	DNAme
Alu	chr14	39718899	39720389		MT15039	-0.78	57	6.19e-13	674_PIK3CG_01_CpG_28.29	DNAme
Alu	chr11	61573834	61576062	AluYb	MT10503	-0.8	52	6.42e-13	262_CTNNB1_CpG_47	DNAme
Alu	chr17	32035707	32039311	AluYa	MT8296	-0.79	56	6.66e-13	115_ATP10A_005_CpG_13	DNAme
Alu	chr2	211506306	211508812		MT12710	-0.78	58	7.41e-13	465_PRCC_01_CpG_9	DNAme
Alu	chr11	63523442	63523689		MT15015	-0.78	56	1.16e-12	673_PECAM1_01_CpG_11.12	DNAme
Alu	chr2	62455936	62456795	AluYb	MT15158	-0.78	57	1.23e-12	681_RAD51_1_01_CpG_22.23	DNAme
Alu	chr13	28923071	28925339		MT11359	-0.78	56	2.05e-12	329_GPHN_01_CpG_18.19	DNAme
Alu	chr17	32035707	32039311	AluYa	MT10192	-0.78	54	2.5e-12	231_BHD_CpG_25.26	DNAme
Alu	chr2	102354964	102356619	AluYa	MT13304	-0.78	54	3.32e-12	520_TEC_CpG_10	DNAme
Alu	chr2	31559833	31565896		MT11630	-0.77	56	3.79e-12	390_MLL_02_CpG_19	DNAme
Alu	chr4	54418206	54419247		MT8182	-0.79	52	4.19e-12	112_ATP10A_002_CpG_1.2	DNAme
Alu	chr2	225768033	225769938	AluYb	MT8689	-0.79	52	4.26e-12	127_TFEB_001_CpG_19.20.21	DNAme
Alu	chr1	161781003	161781261	AluYa	MT12130	-0.76	58	4.37e-12	424_NPM1_CpG_18	DNAme
Alu	chr7	102475430	102476412	AluYa	MT15026	-0.77	55	4.43e-12	674_PIK3CG_01_CpG_12	DNAme
L1	chr3	105472058	105473712	hg19ref - strand	MT5795	-0.79	51	4.94e-12	030_MRPL23_001_CpG_18	DNAme
Alu	chr18	28564576	28569167	AluYb	MT13129	-0.75	58	8.23e-12	508_STL_02_CpG_24	DNAme
Alu	chr2	211506306	211508812		MT11356	-0.76	56	8.25e-12	329_GPHN_01_CpG_14.15	DNAme
Alu	chr2	68684790	68688259	AluYb	MT14071	-0.77	54	8.5e-12	608_DBI_1_01_CpG_26.27.28.29	DNAme
Alu	chr5	22793672	22795982	AluYa	MT13463	-0.77	54	8.99e-12	571_ATP5A1_1._01_CpG_15	DNAme
Alu	chr3	46545488	46549810	AluYb	MT8561	-0.77	54	9.43e-12	123_SS18L1_002_CpG_53	DNAme
Alu	chr2	102354964	102356619	AluYa	MT13303	-0.79	50	1.02e-11	520_TEC_CpG_1.2	DNAme
Alu	chr2	9567017	9568070		MT5595	-0.79	50	1.14e-11	023_SYTB_001_CpG_2	DNAme
Alu	chr20	31873715	31874184		MT5595	-0.79	50	1.14e-11	023_SYTB_001_CpG_2	DNAme
Alu	chr22	46622144	46623029		MT5595	-0.79	50	1.14e-11	023_SYTB_001_CpG_2	DNAme
Alu	chr9	39154286	39155320		MT5595	-0.79	50	1.14e-11	023_SYTB_001_CpG_2	DNAme
Alu	chr7	103464780	103466060		MT5595	-0.79	50	1.14e-11	023_SYTB_001_CpG_2	DNAme
Alu	chr16	138406	140434	AluYb	MT13778	-0.77	53	1.29e-11	587_CCNH_1_01_CpG_6	DNAme
Alu	chr2	102354964	102356619	AluYa	MT5461	-0.75	57	1.29e-11	018_CHEK2_001_CpG_11	DNAme
Alu	chr5	22793672	22795982	AluYa	MT13517	-0.75	58	1.86e-11	574_Beta.NAP_01_CpG_4	DNAme
Alu	chr2	102354964	102356619	AluYa	MT13311	-0.76	54	2.13e-11	520_TEC_CpG_25	DNAme
Alu	chr2	102354964	102356619	AluYa	MT13320	-0.76	54	2.13e-11	520_TEC_CpG_38	DNAme
Alu	chr5	22793672	22795982	AluYa	MT13078	-0.77	53	2.18e-11	505_STK11_01_CpG_8.9	DNAme
Alu	chr5	22793672	22795982	AluYa	MT14492	-0.74	58	2.33e-11	639_IFITM1_01_CpG_6	DNAme
L1	chr6	110475114	110476748	hg19ref - strand	MT6645	-0.78	51	2.34e-11	059_KTN1_001_CpG_11	DNAme
Alu	chr18	32662272	32667527	AluYa	MT12773	-0.74	58	2.4e-11	470_PTCH_01_CpG_35	DNAme
Alu	chr18	32662272	32667527	AluYa	MT12775	-0.74	58	2.4e-11	470_PTCH_01_CpG_37.38	DNAme
Alu	chr2	102354964	102356619	AluYa	MT13316	-0.76	53	2.82e-11	520_TEC_CpG_34	DNAme
Alu	chr4	100067207	100070231	AluYa	MT5844	-0.77	52	2.85e-11	032_MRPL23_003_CpG_1	DNAme
Alu	chr2	102354964	102356619	AluYa	MT13317	-0.76	54	2.97e-11	520_TEC_CpG_35	DNAme
Alu	chr2	159339366	159340424	AluYb	MT13119	-0.75	57	3e-11	507_STL_01_CpG_30	DNAme
Alu	chr7	83268646	83271102	AluYa	MT12136	-0.74	58	3.12e-11	424_NPM1_CpG_25	DNAme
Alu	chr7	83268646	83271102	AluYa	MT12142	-0.74	58	3.12e-11	424_NPM1_CpG_36	DNAme
Alu	chr7	83268646	83271102	AluYa	MT12150	-0.74	58	3.12e-11	424_NPM1_CpG_6	DNAme
Alu	chr2	225768033	225769938	AluYb	MT13474	-0.76	54	3.31e-11	571_ATP5A1_1._01_CpG_32	DNAme
Alu	chr1	11095979	11099480	AluYb	MT13015	-0.74	57	3.42e-11	499_SS18_CpG_12.13.14	DNAme
Alu	chr5	22190797	22191088	AluYa	MT12942	-0.74	57	3.58e-11	489_SDHB_CpG_4.5	DNAme
Alu	chr2	9567017	9568070		MT9375	-0.74	58	3.96e-11	145_TCEB3C_001_CpG_16.17.18	DNAme
Alu	chr20	31873715	31874184		MT9375	-0.74	58	3.96e-11	145_TCEB3C_001_CpG_16.17.18	DNAme
Alu	chr22	46622144	46623029		MT9375	-0.74	58	3.96e-11	145_TCEB3C_001_CpG_16.17.18	DNAme
Alu	chr9	39154286	39155320		MT9375	-0.74	58	3.96e-11	145_TCEB3C_001_CpG_16.17.18	DNAme
Alu	chr6	7219134	7221381	AluYb	MT6909	-0.74	57	4.39e-11	069_MAP2K4_002_CpG_19	DNAme
L1	chr6	51745971	51748417	hg19ref + strand	MT5622	-0.75	54	4.72e-11	024_COPEB_001_CpG_8	DNAme
Alu	chr5	22190797	22191088	AluYa	MT4929	-0.75	54	5.01e-11	003_BCL11A_001_CpG_29	DNAme
Alu	chr4	169731991	169734396	AluYb	MT14684	-0.74	57	5.06e-11	659_MRPL3._01_CpG_10	DNAme
Alu	chr2	68684790	68688259	AluYb	MT10210	-0.73	59	6.04e-11	235_BMPR1A_02_CpG_7	DNAme
L1	chr7	93144403	93146062		MT9374	-0.74	57	6.65e-11	145_TCEB3C_001_CpG_15	DNAme
Alu	chr3	49388298	49391445	AluYb	MT6647	-0.75	54	7.54e-11	059_KTN1_001_CpG_13.14.15	DNAme
L1	chr3	116085107	116087754	hg19ref + strand	MT12740	-0.73	58	7.99e-11	468_PRO1073_CpG_17	DNAme
Alu	chr3	105242189	105246090		MT6423	-0.74	56	8.69e-11	052_HRPT2_001_CpG_36.37.38	DNAme
Alu	chr18	67569135	67574888		MT6423	-0.74	56	8.69e-11	052_HRPT2_001_CpG_36.37.38	DNAme
Alu	chr2	102354964	102356619	AluYa	MT6730	-0.75	53	9.58e-11	061_LASP1_001_CpG_36.37	DNAme
Alu	chr2	68684790	68688259	AluYb	MT6895	-0.77	50	9.9e-11	068_MAP2K4_001_CpG_36.37.38.39.40.41	DNAme
Alu	chr13	28923071	28925339		MT9403	-0.73	58	1.01e-10	145_TSC2_001_CpG_39.40	DNAme
Alu	chr5	168390863	168393806	AluYa	MT4931	-0.74	54	1.24e-10	003_BCL11A_001_CpG_6	DNAme
L1	chr3	54424318	54426937	hg19ref - strand	MT6887	-0.76	50	1.31e-10	068_MAP2K4_001_CpG_20	DNAme
L1	chr16	83676918	83678561	hg19ref + strand	MT14255	-0.76	51	1.33e-10	626_GDI2._01_CpG_37.38	DNAme
L1	chr16	83676918	83678561	hg19ref + strand	MT14258	-0.76	51	1.33e-10	626_GDI2._01_CpG_40.41	DNAme
Alu	chr6	7219134	7221381	AluYb	MT6729	-0.75	52	1.34e-10	061_LASP1_001_CpG_32.33.34.35	DNAme
Alu	chr6	52658001	52658854		MT15343	-0.76	50	1.39e-10	HOXA11_SQ01_CpG_26	DNAme
Alu	chr2	242100104	242103010		MT15026	-0.74	55	1.54e-10	674_PIK3CG_01_CpG_12	DNAme
Alu	chr16	23639756	23642107	AluYb	MT9057	-0.73	57	1.59e-10	136_TNFRSF6_001_CpG_24.25	DNAme
Alu	chr2	9567017	9568070		MT13992	-0.72	58	1.64e-10	601_COL6A2_01_CpG_22	DNAme
Alu	chr20	31873715	31874184		MT13992	-0.72	58	1.64e-10	601_COL6A2_01_CpG_22	DNAme
Alu	chr22	46622144	46623029		MT13992	-0.72	58	1.64e-10	601_COL6A2_01_CpG_22	DNAme
Alu	chr9	39154286	39155320		MT13992	-0.72	58	1.64e-10	601_COL6A2_01_CpG_22	DNAme
Alu	chr13	28923071	28925339		MT11938	-0.72	59	1.77e-10	408_MYCL1_CpG_1	DNAme
Alu	chr2	47715709	47719158	AluYa	MT11643	-0.73	55	1.92e-10	392_MLLT10_CpG_2	DNAme
Alu	chrX	148762759	148766986	AluYa	MT5429	-0.76	50	2.13e-10	017_CDK6_001_CpG_35	DNAme
Alu	chrX	148762759	148766986	AluYa	MT5431	-0.76	50	2.13e-10	017_CDK6_001_CpG_37	DNAme
Alu	chr5	168390863	168393806	AluYa	MT12102	-0.74	54	2.39e-10	420_NF1_CpG_12.13	DNAme
Alu	chr9	605327	608976	AluYb	MT6899	-0.75	50	2.85e-10	068_MAP2K4_001_CpG_46.47	DNAme
Alu	chr7	83268646	83271102	AluYa	MT12152	-0.71	58	2.99e-10	424_NPM1_CpG_9.10	DNAme
Alu	chr14	67841193	67843576		MT11076	-0.73	54	3.06e-10	308_FH_CpG_1	DNAme
Alu	chr2	211506306	211508812		MT11461	-0.73	54	3.16e-10	337_HLF_CpG_44.45	DNAme
Alu	chr7	39736331	39737412		MT6423	-0.72	56	3.32e-10	052_HRPT2_001_CpG_36.37.38	DNAme
Alu	chr1	89234845	89237647		MT13457	-0.73	54	3.36e-10	571_ATP5A1_1._01_CpG_1.2.3	DNAme
L1	chr7	83236096	83239387	hg19ref + strand	MT12945	-0.75	51	3.51e-10	489_SDHB_CpG_9	DNAme
Alu	chr11	61573834	61576062	AluYb	MT12945	-0.75	51	3.51e-10	489_SDHB_CpG_9	DNAme
Alu	chr2	68684790	68688259	AluYb	MT14062	-0.73	54	3.91e-10	608_DBI_1_01_CpG_1.2.3	DNAme
Alu	chr2	47715709	47719158	AluYa	MT11655	-0.73	54	3.92e-10	392_MLLT10_CpG_47.48.49	DNAme
Alu	chr17	32035707	32039311	AluYa	MT5799	-0.74	51	4.03e-10	030_MRPL23_001_CpG_4	DNAme
L1	chr3	54424318	54426937	hg19ref - strand	MT6898	-0.75	50	4.2e-10	068_MAP2K4_001_CpG_44.45	DNAme
Alu	chr13	28923071	28925339		MT5481	-0.74	52	4.25e-10	019_COPG2_001_CpG_13	DNAme
Alu	chr2	225768033	225769938	AluYb	MT10491	-0.72	56	4.32e-10	262_CTNNB1_CpG_13.14	DNAme
Alu	chr15	67846292	67847339	AluYb	MT12942	-0.71	57	4.36e-10	489_SDHB_CpG_4.5	DNAme
Alu	chr5	64866937	64869015		MT12938	-0.71	57	4.44e-10	489_SDHB_CpG_3	DNAme
Alu	chr18	5409770	5411652		MT8282	-0.74	52	4.81e-10	114_ATP10A_004_CpG_9.10.11	DNAme
Alu	chr12	9247367	9248240	AluYb	MT9954	-0.74	51	5.15e-10	214_ARHH_02_CpG_31	DNAme
Alu	chr3	189490714	189491566		MT7979	-0.74	50	5.53e-10	106_PML_001_CpG_4	DNAme
Alu	chr12	77273558	77275557		MT4955	-0.7	59	5.88e-10	003_IGF2R_003_CpG_19.20	DNAme
Alu	chr12	77273558	77275557		MT4958	-0.7	59	5.88e-10	003_IGF2R_003_CpG_22.23	DNAme
Alu	chr12	77273558	77275557		MT4961	-0.7	59	5.88e-10	003_IGF2R_003_CpG_26.27	DNAme
Alu	chr12	77273558	77275557		MT4964	-0.7	59	5.88e-10	003_IGF2R_003_CpG_3.4	DNAme
Alu	chr12	77273558	77275557		MT4965	-0.7	59	5.88e-10	003_IGF2R_003_CpG_30.31	DNAme
Alu	chr12	77273558	77275557		MT4968	-0.7	59	5.88e-10	003_IGF2R_003_CpG_34.35	DNAme
Alu	chr12	77273558	77275557		MT4971	-0.7	59	5.88e-10	003_IGF2R_003_CpG_38.39	DNAme
Alu	chr12	77273558	77275557		MT4973	-0.7	59	5.88e-10	003_IGF2R_003_CpG_41.42	DNAme
Alu	chr12	77273558	77275557		MT4979	-0.7	59	5.88e-10	003_IGF2R_003_CpG_7.8	DNAme
L1	chr8	18768162	18770346	hg19ref + strand	MT12636	-0.73	53	6.36e-10	460_PMS2_CpG_3	DNAme
Alu	chr2	102354964	102356619	AluYa	MT13305	-0.73	53	6.68e-10	520_TEC_CpG_11.12	DNAme
Alu	chr3	189490714	189491566		MT7961	-0.74	50	6.73e-10	106_PML_001_CpG_1.2	DNAme
Alu	chr1	89234845	89237647		MT9497	-0.72	54	6.91e-10	148_WHSC1L1_001_CpG_46	DNAme
L1	chr3	116085107	116087754	hg19ref + strand	MT12982	-0.71	57	7.81e-10	492_SDHD_CpG_6	DNAme
L1	chr11	84461605	84463053		MT6893	-0.74	50	8.19e-10	068_MAP2K4_001_CpG_33.34	DNAme
Alu	chr2	211506306	211508812		MT9405	-0.7	58	8.27e-10	145_TSC2_001_CpG_41	DNAme
Alu	chr3	60520192	60523643	AluYb	MT5988	-0.71	57	8.64e-10	038_FVT1_001_CpG_18.19	DNAme
Alu	chr3	189490714	189491566		MT7972	-0.74	50	8.97e-10	106_PML_001_CpG_21.22	DNAme
Alu	chr4	54418206	54419247		MT8189	-0.73	52	9.07e-10	112_ATP10A_002_CpG_18.19	DNAme
Alu	chr7	83268646	83271102	AluYa	MT12134	-0.7	58	9.92e-10	424_NPM1_CpG_23	DNAme
Alu	chr18	67569135	67574888		MT9761	-0.7	57	1.02e-09	205_AF3p21_CpG_23.24.25	DNAme
Alu	chr2	113578329	113582323	AluYb	MT9761	-0.7	57	1.02e-09	205_AF3p21_CpG_23.24.25	DNAme
Alu	chr20	45536695	45539961		MT9761	-0.7	57	1.02e-09	205_AF3p21_CpG_23.24.25	DNAme
Alu	chr7	103812374	103813432	AluYa	MT11361	-0.71	55	1.09e-09	329_GPHN_01_CpG_25.26	DNAme
Alu	chr5	168390863	168393806	AluYa	MT11361	-0.71	55	1.09e-09	329_GPHN_01_CpG_25.26	DNAme
Alu	chr2	102354964	102356619	AluYa	MT10042	-0.72	53	1.17e-09	218_ATIC_CpG_51	DNAme
Alu	chr2	102354964	102356619	AluYa	MT7102	-0.71	56	1.18e-09	076_MSI2_001_CpG_7	DNAme
Alu	chr11	63523442	63523689		MT15014	-0.71	56	1.2e-09	673_PECAM1_01_CpG_10	DNAme
Alu	chr1	151640336	151641387	AluYa	MT6892	-0.73	50	1.24e-09	068_MAP2K4_001_CpG_3.4.5	DNAme
Alu	chr14	67617190	67618326	AluYa	MT6892	-0.73	50	1.24e-09	068_MAP2K4_001_CpG_3.4.5	DNAme
Alu	chr19	33987038	33987883		MT9974	-0.72	52	1.25e-09	214_ARHH_02_CpG_79.80	DNAme
Alu	chr16	85927442	85932787		MT9974	-0.72	52	1.25e-09	214_ARHH_02_CpG_79.80	DNAme
Alu	chr11	113125856	113129117	AluYa	MT8299	-0.7	57	1.26e-09	115_ATP10A_005_CpG_16	DNAme
Alu	chr2	9567017	9568070		MT5602	-0.72	52	1.27e-09	023_SYTB_001_CpG_9	DNAme
Alu	chr20	31873715	31874184		MT5602	-0.72	52	1.27e-09	023_SYTB_001_CpG_9	DNAme
Alu	chr22	46622144	46623029		MT5602	-0.72	52	1.27e-09	023_SYTB_001_CpG_9	DNAme
Alu	chr9	39154286	39155320		MT5602	-0.72	52	1.27e-09	023_SYTB_001_CpG_9	DNAme
Alu	chr7	103464780	103466060		MT5602	-0.72	52	1.27e-09	023_SYTB_001_CpG_9	DNAme
Alu	chr13	28923071	28925339		MT14069	-0.71	54	1.28e-09	608_DBI_1_01_CpG_22	DNAme
Alu	chr5	78091406	78092246	AluYa	MT4925	-0.71	54	1.3e-09	003_BCL11A_001_CpG_23.24	DNAme
L1	chr3	79184588	79186731	hg19ref - strand	MT10919	-0.7	57	1.32e-09	296_FANCD2_CpG_11.12.13	DNAme
L1	chr7	83236096	83239387	hg19ref + strand	MT10919	-0.7	57	1.32e-09	296_FANCD2_CpG_11.12.13	DNAme
Alu	chr2	211506306	211508812		MT8296	-0.7	56	1.35e-09	115_ATP10A_005_CpG_13	DNAme
Alu	chr1	161781003	161781261	AluYa	MT13108	-0.7	57	1.36e-09	507_STL_01_CpG_20	DNAme
Alu	chr2	169882126	169884408		MT13108	-0.7	57	1.36e-09	507_STL_01_CpG_20	DNAme
Alu	chr7	83268646	83271102	AluYa	MT13108	-0.7	57	1.36e-09	507_STL_01_CpG_20	DNAme
Alu	chr1	11095979	11099480	AluYb	MT12541	-0.69	58	1.42e-09	455_PIM1_01_CpG_24.25.26.27	DNAme
Alu	chr2	31559833	31565896		MT14714	-0.72	52	1.44e-09	660_MYBL2_1_01_CpG_18.19.20.21.22	DNAme
L1	chr9	113186078	113188923	hg19ref + strand	MT14909	-0.71	55	1.63e-09	668_N.MYC_2_01_CpG_16	DNAme
Alu	chr1	112038389	112039640		MT15233	-0.73	51	1.68e-09	ALU.M1_CpG_15	DNAme
Alu	chr1	112038389	112039640		MT15248	-0.73	51	1.68e-09	ALU.M1_CpG_8	DNAme
Alu	chr6	43035878	43036278	AluYa	MT15233	-0.73	51	1.68e-09	ALU.M1_CpG_15	DNAme
Alu	chr6	43035878	43036278	AluYa	MT15248	-0.73	51	1.68e-09	ALU.M1_CpG_8	DNAme
L1	chr7	83236096	83239387	hg19ref + strand	MT6900	-0.73	50	1.7e-09	068_MAP2K4_001_CpG_48.49	DNAme
Alu	chr11	61573834	61576062	AluYb	MT12155	-0.69	58	1.71e-09	425_NR4A3_CpG_11	DNAme
Alu	chr11	61573834	61576062	AluYb	MT12160	-0.69	58	1.71e-09	425_NR4A3_CpG_22	DNAme
Alu	chr11	61573834	61576062	AluYb	MT12161	-0.69	58	1.71e-09	425_NR4A3_CpG_23	DNAme
L1	chr3	105472058	105473712	hg19ref - strand	MT5800	-0.72	51	1.89e-09	030_MRPL23_001_CpG_5.6.7	DNAme
Alu	chr2	169882126	169884408		MT11778	-0.69	59	1.91e-09	399_MLLT7_CpG_7.8	DNAme
Alu	chr13	28923071	28925339		MT11357	-0.7	55	1.99e-09	329_GPHN_01_CpG_16	DNAme
Alu	chr5	168390863	168393806	AluYa	MT4926	-0.71	54	2e-09	003_BCL11A_001_CpG_25.26	DNAme
Alu	chr5	168390863	168393806	AluYa	MT4928	-0.71	54	2e-09	003_BCL11A_001_CpG_28	DNAme
Alu	chr18	67569135	67574888		MT11366	-0.71	54	2.03e-09	329_GPHN_01_CpG_6	DNAme
Alu	chr6	43035878	43036278	AluYa	MT15232	-0.71	53	2.04e-09	ALU.M1_CpG_11.12.13.14	DNAme
Alu	chr1	112038389	112039640		MT15232	-0.71	53	2.04e-09	ALU.M1_CpG_11.12.13.14	DNAme
Alu	chr3	49388298	49391445	AluYb	MT13778	-0.71	53	2.1e-09	587_CCNH_1_01_CpG_6	DNAme
Alu	chr7	83268646	83271102	AluYa	MT9962	-0.72	52	2.12e-09	214_ARHH_02_CpG_5	DNAme
L1	chr11	84461605	84463053		MT9967	-0.72	52	2.12e-09	214_ARHH_02_CpG_65	DNAme
Alu	chr15	67846292	67847339	AluYb	MT15158	-0.69	57	2.42e-09	681_RAD51_1_01_CpG_22.23	DNAme
Alu	chr18	64266093	64268791		MT5429	-0.73	50	2.56e-09	017_CDK6_001_CpG_35	DNAme
Alu	chr18	64266093	64268791		MT5431	-0.73	50	2.56e-09	017_CDK6_001_CpG_37	DNAme
Alu	chr19	33987038	33987883		MT11076	-0.7	54	2.89e-09	308_FH_CpG_1	DNAme
Alu	chr11	63523442	63523689		MT15022	-0.69	56	2.93e-09	673_PECAM1_01_CpG_9	DNAme
L1	chr15	66744652	66746102	hg19ref + strand	MT10042	-0.71	53	3.01e-09	218_ATIC_CpG_51	DNAme
Alu	chr2	45901017	45906396		MT9900	-0.72	50	3.14e-09	212_ARHGEF12_CpG_4	DNAme
Alu	chr2	169882126	169884408		MT9900	-0.72	50	3.14e-09	212_ARHGEF12_CpG_4	DNAme
Alu	chr7	83268646	83271102	AluYa	MT9900	-0.72	50	3.14e-09	212_ARHGEF12_CpG_4	DNAme
Alu	chr2	102354964	102356619	AluYa	MT13313	-0.71	53	3.19e-09	520_TEC_CpG_29.30	DNAme
Alu	chr13	28923071	28925339		MT11361	-0.7	55	3.24e-09	329_GPHN_01_CpG_25.26	DNAme
Alu	chr19	51455827	51459134		MT11361	-0.7	55	3.24e-09	329_GPHN_01_CpG_25.26	DNAme
Alu	chr7	83268646	83271102	AluYa	MT12129	-0.68	58	3.36e-09	424_NPM1_CpG_16.17	DNAme
Alu	chrX	153981631	153986322	AluYb	MT9973	-0.71	52	3.49e-09	214_ARHH_02_CpG_77.78	DNAme
Alu	chr13	60374730	60376784	AluYb	MT6039	-0.72	51	3.76e-09	040_GOPC_001_CpG_10	DNAme
Alu	chr13	60374730	60376784	AluYb	MT6040	-0.72	51	3.76e-09	040_GOPC_001_CpG_11	DNAme
Alu	chr1	243957831	243958070	AluYa	MT12629	-0.7	53	3.83e-09	460_PMS2_CpG_21	DNAme
Alu	chr1	243957831	243958070	AluYa	MT12631	-0.7	53	3.83e-09	460_PMS2_CpG_23	DNAme
Alu	chr10	60029303	60031158	AluYa	MT12629	-0.7	53	3.83e-09	460_PMS2_CpG_21	DNAme
Alu	chr10	60029303	60031158	AluYa	MT12631	-0.7	53	3.83e-09	460_PMS2_CpG_23	DNAme
L1	chr9	113186078	113188923	hg19ref + strand	MT5170	-0.68	58	3.87e-09	010_CARS_001_CpG_24	DNAme
Alu	chr7	39736331	39737412		MT6902	-0.72	50	3.93e-09	068_MAP2K4_001_CpG_8.9	DNAme
Alu	chr19	50217156	50223988	AluYa	MT11243	-0.71	51	3.95e-09	319_FOXO3A_02_CpG_7	DNAme
Alu	chr5	22793672	22795982	AluYa	MT12959	-0.68	59	3.98e-09	491_SDHC_02_CpG_13	DNAme
Alu	chr5	22793672	22795982	AluYa	MT12956	-0.68	59	4.04e-09	491_SDHC_02_CpG_1	DNAme
Alu	chr5	168390863	168393806	AluYa	MT12101	-0.7	54	4.07e-09	420_NF1_CpG_10.11	DNAme
Alu	chr1	151640336	151641387	AluYa	MT5622	-0.7	54	4.41e-09	024_COPEB_001_CpG_8	DNAme
Alu	chr1	161781003	161781261	AluYa	MT12134	-0.68	58	4.65e-09	424_NPM1_CpG_23	DNAme
L1	chr9	113186078	113188923	hg19ref + strand	MT8564	-0.7	54	4.7e-09	123_SS18L1_002_CpG_6.7.8	DNAme
Alu	chr5	22793672	22795982	AluYa	MT12955	-0.69	56	4.77e-09	490_SDHC_01_CpG_9	DNAme
Alu	chr6	7219134	7221381	AluYb	MT6555	-0.7	54	4.79e-09	056_JAK2_001_CpG_52.53	DNAme
Alu	chr5	78091406	78092246	AluYa	MT10199	-0.7	53	4.86e-09	231_BHD_CpG_9	DNAme
Alu	chr6	7219134	7221381	AluYb	MT10199	-0.7	53	4.86e-09	231_BHD_CpG_9	DNAme
Alu	chr18	28564576	28569167	AluYb	MT6646	-0.7	54	4.88e-09	059_KTN1_001_CpG_12	DNAme
Alu	chr18	42517612	42518883	AluYa	MT11243	-0.71	51	4.89e-09	319_FOXO3A_02_CpG_7	DNAme
Alu	chr18	28564576	28569167	AluYb	MT6429	-0.7	54	4.89e-09	053_HSPCA_001_CpG_11	DNAme
Alu	chr2	169885348	169886235	AluYb	MT5717	-0.71	51	5.03e-09	027_DDX10_001_CpG_3	DNAme
Alu	chr5	22190797	22191088	AluYa	MT7083	-0.69	56	5.1e-09	076_MSI2_001_CpG_10	DNAme
Alu	chr3	105595959	105597891	AluYa	MT6721	-0.7	53	5.12e-09	061_LASP1_001_CpG_12.13.14	DNAme
Alu	chr12	97291467	97296646	AluYa	MT10928	-0.68	57	5.25e-09	296_FANCD2_CpG_3.4	DNAme
Alu	chr7	39736331	39737412		MT6887	-0.72	50	5.3e-09	068_MAP2K4_001_CpG_20	DNAme
Alu	chr1	89234845	89237647		MT13493	-0.68	57	5.38e-09	573_ATP6V0E._01_CpG_28	DNAme
Alu	chr2	153203814	153205278	AluYb	MT13162	-0.69	55	5.45e-09	509_SUFU_CpG_51.52	DNAme
L1	chr9	113186078	113188923	hg19ref + strand	MT11362	-0.69	56	5.75e-09	329_GPHN_01_CpG_27.28	DNAme
Alu	chr5	22793672	22795982	AluYa	MT13063	-0.7	53	5.86e-09	505_STK11_01_CpG_10.11.12	DNAme
Alu	chr5	22793672	22795982	AluYa	MT12957	-0.67	59	5.87e-09	491_SDHC_02_CpG_11	DNAme
Alu	chr2	47715709	47719158	AluYa	MT12931	-0.68	57	5.91e-09	489_SDHB_CpG_19.20	DNAme
Alu	chr4	124102962	124105541	AluYa	MT6668	-0.69	54	5.92e-09	059_KTN1_001_CpG_61.62.63	DNAme
Alu	chr5	22793672	22795982	AluYa	MT12950	-0.68	56	5.98e-09	490_SDHC_01_CpG_14	DNAme
Alu	chr13	60694098	60694775	AluYa	MT5797	-0.71	50	6.19e-09	030_MRPL23_001_CpG_21	DNAme
Alu	chr5	168390863	168393806	AluYa	MT11383	-0.67	58	6.37e-09	331_GPHN_03_CpG_9.10	DNAme
Alu	chr2	102354964	102356619	AluYa	MT13308	-0.71	51	6.38e-09	520_TEC_CpG_20	DNAme
Alu	chr11	103333509	103334948		MT11359	-0.68	56	6.59e-09	329_GPHN_01_CpG_18.19	DNAme
Alu	chr4	2524169	2524801	AluYb	MT12937	-0.68	57	6.61e-09	489_SDHB_CpG_28.29	DNAme
L1	chr6	102282383	102283229		MT9074	-0.69	54	6.64e-09	136_WT1_001_CpG_13.14	DNAme
Alu	chr2	45901017	45906396		MT8560	-0.7	53	6.85e-09	123_SS18L1_002_CpG_52	DNAme
Alu	chr11	66717156	66717989		MT8189	-0.7	52	7.07e-09	112_ATP10A_002_CpG_18.19	DNAme
Alu	chr3	169265785	169269131	AluYa	MT11605	-0.7	52	7.27e-09	385_MHC2TA_01_CpG_1	DNAme
Alu	chr13	28923071	28925339		MT6913	-0.68	57	7.4e-09	069_MAP2K4_002_CpG_3.4	DNAme
Alu	chr13	60374730	60376784	AluYb	MT9474	-0.69	54	7.9e-09	148_TPD52L2_001_CpG_20	DNAme
Alu	chr12	97291467	97296646	AluYa	MT12788	-0.68	57	8.21e-09	471_PTCH_02_CpG_20	DNAme
Alu	chr15	67846292	67847339	AluYb	MT12788	-0.68	57	8.21e-09	471_PTCH_02_CpG_20	DNAme
Alu	chr3	105595959	105597891	AluYa	MT5603	-0.68	55	8.39e-09	024_COPEB_001_CpG_1	DNAme
Alu	chr13	60694098	60694775	AluYa	MT6888	-0.71	50	8.58e-09	068_MAP2K4_001_CpG_21	DNAme
Alu	chr17	58445579	58446244	AluYa	MT6888	-0.71	50	8.58e-09	068_MAP2K4_001_CpG_21	DNAme
Alu	chr7	101569440	101571413	AluYa	MT6888	-0.71	50	8.58e-09	068_MAP2K4_001_CpG_21	DNAme
Alu	chr2	169882126	169884408		MT13099	-0.67	57	8.71e-09	507_STL_01_CpG_1	DNAme
Alu	chr2	169882126	169884408		MT13122	-0.67	57	8.71e-09	507_STL_01_CpG_6	DNAme
Alu	chr7	83268646	83271102	AluYa	MT13099	-0.67	57	8.71e-09	507_STL_01_CpG_1	DNAme
Alu	chr7	83268646	83271102	AluYa	MT13122	-0.67	57	8.71e-09	507_STL_01_CpG_6	DNAme
Alu	chr17	58445579	58446244	AluYa	MT7083	-0.68	56	8.79e-09	076_MSI2_001_CpG_10	DNAme
Alu	chr6	148681202	148681446		MT5848	-0.7	52	9.44e-09	032_MRPL23_003_CpG_2	DNAme
Alu	chr1	160499547	160500876		MT5848	-0.7	52	9.44e-09	032_MRPL23_003_CpG_2	DNAme
Alu	chr5	168390863	168393806	AluYa	MT4921	-0.69	54	9.6e-09	003_BCL11A_001_CpG_15	DNAme
Alu	chr2	211506306	211508812		MT10196	-0.69	54	9.73e-09	231_BHD_CpG_6	DNAme
Alu	chr8	91067076	91069135	AluYa	MT10615	-0.68	56	9.84e-09	275_EPS15_01_CpG_38	DNAme
L1	chr3	79184588	79186731	hg19ref - strand	MT13470	-0.69	54	9.91e-09	571_ATP5A1_1._01_CpG_27.28	DNAme
Alu	chr1	161781003	161781261	AluYa	MT11760	-0.66	59	1.03e-08	399_MLLT7_CpG_1	DNAme
Alu	chr11	61573834	61576062	AluYb	MT5717	-0.7	51	1.05e-08	027_DDX10_001_CpG_3	DNAme
L1	chr1	162611393	162612831		MT5965	-0.7	51	1.07e-08	036_MRPL23_007_CpG_11.12	DNAme
L1	chr6	110475114	110476748	hg19ref - strand	MT13774	-0.69	53	1.07e-08	587_CCNH_1_01_CpG_28	DNAme
Alu	chr2	9567017	9568070		MT7539	-0.68	55	1.09e-08	091_DLK1_005_CpG_13	DNAme
Alu	chr20	31873715	31874184		MT7539	-0.68	55	1.09e-08	091_DLK1_005_CpG_13	DNAme
Alu	chr22	46622144	46623029		MT7539	-0.68	55	1.09e-08	091_DLK1_005_CpG_13	DNAme
Alu	chr9	39154286	39155320		MT7539	-0.68	55	1.09e-08	091_DLK1_005_CpG_13	DNAme
Alu	chr4	93692481	93694930		MT8192	-0.7	51	1.09e-08	112_ATP10A_002_CpG_4.5	DNAme
Alu	chr12	99451245	99451911		MT8192	-0.7	51	1.09e-08	112_ATP10A_002_CpG_4.5	DNAme
Alu	chr13	111795998	111797261		MT8192	-0.7	51	1.09e-08	112_ATP10A_002_CpG_4.5	DNAme
Alu	chr7	101569440	101571413	AluYa	MT8536	-0.69	54	1.09e-08	123_SS18L1_002_CpG_17.18	DNAme
L1	chr3	79184588	79186731	hg19ref - strand	MT13495	-0.67	57	1.1e-08	573_ATP6V0E._01_CpG_30.31	DNAme
L1	chr11	84461605	84463053		MT9974	-0.69	52	1.11e-08	214_ARHH_02_CpG_79.80	DNAme
Alu	chr2	102354964	102356619	AluYa	MT13307	-0.69	52	1.16e-08	520_TEC_CpG_17.18.19	DNAme
Alu	chr1	27115849	27118549	AluYb	MT11590	-0.69	52	1.16e-08	382_MEN1_01_CpG_12	DNAme
Alu	chr2	102354964	102356619	AluYa	MT13322	-0.68	54	1.32e-08	520_TEC_CpG_4.5.6	DNAme
Alu	chr2	211506306	211508812		MT8295	-0.67	57	1.32e-08	115_ATP10A_005_CpG_12	DNAme
Alu	chr1	27115849	27118549	AluYb	MT13248	-0.68	54	1.33e-08	514_TCF12_01_CpG_63.64.65.66.67	DNAme
L1	chr3	79184588	79186731	hg19ref - strand	MT12844	-0.68	54	1.39e-08	475_PTPN11_CpG_31.32	DNAme
Alu	chr2	45901017	45906396		MT9890	-0.7	50	1.4e-08	212_ARHGEF12_CpG_24.25	DNAme
Alu	chr2	169882126	169884408		MT9890	-0.7	50	1.4e-08	212_ARHGEF12_CpG_24.25	DNAme
Alu	chr7	83268646	83271102	AluYa	MT9890	-0.7	50	1.4e-08	212_ARHGEF12_CpG_24.25	DNAme
Alu	chr5	78091406	78092246	AluYa	MT11361	-0.68	55	1.48e-08	329_GPHN_01_CpG_25.26	DNAme
Alu	chr2	9567017	9568070		MT9374	-0.67	57	1.49e-08	145_TCEB3C_001_CpG_15	DNAme
Alu	chr20	31873715	31874184		MT9374	-0.67	57	1.49e-08	145_TCEB3C_001_CpG_15	DNAme
Alu	chr22	46622144	46623029		MT9374	-0.67	57	1.49e-08	145_TCEB3C_001_CpG_15	DNAme
Alu	chr9	39154286	39155320		MT9374	-0.67	57	1.49e-08	145_TCEB3C_001_CpG_15	DNAme
Alu	chr2	47715709	47719158	AluYa	MT12788	-0.67	57	1.52e-08	471_PTCH_02_CpG_20	DNAme
Alu	chr5	40980073	40982123		MT14331	-0.68	55	1.52e-08	630_HAL_01_CpG_1	DNAme
L1	chr3	116085107	116087754	hg19ref + strand	MT13775	-0.69	53	1.53e-08	587_CCNH_1_01_CpG_3	DNAme
L1	chr3	116085107	116087754	hg19ref + strand	MT13776	-0.69	53	1.53e-08	587_CCNH_1_01_CpG_4	DNAme
Alu	chr13	28923071	28925339		MT9405	-0.66	58	1.63e-08	145_TSC2_001_CpG_41	DNAme
Alu	chr5	78091406	78092246	AluYa	MT9405	-0.66	58	1.63e-08	145_TSC2_001_CpG_41	DNAme
Alu	chr11	61573834	61576062	AluYb	MT5710	-0.69	51	1.65e-08	027_DDX10_001_CpG_19.20	DNAme
Alu	chr2	68684790	68688259	AluYb	MT10209	-0.66	59	1.66e-08	235_BMPR1A_02_CpG_6	DNAme
Alu	chr19	51455827	51459134		MT11362	-0.67	56	1.7e-08	329_GPHN_01_CpG_27.28	DNAme
Alu	chr13	40010403	40011292		MT7283	-0.69	51	1.72e-08	081_NBS1_001_CpG_51	DNAme
Alu	chr1	97939854	97940510		MT15233	-0.69	51	1.76e-08	ALU.M1_CpG_15	DNAme
Alu	chr1	97939854	97940510		MT15248	-0.69	51	1.76e-08	ALU.M1_CpG_8	DNAme
Alu	chr2	170011868	170014336		MT15233	-0.69	51	1.76e-08	ALU.M1_CpG_15	DNAme
Alu	chr2	170011868	170014336		MT15248	-0.69	51	1.76e-08	ALU.M1_CpG_8	DNAme
Alu	chr2	211506306	211508812		MT9403	-0.66	58	1.79e-08	145_TSC2_001_CpG_39.40	DNAme
Alu	chr5	40980073	40982123		MT14337	-0.67	56	1.92e-08	630_HAL_01_CpG_17.18	DNAme
Alu	chr3	60520192	60523643	AluYb	MT13463	-0.68	54	1.94e-08	571_ATP5A1_1._01_CpG_15	DNAme
Alu	chr14	67617190	67618326	AluYa	MT5990	-0.66	57	2.05e-08	038_FVT1_001_CpG_20.21	DNAme
Alu	chr13	60374730	60376784	AluYb	MT7941	-0.66	57	2.05e-08	105_PLAG1_001_CpG_22.23.24	DNAme
Alu	chr2	68684790	68688259	AluYb	MT9861	-0.66	58	2.1e-08	210_ALO17_CpG_12.13	DNAme
Alu	chr3	196857162	196857835	AluYa	MT9967	-0.68	52	2.16e-08	214_ARHH_02_CpG_65	DNAme
Alu	chr19	33987038	33987883		MT9967	-0.68	52	2.16e-08	214_ARHH_02_CpG_65	DNAme
Alu	chr2	68684790	68688259	AluYb	MT9967	-0.68	52	2.16e-08	214_ARHH_02_CpG_65	DNAme
Alu	chr13	28923071	28925339		MT9967	-0.68	52	2.16e-08	214_ARHH_02_CpG_65	DNAme
Alu	chr16	85927442	85932787		MT9967	-0.68	52	2.16e-08	214_ARHH_02_CpG_65	DNAme
Alu	chr2	211506306	211508812		MT10200	-0.65	59	2.21e-08	235_BMPR1A_02_CpG_1	DNAme
Alu	chr13	28923071	28925339		MT10200	-0.65	59	2.21e-08	235_BMPR1A_02_CpG_1	DNAme
Alu	chr5	40980073	40982123		MT14338	-0.67	55	2.22e-08	630_HAL_01_CpG_19.20	DNAme
Alu	chr18	67569135	67574888		MT9954	-0.69	51	2.23e-08	214_ARHH_02_CpG_31	DNAme
Alu	chr2	113578329	113582323	AluYb	MT9954	-0.69	51	2.23e-08	214_ARHH_02_CpG_31	DNAme
Alu	chr20	45536695	45539961		MT9954	-0.69	51	2.23e-08	214_ARHH_02_CpG_31	DNAme
Alu	chr1	161781003	161781261	AluYa	MT13099	-0.66	57	2.24e-08	507_STL_01_CpG_1	DNAme
Alu	chr1	161781003	161781261	AluYa	MT13122	-0.66	57	2.24e-08	507_STL_01_CpG_6	DNAme
Alu	chr2	47715709	47719158	AluYa	MT14149	-0.66	58	2.26e-08	614_ECT2_2_01_CpG_12	DNAme
L1	chr6	110475114	110476748	hg19ref - strand	MT14149	-0.66	58	2.26e-08	614_ECT2_2_01_CpG_12	DNAme
Alu	chr1	243957831	243958070	AluYa	MT13021	-0.66	57	2.32e-08	499_SS18_CpG_24	DNAme
Alu	chr10	60029303	60031158	AluYa	MT13021	-0.66	57	2.32e-08	499_SS18_CpG_24	DNAme
Alu	chr17	1250809	1251667		MT15038	-0.68	53	2.35e-08	674_PIK3CG_01_CpG_25.26.27	DNAme
L1	chr9	113186078	113188923	hg19ref + strand	MT11361	-0.67	55	2.38e-08	329_GPHN_01_CpG_25.26	DNAme
Alu	chr17	32035707	32039311	AluYa	MT11361	-0.67	55	2.38e-08	329_GPHN_01_CpG_25.26	DNAme
Alu	chr11	112003978	112005525	AluYb	MT7943	-0.66	57	2.4e-08	105_PLAG1_001_CpG_26	DNAme
Alu	chr4	166171407	166172749	AluYa	MT7943	-0.66	57	2.4e-08	105_PLAG1_001_CpG_26	DNAme
Alu	chr12	77273558	77275557		MT4948	-0.65	59	2.43e-08	003_IGF2R_003_CpG_10	DNAme
Alu	chr12	77273558	77275557		MT4951	-0.65	59	2.43e-08	003_IGF2R_003_CpG_13	DNAme
Alu	chr12	77273558	77275557		MT4960	-0.65	59	2.43e-08	003_IGF2R_003_CpG_25	DNAme
Alu	chr12	77273558	77275557		MT4963	-0.65	59	2.43e-08	003_IGF2R_003_CpG_29	DNAme
Alu	chr12	77273558	77275557		MT4967	-0.65	59	2.43e-08	003_IGF2R_003_CpG_33	DNAme
Alu	chr12	77273558	77275557		MT4970	-0.65	59	2.43e-08	003_IGF2R_003_CpG_37	DNAme
Alu	chr12	77273558	77275557		MT4972	-0.65	59	2.43e-08	003_IGF2R_003_CpG_40	DNAme
Alu	chr12	77273558	77275557		MT4976	-0.65	59	2.43e-08	003_IGF2R_003_CpG_45	DNAme
Alu	chr12	77273558	77275557		MT4978	-0.65	59	2.43e-08	003_IGF2R_003_CpG_6	DNAme
Alu	chr5	131679229	131681278	AluYb	MT9475	-0.67	54	2.44e-08	148_TPD52L2_001_CpG_21	DNAme
Alu	chr2	113578329	113582323	AluYb	MT9475	-0.67	54	2.44e-08	148_TPD52L2_001_CpG_21	DNAme
Alu	chr20	45536695	45539961		MT9475	-0.67	54	2.44e-08	148_TPD52L2_001_CpG_21	DNAme
Alu	chr3	105242189	105246090		MT9475	-0.67	54	2.44e-08	148_TPD52L2_001_CpG_21	DNAme
Alu	chr1	11095979	11099480	AluYb	MT12552	-0.65	58	2.45e-08	455_PIM1_01_CpG_47	DNAme
Alu	chr1	89234845	89237647		MT13104	-0.66	57	2.46e-08	507_STL_01_CpG_16.17	DNAme
Alu	chr1	89234845	89237647		MT13115	-0.66	57	2.46e-08	507_STL_01_CpG_27	DNAme
Alu	chr2	102354964	102356619	AluYa	MT5719	-0.69	51	2.47e-08	027_DDX10_001_CpG_32.33	DNAme
Alu	chr3	60520192	60523643	AluYb	MT5896	-0.68	53	2.47e-08	034_FBXW7_001_CpG_17	DNAme
Alu	chr5	64866937	64869015		MT13603	-0.65	58	2.51e-08	581_CCNA2_01_CpG_20	DNAme
Alu	chr5	64866937	64869015		MT13618	-0.65	58	2.51e-08	581_CCNA2_01_CpG_41.42	DNAme
Alu	chr8	27662832	27665640	AluYb	MT6413	-0.66	56	2.51e-08	052_HRPT2_001_CpG_18	DNAme
L1	chr6	110475114	110476748	hg19ref - strand	MT11643	-0.67	55	2.53e-08	392_MLLT10_CpG_2	DNAme
Alu	chr1	11095979	11099480	AluYb	MT15130	-0.65	58	2.59e-08	678_PSME2_01_CpG_9	DNAme
Alu	chr12	45011506	45014782	AluYa	MT15130	-0.65	58	2.59e-08	678_PSME2_01_CpG_9	DNAme
Alu	chr2	9567017	9568070		MT13986	-0.65	58	2.59e-08	601_COL6A2_01_CpG_13.14.15	DNAme
Alu	chr20	31873715	31874184		MT13986	-0.65	58	2.59e-08	601_COL6A2_01_CpG_13.14.15	DNAme
Alu	chr22	46622144	46623029		MT13986	-0.65	58	2.59e-08	601_COL6A2_01_CpG_13.14.15	DNAme
Alu	chr9	39154286	39155320		MT13986	-0.65	58	2.59e-08	601_COL6A2_01_CpG_13.14.15	DNAme
Alu	chr2	169882126	169884408		MT13107	-0.66	57	2.6e-08	507_STL_01_CpG_2	DNAme
Alu	chr2	169882126	169884408		MT13110	-0.66	57	2.6e-08	507_STL_01_CpG_22	DNAme
Alu	chr7	83268646	83271102	AluYa	MT13107	-0.66	57	2.6e-08	507_STL_01_CpG_2	DNAme
Alu	chr7	83268646	83271102	AluYa	MT13110	-0.66	57	2.6e-08	507_STL_01_CpG_22	DNAme
Alu	chr13	60374730	60376784	AluYb	MT10927	-0.66	57	2.61e-08	296_FANCD2_CpG_28.29	DNAme
Alu	chrX	148762759	148766986	AluYa	MT5436	-0.69	50	2.63e-08	017_CDK6_001_CpG_7	DNAme
Alu	chr11	105762100	105765360	AluYb	MT8132	-0.65	58	2.68e-08	110_RAP1GDS1_001_CpG_52.53	DNAme
Alu	chr5	168390863	168393806	AluYa	MT10196	-0.67	54	2.71e-08	231_BHD_CpG_6	DNAme
Alu	chrX	148762759	148766986	AluYa	MT5412	-0.69	50	2.71e-08	017_CDK6_001_CpG_14	DNAme
Alu	chr3	49388298	49391445	AluYb	MT11630	-0.66	56	2.79e-08	390_MLL_02_CpG_19	DNAme
Alu	chr17	32035707	32039311	AluYa	MT11362	-0.66	56	2.85e-08	329_GPHN_01_CpG_27.28	DNAme
Alu	chr1	8568713	8571897	AluYb	MT13145	-0.67	55	2.93e-08	509_SUFU_CpG_23.24.25	DNAme
Alu	chr5	78091406	78092246	AluYa	MT9403	-0.65	58	2.93e-08	145_TSC2_001_CpG_39.40	DNAme
Alu	chr5	168390863	168393806	AluYa	MT9403	-0.65	58	2.93e-08	145_TSC2_001_CpG_39.40	DNAme
Alu	chr7	38508795	38509644	AluYa	MT12969	-0.66	57	2.97e-08	492_SDHD_CpG_14	DNAme
Alu	chr7	83268646	83271102	AluYa	MT11760	-0.65	59	3.11e-08	399_MLLT7_CpG_1	DNAme
L1	chr5	33630461	33633178		MT10503	-0.68	52	3.16e-08	262_CTNNB1_CpG_47	DNAme
Alu	chr3	105242189	105246090		MT11601	-0.68	52	3.18e-08	382_MEN1_01_CpG_5.6	DNAme
L1	chr18	42656311	42658418	hg19ref - strand	MT4925	-0.67	54	3.25e-08	003_BCL11A_001_CpG_23.24	DNAme
Alu	chr18	67569135	67574888		MT11367	-0.66	56	3.34e-08	329_GPHN_01_CpG_7.8	DNAme
Alu	chr2	102354964	102356619	AluYa	MT13315	-0.67	54	3.42e-08	520_TEC_CpG_31.32.33	DNAme
Alu	chr2	211506306	211508812		MT11446	-0.66	55	3.46e-08	337_HLF_CpG_1	DNAme
Alu	chr2	211506306	211508812		MT6913	-0.65	57	3.46e-08	069_MAP2K4_002_CpG_3.4	DNAme
Alu	chr5	78091406	78092246	AluYa	MT6913	-0.65	57	3.46e-08	069_MAP2K4_002_CpG_3.4	DNAme
Alu	chr17	32035707	32039311	AluYa	MT6913	-0.65	57	3.46e-08	069_MAP2K4_002_CpG_3.4	DNAme
Alu	chr5	168390863	168393806	AluYa	MT6913	-0.65	57	3.46e-08	069_MAP2K4_002_CpG_3.4	DNAme
Alu	chr5	22190797	22191088	AluYa	MT12156	-0.65	58	3.5e-08	425_NR4A3_CpG_12	DNAme
Alu	chr3	196857162	196857835	AluYa	MT14063	-0.67	54	3.61e-08	608_DBI_1_01_CpG_12	DNAme
Alu	chr2	68684790	68688259	AluYb	MT14063	-0.67	54	3.61e-08	608_DBI_1_01_CpG_12	DNAme
Alu	chr13	28923071	28925339		MT14063	-0.67	54	3.61e-08	608_DBI_1_01_CpG_12	DNAme
Alu	chr16	85927442	85932787		MT14063	-0.67	54	3.61e-08	608_DBI_1_01_CpG_12	DNAme
Alu	chr2	153203814	153205278	AluYb	MT15122	-0.65	58	3.69e-08	678_PSME2_01_CpG_17	DNAme
Alu	chr2	102354964	102356619	AluYa	MT10041	-0.67	53	3.72e-08	218_ATIC_CpG_50	DNAme
Alu	chr6	7219134	7221381	AluYb	MT6746	-0.67	53	3.78e-08	061_LASP1_001_CpG_9.10.11	DNAme
Alu	chr2	102354964	102356619	AluYa	MT5687	-0.67	53	3.79e-08	026_CREBBP_001_CpG_43	DNAme
Alu	chr17	58442465	58443315		MT11485	-0.66	56	3.85e-08	364_LCK_CpG_31.32.33	DNAme
Alu	chr2	28269362	28272125		MT11485	-0.66	56	3.85e-08	364_LCK_CpG_31.32.33	DNAme
Alu	chr9	87300873	87302755		MT11485	-0.66	56	3.85e-08	364_LCK_CpG_31.32.33	DNAme
Alu	chr1	11095979	11099480	AluYb	MT13595	-0.65	58	3.86e-08	581_CCNA2_01_CpG_1.2	DNAme
Alu	chr5	78091406	78092246	AluYa	MT11357	-0.66	55	3.93e-08	329_GPHN_01_CpG_16	DNAme
Alu	chr5	168390863	168393806	AluYa	MT9405	-0.65	58	3.97e-08	145_TSC2_001_CpG_41	DNAme
L1	chr14	71198555	71200218		MT9423	-0.67	54	4e-08	146_NNAT_001_CpG_6.7.8	DNAme
L1	chr3	116085107	116087754	hg19ref + strand	MT13769	-0.67	53	4.04e-08	587_CCNH_1_01_CpG_22	DNAme
Alu	chr14	39718899	39720389		MT15042	-0.65	57	4.1e-08	674_PIK3CG_01_CpG_31.32	DNAme
L1	chr18	42656311	42658418	hg19ref - strand	MT4929	-0.67	54	4.11e-08	003_BCL11A_001_CpG_29	DNAme
Alu	chr5	22793672	22795982	AluYa	MT12946	-0.66	56	4.11e-08	490_SDHC_01_CpG_1.2	DNAme
Alu	chr2	102354964	102356619	AluYa	MT5711	-0.68	50	4.13e-08	027_DDX10_001_CpG_2	DNAme
Alu	chr7	38513538	38516387	AluYb	MT12969	-0.65	57	4.13e-08	492_SDHD_CpG_14	DNAme
Alu	chr2	102354964	102356619	AluYa	MT13309	-0.66	54	4.21e-08	520_TEC_CpG_21.22.23	DNAme
L1	chr3	105472058	105473712	hg19ref - strand	MT5801	-0.68	51	4.27e-08	030_MRPL23_001_CpG_8	DNAme
L1	chr7	83236096	83239387	hg19ref + strand	MT13470	-0.66	54	4.45e-08	571_ATP5A1_1._01_CpG_27.28	DNAme
Alu	chr1	89234845	89237647		MT6670	-0.66	54	4.47e-08	059_KTN1_001_CpG_7	DNAme
Alu	chr2	45901017	45906396		MT9903	-0.68	50	4.58e-08	212_ARHGEF12_CpG_43	DNAme
Alu	chr2	169882126	169884408		MT9903	-0.68	50	4.58e-08	212_ARHGEF12_CpG_43	DNAme
Alu	chr7	83268646	83271102	AluYa	MT9903	-0.68	50	4.58e-08	212_ARHGEF12_CpG_43	DNAme
Alu	chr2	169882126	169884408		MT10743	-0.65	56	4.61e-08	285_ETV4_01_CpG_2	DNAme
L1	chr5	33630461	33633178		MT8555	-0.66	54	4.79e-08	123_SS18L1_002_CpG_45.46	DNAme
Alu	chr6	52658001	52658854		MT14338	-0.66	55	4.83e-08	630_HAL_01_CpG_19.20	DNAme
Alu	chr9	6854114	6856445	AluYb	MT5797	-0.68	50	4.92e-08	030_MRPL23_001_CpG_21	DNAme
L1	chr15	66744652	66746102	hg19ref + strand	MT14389	-0.66	55	5.04e-08	632_hB23_2._01_CpG_27.28.29	DNAme
L1	chr3	116085107	116087754	hg19ref + strand	MT12739	-0.64	58	5.13e-08	468_PRO1073_CpG_16	DNAme
Alu	chr7	78355278	78357527	AluYa	MT14032	-0.65	57	5.19e-08	604_COX7A2L_01_CpG_14.15	DNAme
Alu	chr1	8568713	8571897	AluYb	MT9057	-0.65	57	5.25e-08	136_TNFRSF6_001_CpG_24.25	DNAme
Alu	chr20	55779296	55781132		MT9057	-0.65	57	5.25e-08	136_TNFRSF6_001_CpG_24.25	DNAme
L1	chr8	18768162	18770346	hg19ref + strand	MT6421	-0.65	56	5.3e-08	052_HRPT2_001_CpG_34	DNAme
Alu	chr2	225768033	225769938	AluYb	MT13469	-0.66	54	5.35e-08	571_ATP5A1_1._01_CpG_26	DNAme
Alu	chr6	7219134	7221381	AluYb	MT10204	-0.64	59	5.37e-08	235_BMPR1A_02_CpG_17	DNAme
Alu	chr1	151640336	151641387	AluYa	MT13926	-0.66	55	5.44e-08	597_CKS2_2_01_CpG_12	DNAme
Alu	chr1	151640336	151641387	AluYa	MT13936	-0.66	55	5.44e-08	597_CKS2_2_01_CpG_27	DNAme
Alu	chr5	64866937	64869015		MT11651	-0.66	55	5.52e-08	392_MLLT10_CpG_41.42	DNAme
Alu	chr5	64866937	64869015		MT11657	-0.66	55	5.52e-08	392_MLLT10_CpG_50.51.52	DNAme
Alu	chr11	112003978	112005525	AluYb	MT5790	-0.68	51	5.54e-08	030_MRPL23_001_CpG_11	DNAme
Alu	chr4	166171407	166172749	AluYa	MT5790	-0.68	51	5.54e-08	030_MRPL23_001_CpG_11	DNAme
L1	chr3	116085107	116087754	hg19ref + strand	MT5790	-0.68	51	5.54e-08	030_MRPL23_001_CpG_11	DNAme
Alu	chr1	27115849	27118549	AluYb	MT5790	-0.68	51	5.54e-08	030_MRPL23_001_CpG_11	DNAme
Alu	chr11	63523442	63523689		MT15016	-0.65	56	5.67e-08	673_PECAM1_01_CpG_13	DNAme
Alu	chr3	60359435	60363561	AluYb	MT12126	-0.64	58	5.69e-08	424_NPM1_CpG_11	DNAme
Alu	chr7	83268646	83271102	AluYa	MT5175	-0.64	58	5.76e-08	010_CARS_001_CpG_30.31	DNAme
Alu	chr3	190272471	190273138	AluYa	MT13741	-0.65	56	5.83e-08	586_CCND1_3_01_CpG_19	DNAme
Alu	chr6	7219134	7221381	AluYb	MT5171	-0.64	58	5.84e-08	010_CARS_001_CpG_25	DNAme
L1	chr3	105472058	105473712	hg19ref - strand	MT5171	-0.64	58	5.84e-08	010_CARS_001_CpG_25	DNAme
Alu	chr1	89234845	89237647		MT6660	-0.66	54	6.08e-08	059_KTN1_001_CpG_36	DNAme
Alu	chr2	211506306	211508812		MT13248	-0.66	54	6.09e-08	514_TCF12_01_CpG_63.64.65.66.67	DNAme
Alu	chr7	39736331	39737412		MT5902	-0.67	52	6.16e-08	034_FBXW7_001_CpG_3	DNAme
Alu	chr1	243957831	243958070	AluYa	MT10928	-0.64	57	6.16e-08	296_FANCD2_CpG_3.4	DNAme
Alu	chr10	60029303	60031158	AluYa	MT10928	-0.64	57	6.16e-08	296_FANCD2_CpG_3.4	DNAme
Alu	chr2	211506306	211508812		MT11454	-0.65	55	6.22e-08	337_HLF_CpG_26.27	DNAme
Alu	chr7	103464780	103466060		MT5699	-0.66	54	6.26e-08	026_TNNT3_001_CpG_19	DNAme
Alu	chr7	78355278	78357527	AluYa	MT13488	-0.64	57	6.29e-08	573_ATP6V0E._01_CpG_20.21	DNAme
Alu	chr2	45901017	45906396		MT9895	-0.68	50	6.29e-08	212_ARHGEF12_CpG_32	DNAme
Alu	chr2	169882126	169884408		MT9895	-0.68	50	6.29e-08	212_ARHGEF12_CpG_32	DNAme
Alu	chr1	161781003	161781261	AluYa	MT9895	-0.68	50	6.29e-08	212_ARHGEF12_CpG_32	DNAme
Alu	chr7	83268646	83271102	AluYa	MT9895	-0.68	50	6.29e-08	212_ARHGEF12_CpG_32	DNAme
L1	chr15	66744652	66746102	hg19ref + strand	MT9895	-0.68	50	6.29e-08	212_ARHGEF12_CpG_32	DNAme
Alu	chr14	67617190	67618326	AluYa	MT5603	-0.65	55	6.3e-08	024_COPEB_001_CpG_1	DNAme
Alu	chr7	78355278	78357527	AluYa	MT12072	-0.65	56	6.47e-08	417_NCOA2_01_CpG_14	DNAme
Alu	chr7	78355278	78357527	AluYa	MT12081	-0.65	56	6.47e-08	417_NCOA2_01_CpG_5.6	DNAme
Alu	chr3	196857162	196857835	AluYa	MT8531	-0.64	58	6.8e-08	122_SS18L1_001_CpG_8	DNAme
Alu	chr7	101569440	101571413	AluYa	MT5165	-0.64	58	6.88e-08	010_CARS_001_CpG_13	DNAme
Alu	chr3	60359435	60363561	AluYb	MT13248	-0.66	54	7.07e-08	514_TCF12_01_CpG_63.64.65.66.67	DNAme
L1	chr18	42656311	42658418	hg19ref - strand	MT4926	-0.66	54	7.11e-08	003_BCL11A_001_CpG_25.26	DNAme
L1	chr18	42656311	42658418	hg19ref - strand	MT4928	-0.66	54	7.11e-08	003_BCL11A_001_CpG_28	DNAme
Alu	chr8	27662832	27665640	AluYb	MT14550	-0.64	58	7.14e-08	650_KSRP_2_01_CpG_8	DNAme
Alu	chr3	189490714	189491566		MT7970	-0.68	50	7.26e-08	106_PML_001_CpG_19	DNAme
Alu	chr7	83268646	83271102	AluYa	MT14351	-0.64	58	7.29e-08	631_hB23_1_01_CpG_14.15	DNAme
Alu	chr16	23639756	23642107	AluYb	MT9063	-0.65	56	7.35e-08	136_TNFRSF6_001_CpG_32.33.34	DNAme
Alu	chrX	153981631	153986322	AluYb	MT10596	-0.65	56	7.39e-08	274_EP300_CpG_5.6	DNAme
Alu	chr2	102354964	102356619	AluYa	MT13323	-0.66	54	7.46e-08	520_TEC_CpG_7.8.9	DNAme
L1	chr6	110475114	110476748	hg19ref - strand	MT12931	-0.64	57	7.47e-08	489_SDHB_CpG_19.20	DNAme
Alu	chr7	39736331	39737412		MT10847	-0.68	50	7.56e-08	291_EXT2_CpG_44	DNAme
Alu	chr1	11095979	11099480	AluYb	MT13661	-0.64	57	7.57e-08	583_CCNC_01_CpG_16.17	DNAme
Alu	chr17	32035707	32039311	AluYa	MT9403	-0.64	58	7.59e-08	145_TSC2_001_CpG_39.40	DNAme
L1	chr7	83236096	83239387	hg19ref + strand	MT12156	-0.64	58	7.66e-08	425_NR4A3_CpG_12	DNAme
Alu	chr3	46545488	46549810	AluYb	MT12156	-0.64	58	7.66e-08	425_NR4A3_CpG_12	DNAme
Alu	chr13	28923071	28925339		MT11362	-0.65	56	7.69e-08	329_GPHN_01_CpG_27.28	DNAme
Alu	chr5	78091406	78092246	AluYa	MT11362	-0.65	56	7.69e-08	329_GPHN_01_CpG_27.28	DNAme
Alu	chr3	196857162	196857835	AluYa	MT9974	-0.66	52	7.72e-08	214_ARHH_02_CpG_79.80	DNAme
Alu	chr2	68684790	68688259	AluYb	MT9974	-0.66	52	7.72e-08	214_ARHH_02_CpG_79.80	DNAme
Alu	chr13	28923071	28925339		MT9974	-0.66	52	7.72e-08	214_ARHH_02_CpG_79.80	DNAme
Alu	chr12	864088	867493	AluYb	MT9121	-0.66	53	7.75e-08	137_TOP1_001_CpG_43	DNAme
L1	chr15	66744652	66746102	hg19ref + strand	MT9121	-0.66	53	7.75e-08	137_TOP1_001_CpG_43	DNAme
Alu	chr3	189490714	189491566		MT7965	-0.67	50	7.76e-08	106_PML_001_CpG_13.14	DNAme
Alu	chr3	7538780	7539258		MT14342	-0.65	56	7.9e-08	630_HAL_01_CpG_23	DNAme
Alu	chr13	60374730	60376784	AluYb	MT14685	-0.64	57	7.95e-08	659_MRPL3._01_CpG_11	DNAme
Alu	chr13	60374730	60376784	AluYb	MT14688	-0.64	57	7.95e-08	659_MRPL3._01_CpG_16	DNAme
Alu	chr13	60374730	60376784	AluYb	MT14703	-0.64	57	7.95e-08	659_MRPL3._01_CpG_35	DNAme
L1	chr7	83236096	83239387	hg19ref + strand	MT12942	-0.64	57	7.99e-08	489_SDHB_CpG_4.5	DNAme
Alu	chr5	22190797	22191088	AluYa	MT6740	-0.67	51	8.06e-08	061_LASP1_001_CpG_50	DNAme
Alu	chr5	40980073	40982123		MT8713	-0.65	55	8.18e-08	127_USP29_003_CpG_17	DNAme
Alu	chr7	102475430	102476412	AluYa	MT15039	-0.64	57	8.24e-08	674_PIK3CG_01_CpG_28.29	DNAme
Alu	chr6	52658001	52658854		MT14337	-0.64	56	8.26e-08	630_HAL_01_CpG_17.18	DNAme
Alu	chr1	161781003	161781261	AluYa	MT12131	-0.64	58	8.29e-08	424_NPM1_CpG_19.20	DNAme
Alu	chr3	60520192	60523643	AluYb	MT5352	-0.66	52	8.47e-08	014_CCND3_001_CpG_24	DNAme
Alu	chr3	60520192	60523643	AluYb	MT5361	-0.66	52	8.47e-08	014_CCND3_001_CpG_34	DNAme
Alu	chr2	242100104	242103010		MT15038	-0.66	53	8.52e-08	674_PIK3CG_01_CpG_25.26.27	DNAme
Alu	chr6	148681202	148681446		MT15038	-0.66	53	8.52e-08	674_PIK3CG_01_CpG_25.26.27	DNAme
Alu	chr1	160499547	160500876		MT15038	-0.66	53	8.52e-08	674_PIK3CG_01_CpG_25.26.27	DNAme
Alu	chr7	102475430	102476412	AluYa	MT15038	-0.66	53	8.52e-08	674_PIK3CG_01_CpG_25.26.27	DNAme
Alu	chr11	112930819	112931258		MT15038	-0.66	53	8.52e-08	674_PIK3CG_01_CpG_25.26.27	DNAme
Alu	chr12	125298721	125299747		MT15038	-0.66	53	8.52e-08	674_PIK3CG_01_CpG_25.26.27	DNAme
L1	chr6	24864986	24867504		MT15038	-0.66	53	8.52e-08	674_PIK3CG_01_CpG_25.26.27	DNAme
Alu	chr4	55173289	55174394		MT15038	-0.66	53	8.52e-08	674_PIK3CG_01_CpG_25.26.27	DNAme
Alu	chr6	7219134	7221381	AluYb	MT6903	-0.64	57	8.57e-08	069_MAP2K4_002_CpG_1.2	DNAme
L1	chr15	66744652	66746102	hg19ref + strand	MT14402	-0.65	55	8.61e-08	632_hB23_2._01_CpG_7.8	DNAme
Alu	chr2	28258307	28259941		MT11359	-0.64	56	8.77e-08	329_GPHN_01_CpG_18.19	DNAme
Alu	chr13	28923071	28925339		MT14071	-0.65	54	8.88e-08	608_DBI_1_01_CpG_26.27.28.29	DNAme
L1	chr3	116085107	116087754	hg19ref + strand	MT13770	-0.66	53	9.18e-08	587_CCNH_1_01_CpG_23.24	DNAme
Alu	chr9	119031170	119033643	AluYb	MT15045	-0.64	57	9.23e-08	674_PIK3CG_01_CpG_35	DNAme
Alu	chr6	20762481	20765736	AluYa	MT6646	-0.65	54	9.28e-08	059_KTN1_001_CpG_12	DNAme
Alu	chr17	32035707	32039311	AluYa	MT9405	-0.63	58	9.29e-08	145_TSC2_001_CpG_41	DNAme
Alu	chr2	198840722	198842330	AluYb	MT7283	-0.67	51	9.3e-08	081_NBS1_001_CpG_51	DNAme
L1	chr3	116085107	116087754	hg19ref + strand	MT13757	-0.66	53	9.42e-08	587_CCNH_1_01_CpG_1	DNAme
L1	chr3	116085107	116087754	hg19ref + strand	MT13760	-0.66	53	9.42e-08	587_CCNH_1_01_CpG_12.13.14	DNAme
Alu	chr5	22190797	22191088	AluYa	MT14721	-0.66	52	9.42e-08	660_MYBL2_1_01_CpG_30.31.32.33	DNAme
Alu	chr2	169882126	169884408		MT8560	-0.66	53	9.45e-08	123_SS18L1_002_CpG_52	DNAme
L1	chr15	66744652	66746102	hg19ref + strand	MT8304	-0.64	56	9.49e-08	115_RPN1_001_CpG_1.2.3	DNAme
Alu	chr7	103812374	103813432	AluYa	MT11357	-0.65	55	9.56e-08	329_GPHN_01_CpG_16	DNAme
Alu	chr5	168390863	168393806	AluYa	MT11357	-0.65	55	9.56e-08	329_GPHN_01_CpG_16	DNAme
Alu	chr2	169882126	169884408		MT11076	-0.65	54	9.65e-08	308_FH_CpG_1	DNAme
L1	chr19	16009321	16009962		MT6899	-0.67	50	9.7e-08	068_MAP2K4_001_CpG_46.47	DNAme
Alu	chr5	168390863	168393806	AluYa	MT6730	-0.66	53	9.77e-08	061_LASP1_001_CpG_36.37	DNAme
Alu	chr3	196857162	196857835	AluYa	MT12141	-0.63	58	9.8e-08	424_NPM1_CpG_35	DNAme
Alu	chr3	196857162	196857835	AluYa	MT12146	-0.63	58	9.8e-08	424_NPM1_CpG_40	DNAme
Alu	chr4	124102962	124105541	AluYa	MT12982	-0.64	57	9.84e-08	492_SDHD_CpG_6	DNAme
Alu	chr1	27115849	27118549	AluYb	MT12982	-0.64	57	9.84e-08	492_SDHD_CpG_6	DNAme
Alu	chr3	60359435	60363561	AluYb	MT13516	-0.63	58	9.94e-08	574_Beta.NAP_01_CpG_3	DNAme
Alu	chr11	61573834	61576062	AluYb	MT13230	-0.65	54	9.95e-08	514_TCF12_01_CpG_20	DNAme
Alu	chr11	88550369	88551906	AluYb	MT13245	-0.65	54	1e-07	514_TCF12_01_CpG_56.57.58	DNAme
Alu	chr12	101768204	101770898	AluYa	MT13245	-0.65	54	1e-07	514_TCF12_01_CpG_56.57.58	DNAme
Alu	chr2	211503199	211505428	AluYb	MT13245	-0.65	54	1e-07	514_TCF12_01_CpG_56.57.58	DNAme
Alu	chr5	74635437	74636084	AluYa	MT13245	-0.65	54	1e-07	514_TCF12_01_CpG_56.57.58	DNAme
Alu	chr8	117752453	117754307		MT13245	-0.65	54	1e-07	514_TCF12_01_CpG_56.57.58	DNAme
Alu	chr5	7412389	7413236	AluYa	MT13245	-0.65	54	1e-07	514_TCF12_01_CpG_56.57.58	DNAme
Alu	chr2	62455936	62456795	AluYb	MT13245	-0.65	54	1e-07	514_TCF12_01_CpG_56.57.58	DNAme
Alu	chr2	169882126	169884408		MT10542	-0.63	58	1.01e-07	267_DDIT3_CpG_3	DNAme
Alu	chr2	153203814	153205278	AluYb	MT13117	-0.64	57	1.02e-07	507_STL_01_CpG_29	DNAme
L1	chr15	66744652	66746102	hg19ref + strand	MT14379	-0.65	55	1.03e-07	632_hB23_2._01_CpG_14.15	DNAme
Alu	chr1	89218704	89218975		MT15343	-0.67	50	1.03e-07	HOXA11_SQ01_CpG_26	DNAme
Alu	chr1	161781003	161781261	AluYa	MT13107	-0.64	57	1.06e-07	507_STL_01_CpG_2	DNAme
Alu	chr1	161781003	161781261	AluYa	MT13110	-0.64	57	1.06e-07	507_STL_01_CpG_22	DNAme
L1	chr18	42656311	42658418	hg19ref - strand	MT4930	-0.65	54	1.07e-07	003_BCL11A_001_CpG_30.31.32	DNAme
L1	chr6	110475114	110476748	hg19ref - strand	MT7437	-0.65	54	1.09e-07	087_NFKB2_004_CpG_19	DNAme
Alu	chr6	155727942	155728999		MT11087	-0.64	55	1.12e-07	308_FH_CpG_3	DNAme
L1	chr7	69668966	69670023	hg19ref + strand	MT10195	-0.65	54	1.13e-07	231_BHD_CpG_5	DNAme
Alu	chr1	11095979	11099480	AluYb	MT14239	-0.63	58	1.13e-07	625_G3PD_01_CpG_52.53	DNAme
Alu	chr5	22190797	22191088	AluYa	MT8561	-0.65	54	1.13e-07	123_SS18L1_002_CpG_53	DNAme
Alu	chr5	78091406	78092246	AluYa	MT11812	-0.63	57	1.16e-07	401_MSF_CpG_16	DNAme
Alu	chr1	151640336	151641387	AluYa	MT6647	-0.65	54	1.16e-07	059_KTN1_001_CpG_13.14.15	DNAme
Alu	chr2	169882126	169884408		MT12136	-0.63	58	1.2e-07	424_NPM1_CpG_25	DNAme
Alu	chr2	169882126	169884408		MT12142	-0.63	58	1.2e-07	424_NPM1_CpG_36	DNAme
Alu	chr2	169882126	169884408		MT12150	-0.63	58	1.2e-07	424_NPM1_CpG_6	DNAme
Alu	chr8	27662832	27665640	AluYb	MT6733	-0.65	53	1.2e-07	061_LASP1_001_CpG_41.42	DNAme
Alu	chr4	102170361	102174833	AluYb	MT6808	-0.67	50	1.21e-07	063_LMO2_002_CpG_41	DNAme
Alu	chr19	51455827	51459134		MT12710	-0.63	58	1.22e-07	465_PRCC_01_CpG_9	DNAme
Alu	chr7	103812374	103813432	AluYa	MT11362	-0.64	56	1.24e-07	329_GPHN_01_CpG_27.28	DNAme
Alu	chr5	168390863	168393806	AluYa	MT11362	-0.64	56	1.24e-07	329_GPHN_01_CpG_27.28	DNAme
Alu	chr1	11095979	11099480	AluYb	MT13036	-0.64	55	1.25e-07	499_SS18_CpG_46	DNAme
Alu	chr2	141543796	141544877		MT11777	-0.62	59	1.28e-07	399_MLLT7_CpG_6	DNAme
Alu	chr9	35798678	35803111	AluYa	MT12782	-0.63	57	1.31e-07	471_PTCH_02_CpG_11.12	DNAme
Alu	chr2	211506306	211508812		MT9406	-0.63	58	1.31e-07	145_TSC2_001_CpG_42.43	DNAme
Alu	chr13	60694098	60694775	AluYa	MT7083	-0.64	56	1.35e-07	076_MSI2_001_CpG_10	DNAme
Alu	chr7	101569440	101571413	AluYa	MT7083	-0.64	56	1.35e-07	076_MSI2_001_CpG_10	DNAme
Alu	chr11	61573834	61576062	AluYb	MT12162	-0.63	58	1.36e-07	425_NR4A3_CpG_24	DNAme
Alu	chr11	61573834	61576062	AluYb	MT12165	-0.63	58	1.36e-07	425_NR4A3_CpG_4.5	DNAme
Alu	chr18	32662272	32667527	AluYa	MT13026	-0.63	57	1.36e-07	499_SS18_CpG_32	DNAme
L1	chr9	102613549	102615599	hg19ref - strand	MT6899	-0.67	50	1.37e-07	068_MAP2K4_001_CpG_46.47	DNAme
Alu	chr6	130381121	130383375		MT13616	-0.63	58	1.37e-07	581_CCNA2_01_CpG_37.38	DNAme
Alu	chr1	27115849	27118549	AluYb	MT10714	-0.65	53	1.38e-07	281_ERCC4_CpG_11	DNAme
Alu	chr1	27115849	27118549	AluYb	MT10715	-0.65	53	1.38e-07	281_ERCC4_CpG_12.13	DNAme
Alu	chr5	168390863	168393806	AluYa	MT8421	-0.64	56	1.39e-07	118_SET_001_CpG_6	DNAme
Alu	chr5	168390863	168393806	AluYa	MT8422	-0.64	56	1.39e-07	118_SET_001_CpG_7	DNAme
Alu	chr5	168390863	168393806	AluYa	MT8423	-0.64	56	1.39e-07	118_SET_001_CpG_8	DNAme
L1	chr4	87546942	87547599		MT5621	-0.64	55	1.4e-07	024_COPEB_001_CpG_5.6.7	DNAme
L1	chr4	87546942	87547599		MT7102	-0.64	56	1.4e-07	076_MSI2_001_CpG_7	DNAme
Alu	chr2	159339366	159340424	AluYb	MT6801	-0.66	51	1.4e-07	063_LMO2_002_CpG_22	DNAme
Alu	chr18	64266093	64268791		MT10194	-0.64	54	1.41e-07	231_BHD_CpG_3.4	DNAme
Alu	chr2	47715709	47719158	AluYa	MT13631	-0.63	57	1.41e-07	582_CCNB1_01_CpG_17	DNAme
L1	chr6	110475114	110476748	hg19ref - strand	MT13631	-0.63	57	1.41e-07	582_CCNB1_01_CpG_17	DNAme
Alu	chr5	168390863	168393806	AluYa	MT13479	-0.64	56	1.42e-07	573_ATP6V0E._01_CpG_1	DNAme
Alu	chr5	168390863	168393806	AluYa	MT13484	-0.64	56	1.42e-07	573_ATP6V0E._01_CpG_17	DNAme
Alu	chr17	68160270	68163148	AluYa	MT13420	-0.64	54	1.44e-07	569_ANXA2_01_CpG_27	DNAme
Alu	chr13	28923071	28925339		MT11356	-0.63	56	1.47e-07	329_GPHN_01_CpG_14.15	DNAme
L1	chr6	110475114	110476748	hg19ref - strand	MT15113	-0.66	50	1.52e-07	677_PSMB6_01_CpG_6	DNAme
Alu	chr2	169882126	169884408		MT12152	-0.63	58	1.56e-07	424_NPM1_CpG_9.10	DNAme
Alu	chr7	103159258	103160362		MT11777	-0.62	59	1.57e-07	399_MLLT7_CpG_6	DNAme
Alu	chr3	10093086	10094071	AluYa	MT15690	-0.66	50	1.58e-07	seq.GSTP1.300.100_01_CpG_17.18	DNAme
L1	chr5	33630461	33633178		MT10615	-0.63	56	1.58e-07	275_EPS15_01_CpG_38	DNAme
L1	chr15	66744652	66746102	hg19ref + strand	MT14385	-0.64	55	1.63e-07	632_hB23_2._01_CpG_23	DNAme
Alu	chr18	67569135	67574888		MT10847	-0.66	50	1.66e-07	291_EXT2_CpG_44	DNAme
Alu	chr1	8568713	8571897	AluYb	MT10847	-0.66	50	1.66e-07	291_EXT2_CpG_44	DNAme
Alu	chr2	113578329	113582323	AluYb	MT10847	-0.66	50	1.66e-07	291_EXT2_CpG_44	DNAme
Alu	chr20	45536695	45539961		MT10847	-0.66	50	1.66e-07	291_EXT2_CpG_44	DNAme
Alu	chr17	32035707	32039311	AluYa	MT10556	-0.66	50	1.66e-07	270_EGFR_CpG_18.19	DNAme
Alu	chr16	23639756	23642107	AluYb	MT10808	-0.66	51	1.67e-07	289_EWSR1_CpG_15	DNAme
Alu	chr20	55779296	55781132		MT10808	-0.66	51	1.67e-07	289_EWSR1_CpG_15	DNAme
Alu	chr2	211506306	211508812		MT13747	-0.62	58	1.69e-07	586_CCND1_3_01_CpG_25	DNAme
Alu	chr1	161781003	161781261	AluYa	MT12128	-0.62	58	1.7e-07	424_NPM1_CpG_14.15	DNAme
Alu	chr13	25970858	25971727		MT6345	-0.62	58	1.71e-07	049_HOXD13_001_CpG_16	DNAme
Alu	chr3	188205428	188206078		MT7124	-0.65	53	1.72e-07	077_MTCP1_001_CpG_56	DNAme
L1	chr15	66744652	66746102	hg19ref + strand	MT9401	-0.62	58	1.73e-07	145_TSC2_001_CpG_37	DNAme
L1	chr15	66744652	66746102	hg19ref + strand	MT9402	-0.62	58	1.73e-07	145_TSC2_001_CpG_38	DNAme
Alu	chr12	864088	867493	AluYb	MT10031	-0.65	53	1.73e-07	218_ATIC_CpG_33.34.35	DNAme
Alu	chr16	23639756	23642107	AluYb	MT5163	-0.62	58	1.74e-07	010_CARS_001_CpG_1.2.3	DNAme
Alu	chr16	23639756	23642107	AluYb	MT5164	-0.62	58	1.74e-07	010_CARS_001_CpG_10.11.12	DNAme
Alu	chr16	23639756	23642107	AluYb	MT5168	-0.62	58	1.74e-07	010_CARS_001_CpG_18.19.20	DNAme
Alu	chr2	9567017	9568070		MT5772	-0.62	58	1.77e-07	028_TNNT3_003_CpG_8.9.10	DNAme
Alu	chr20	31873715	31874184		MT5772	-0.62	58	1.77e-07	028_TNNT3_003_CpG_8.9.10	DNAme
Alu	chr22	46622144	46623029		MT5772	-0.62	58	1.77e-07	028_TNNT3_003_CpG_8.9.10	DNAme
Alu	chr9	39154286	39155320		MT5772	-0.62	58	1.77e-07	028_TNNT3_003_CpG_8.9.10	DNAme
Alu	chr4	124102962	124105541	AluYa	MT10514	-0.63	56	1.78e-07	262_CTNNB1_CpG_9	DNAme
L1	chr15	66744652	66746102	hg19ref + strand	MT14396	-0.64	55	1.79e-07	632_hB23_2._01_CpG_39	DNAme
Alu	chr1	11095979	11099480	AluYb	MT12629	-0.65	53	1.79e-07	460_PMS2_CpG_21	DNAme
Alu	chr1	11095979	11099480	AluYb	MT12631	-0.65	53	1.79e-07	460_PMS2_CpG_23	DNAme
Alu	chr1	161781003	161781261	AluYa	MT9883	-0.66	50	1.81e-07	212_ARHGEF12_CpG_1.2.3	DNAme
Alu	chr18	32662272	32667527	AluYa	MT13158	-0.64	55	1.82e-07	509_SUFU_CpG_48	DNAme
L1	chr15	66744652	66746102	hg19ref + strand	MT6808	-0.66	50	1.83e-07	063_LMO2_002_CpG_41	DNAme
L1	chr16	83676918	83678561	hg19ref + strand	MT15633	-0.63	57	1.84e-07	p53_03_CpG_15.16	DNAme
Alu	chr6	7219134	7221381	AluYb	MT10021	-0.64	53	1.88e-07	218_ATIC_CpG_10	DNAme
Alu	chr6	7219134	7221381	AluYb	MT10022	-0.64	53	1.88e-07	218_ATIC_CpG_11	DNAme
Alu	chr13	60694098	60694775	AluYa	MT5895	-0.64	53	1.89e-07	034_FBXW7_001_CpG_14.15.16	DNAme
Alu	chr1	27115849	27118549	AluYb	MT12978	-0.63	57	1.91e-07	492_SDHD_CpG_27	DNAme
Alu	chr1	161781003	161781261	AluYa	MT9900	-0.66	50	1.91e-07	212_ARHGEF12_CpG_4	DNAme
Alu	chr6	155727942	155728999		MT11359	-0.63	56	1.92e-07	329_GPHN_01_CpG_18.19	DNAme
Alu	chr16	85927442	85932787		MT14062	-0.64	54	1.95e-07	608_DBI_1_01_CpG_1.2.3	DNAme
Alu	chr11	68173030	68174485	AluYb	MT5795	-0.65	51	2.04e-07	030_MRPL23_001_CpG_18	DNAme
L1	chr7	83236096	83239387	hg19ref + strand	MT5790	-0.65	51	2.04e-07	030_MRPL23_001_CpG_11	DNAme
Alu	chr1	89234845	89237647		MT8517	-0.62	58	2.05e-07	122_SS18L1_001_CpG_1.2	DNAme
Alu	chr16	23639756	23642107	AluYb	MT12941	-0.62	57	2.05e-07	489_SDHB_CpG_33	DNAme
Alu	chr6	7219134	7221381	AluYb	MT12282	-0.64	53	2.09e-07	432_NUP214_CpG_10	DNAme
Alu	chr6	7219134	7221381	AluYb	MT12304	-0.64	53	2.09e-07	432_NUP214_CpG_8	DNAme
Alu	chr7	83268646	83271102	AluYa	MT14357	-0.62	58	2.1e-07	631_hB23_1_01_CpG_23	DNAme
L1	chr6	110475114	110476748	hg19ref - strand	MT7553	-0.62	59	2.12e-07	091_NOTCH1_001_CpG_14.15	DNAme
Alu	chr2	169882126	169884408		MT9962	-0.65	52	2.17e-07	214_ARHH_02_CpG_5	DNAme
Alu	chr5	162929088	162931067	AluYb	MT12837	-0.64	54	2.18e-07	475_PTPN11_CpG_13.14.15.16	DNAme
Alu	chr2	113578329	113582323	AluYb	MT5799	-0.65	51	2.19e-07	030_MRPL23_001_CpG_4	DNAme
Alu	chr20	45536695	45539961		MT5799	-0.65	51	2.19e-07	030_MRPL23_001_CpG_4	DNAme
Alu	chr2	211506306	211508812		MT11938	-0.61	59	2.21e-07	408_MYCL1_CpG_1	DNAme
Alu	chr16	85927442	85932787		MT12647	-0.64	53	2.21e-07	460_PMS2_CpG_5	DNAme
Alu	chr2	165481614	165484353		MT8182	-0.65	52	2.26e-07	112_ATP10A_002_CpG_1.2	DNAme
Alu	chr5	170858008	170860551	AluYb	MT8182	-0.65	52	2.26e-07	112_ATP10A_002_CpG_1.2	DNAme
Alu	chr9	119031170	119033643	AluYb	MT8182	-0.65	52	2.26e-07	112_ATP10A_002_CpG_1.2	DNAme
Alu	chr2	211506306	211508812		MT13882	-0.63	56	2.34e-07	594_CDC34_01_CpG_30.31	DNAme
Alu	chr1	97939854	97940510		MT15232	-0.64	53	2.39e-07	ALU.M1_CpG_11.12.13.14	DNAme
Alu	chr2	170011868	170014336		MT15232	-0.64	53	2.39e-07	ALU.M1_CpG_11.12.13.14	DNAme
Alu	chr7	83268646	83271102	AluYa	MT12131	-0.62	58	2.44e-07	424_NPM1_CpG_19.20	DNAme
Alu	chr11	113125856	113129117	AluYa	MT8520	-0.62	58	2.49e-07	122_SS18L1_001_CpG_12.13.14	DNAme
Alu	chr15	84414514	84417545		MT11076	-0.64	54	2.49e-07	308_FH_CpG_1	DNAme
Alu	chr11	103333509	103334948		MT9403	-0.62	58	2.51e-07	145_TSC2_001_CpG_39.40	DNAme
Alu	chr11	68173030	68174485	AluYb	MT12114	-0.63	54	2.51e-07	420_NF1_CpG_34.35.36	DNAme
Alu	chr2	211506306	211508812		MT4925	-0.63	54	2.52e-07	003_BCL11A_001_CpG_23.24	DNAme
Alu	chr12	45011506	45014782	AluYa	MT7440	-0.63	54	2.58e-07	087_NFKB2_004_CpG_24.25	DNAme
Alu	chr2	102354964	102356619	AluYa	MT13312	-0.63	54	2.6e-07	520_TEC_CpG_26.27.28	DNAme
Alu	chr3	32332220	32332602		MT8531	-0.62	58	2.6e-07	122_SS18L1_001_CpG_8	DNAme
Alu	chr5	168390863	168393806	AluYa	MT6903	-0.62	57	2.61e-07	069_MAP2K4_002_CpG_1.2	DNAme
Alu	chr1	27115849	27118549	AluYb	MT10212	-0.64	53	2.63e-07	236_BRAF_CpG_1	DNAme
Alu	chr11	112003978	112005525	AluYb	MT10212	-0.64	53	2.63e-07	236_BRAF_CpG_1	DNAme
Alu	chr4	166171407	166172749	AluYa	MT10212	-0.64	53	2.63e-07	236_BRAF_CpG_1	DNAme
Alu	chr4	42088181	42090102		MT12293	-0.63	55	2.66e-07	432_NUP214_CpG_33.34	DNAme
Alu	chr2	45901017	45906396		MT9883	-0.65	50	2.69e-07	212_ARHGEF12_CpG_1.2.3	DNAme
Alu	chr2	169882126	169884408		MT9883	-0.65	50	2.69e-07	212_ARHGEF12_CpG_1.2.3	DNAme
Alu	chr7	83268646	83271102	AluYa	MT9883	-0.65	50	2.69e-07	212_ARHGEF12_CpG_1.2.3	DNAme
Alu	chr16	85927442	85932787		MT12622	-0.64	53	2.7e-07	460_PMS2_CpG_11	DNAme
L1	chr8	18768162	18770346	hg19ref + strand	MT12624	-0.64	53	2.7e-07	460_PMS2_CpG_15	DNAme
L1	chr9	113186078	113188923	hg19ref + strand	MT5145	-0.63	55	2.71e-07	009_BUB1B_001_CpG_3.4	DNAme
Alu	chr2	102354964	102356619	AluYa	MT9818	-0.65	50	2.74e-07	207_AKT2_01_CpG_48.49.50	DNAme
Alu	chr5	22190797	22191088	AluYa	MT9818	-0.65	50	2.74e-07	207_AKT2_01_CpG_48.49.50	DNAme
Alu	chr7	83268646	83271102	AluYa	MT6808	-0.65	50	2.74e-07	063_LMO2_002_CpG_41	DNAme
Alu	chr3	169265785	169269131	AluYa	MT11618	-0.62	57	2.75e-07	385_MHC2TA_01_CpG_3	DNAme
Alu	chr1	27115849	27118549	AluYb	MT13026	-0.62	57	2.75e-07	499_SS18_CpG_32	DNAme
Alu	chr11	61573834	61576062	AluYb	MT8555	-0.63	54	2.8e-07	123_SS18L1_002_CpG_45.46	DNAme
L1	chr7	83236096	83239387	hg19ref + strand	MT12928	-0.62	57	2.84e-07	489_SDHB_CpG_10	DNAme
Alu	chr16	85927442	85932787		MT13767	-0.64	53	2.87e-07	587_CCNH_1_01_CpG_20	DNAme
Alu	chr16	23639756	23642107	AluYb	MT6729	-0.64	52	2.89e-07	061_LASP1_001_CpG_32.33.34.35	DNAme
Alu	chr14	67617190	67618326	AluYa	MT8664	-0.65	50	2.93e-07	126_TCEA1_001_CpG_34	DNAme
Alu	chr3	49388298	49391445	AluYb	MT13652	-0.62	57	2.93e-07	582_CCNB1_01_CpG_5	DNAme
L1	chr8	18768162	18770346	hg19ref + strand	MT5412	-0.65	50	2.94e-07	017_CDK6_001_CpG_14	DNAme
L1	chr14	67228075	67229654	hg19ref - strand	MT10503	-0.64	52	2.96e-07	262_CTNNB1_CpG_47	DNAme
Alu	chr17	39873137	39874396		MT12369	-0.63	55	2.96e-07	438_PAX6_01_CpG_43	DNAme
L1	chr18	42656311	42658418	hg19ref - strand	MT6804	-0.65	50	2.97e-07	063_LMO2_002_CpG_34	DNAme
Alu	chr12	45011506	45014782	AluYa	MT10491	-0.62	56	3e-07	262_CTNNB1_CpG_13.14	DNAme
Alu	chr1	8568713	8571897	AluYb	MT9063	-0.62	56	3.04e-07	136_TNFRSF6_001_CpG_32.33.34	DNAme
Alu	chr20	55779296	55781132		MT9063	-0.62	56	3.04e-07	136_TNFRSF6_001_CpG_32.33.34	DNAme
Alu	chr16	85927442	85932787		MT12849	-0.64	53	3.04e-07	475_PTPN11_CpG_48	DNAme
Alu	chr20	55779296	55781132		MT12849	-0.64	53	3.04e-07	475_PTPN11_CpG_48	DNAme
Alu	chr4	42088181	42090102		MT12763	-0.61	58	3.04e-07	470_PTCH_01_CpG_2	DNAme
L1	chr12	102843413	102844861	hg19ref + strand	MT9401	-0.61	58	3.05e-07	145_TSC2_001_CpG_37	DNAme
L1	chr12	102843413	102844861	hg19ref + strand	MT9402	-0.61	58	3.05e-07	145_TSC2_001_CpG_38	DNAme
Alu	chr2	9567017	9568070		MT13988	-0.61	58	3.06e-07	601_COL6A2_01_CpG_17.18	DNAme
Alu	chr2	9567017	9568070		MT13995	-0.61	58	3.06e-07	601_COL6A2_01_CpG_3.4	DNAme
Alu	chr20	31873715	31874184		MT13988	-0.61	58	3.06e-07	601_COL6A2_01_CpG_17.18	DNAme
Alu	chr20	31873715	31874184		MT13995	-0.61	58	3.06e-07	601_COL6A2_01_CpG_3.4	DNAme
Alu	chr22	46622144	46623029		MT13988	-0.61	58	3.06e-07	601_COL6A2_01_CpG_17.18	DNAme
Alu	chr22	46622144	46623029		MT13995	-0.61	58	3.06e-07	601_COL6A2_01_CpG_3.4	DNAme
Alu	chr9	39154286	39155320		MT13988	-0.61	58	3.06e-07	601_COL6A2_01_CpG_17.18	DNAme
Alu	chr9	39154286	39155320		MT13995	-0.61	58	3.06e-07	601_COL6A2_01_CpG_3.4	DNAme
Alu	chr1	151640336	151641387	AluYa	MT6899	-0.65	50	3.06e-07	068_MAP2K4_001_CpG_46.47	DNAme
Alu	chr14	67617190	67618326	AluYa	MT6899	-0.65	50	3.06e-07	068_MAP2K4_001_CpG_46.47	DNAme
Alu	chr6	7219134	7221381	AluYb	MT8434	-0.61	59	3.1e-07	119_SFPQ_001_CpG_27	DNAme
Alu	chr3	49388298	49391445	AluYb	MT13625	-0.61	58	3.17e-07	581_CCNA2_01_CpG_50	DNAme
Alu	chr8	27662832	27665640	AluYb	MT6727	-0.64	53	3.2e-07	061_LASP1_001_CpG_29.30.31	DNAme
Alu	chr2	45901017	45906396		MT9908	-0.65	50	3.2e-07	212_ARHGEF12_CpG_8.9.10	DNAme
Alu	chr2	169882126	169884408		MT9908	-0.65	50	3.2e-07	212_ARHGEF12_CpG_8.9.10	DNAme
Alu	chr7	83268646	83271102	AluYa	MT9908	-0.65	50	3.2e-07	212_ARHGEF12_CpG_8.9.10	DNAme
Alu	chr3	46545488	46549810	AluYb	MT12158	-0.61	58	3.24e-07	425_NR4A3_CpG_14	DNAme
Alu	chr8	27662832	27665640	AluYb	MT12468	-0.61	58	3.3e-07	447_PCM1_CpG_20	DNAme
Alu	chr1	210960974	210962011	AluYa	MT15272	-0.63	53	3.31e-07	HOXA1_AB01_CpG_17	DNAme
Alu	chr2	47715709	47719158	AluYa	MT6740	-0.64	51	3.32e-07	061_LASP1_001_CpG_50	DNAme
Alu	chr1	151640336	151641387	AluYa	MT6740	-0.64	51	3.32e-07	061_LASP1_001_CpG_50	DNAme
Alu	chr1	243957831	243958070	AluYa	MT6740	-0.64	51	3.32e-07	061_LASP1_001_CpG_50	DNAme
Alu	chr10	60029303	60031158	AluYa	MT6740	-0.64	51	3.32e-07	061_LASP1_001_CpG_50	DNAme
Alu	chr11	112003978	112005525	AluYb	MT6740	-0.64	51	3.32e-07	061_LASP1_001_CpG_50	DNAme
Alu	chr4	166171407	166172749	AluYa	MT6740	-0.64	51	3.32e-07	061_LASP1_001_CpG_50	DNAme
Alu	chr5	168390863	168393806	AluYa	MT6740	-0.64	51	3.32e-07	061_LASP1_001_CpG_50	DNAme
Alu	chr3	105242189	105246090		MT11366	-0.63	54	3.32e-07	329_GPHN_01_CpG_6	DNAme
Alu	chr2	113578329	113582323	AluYb	MT11366	-0.63	54	3.32e-07	329_GPHN_01_CpG_6	DNAme
Alu	chr20	45536695	45539961		MT11366	-0.63	54	3.32e-07	329_GPHN_01_CpG_6	DNAme
Alu	chr7	104931709	104933794	AluYb	MT14721	-0.64	52	3.33e-07	660_MYBL2_1_01_CpG_30.31.32.33	DNAme
Alu	chr11	63523442	63523689		MT15020	-0.62	56	3.42e-07	673_PECAM1_01_CpG_7	DNAme
Alu	chr2	47715709	47719158	AluYa	MT13774	-0.63	53	3.44e-07	587_CCNH_1_01_CpG_28	DNAme
Alu	chr5	78091406	78092246	AluYa	MT11938	-0.61	59	3.45e-07	408_MYCL1_CpG_1	DNAme
Alu	chr16	85927442	85932787		MT15107	-0.65	50	3.48e-07	677_PSMB6_01_CpG_20	DNAme
Alu	chr10	32564881	32567608	AluYa	MT5613	-0.62	55	3.5e-07	024_COPEB_001_CpG_24.25.26.27.28.29	DNAme
Alu	chr2	102354964	102356619	AluYa	MT11753	-0.61	59	3.59e-07	398_MLLT6_03_CpG_2	DNAme
Alu	chr1	27115849	27118549	AluYb	MT13245	-0.63	54	3.63e-07	514_TCF12_01_CpG_56.57.58	DNAme
Alu	chr17	32035707	32039311	AluYa	MT9406	-0.61	58	3.71e-07	145_TSC2_001_CpG_42.43	DNAme
L1	chr15	66744652	66746102	hg19ref + strand	MT12837	-0.63	54	3.73e-07	475_PTPN11_CpG_13.14.15.16	DNAme
Alu	chr2	9567017	9568070		MT13993	-0.61	58	3.74e-07	601_COL6A2_01_CpG_23	DNAme
Alu	chr20	31873715	31874184		MT13993	-0.61	58	3.74e-07	601_COL6A2_01_CpG_23	DNAme
Alu	chr22	46622144	46623029		MT13993	-0.61	58	3.74e-07	601_COL6A2_01_CpG_23	DNAme
Alu	chr9	39154286	39155320		MT13993	-0.61	58	3.74e-07	601_COL6A2_01_CpG_23	DNAme
Alu	chr11	88550369	88551906	AluYb	MT13248	-0.63	54	3.82e-07	514_TCF12_01_CpG_63.64.65.66.67	DNAme
Alu	chr12	101768204	101770898	AluYa	MT13248	-0.63	54	3.82e-07	514_TCF12_01_CpG_63.64.65.66.67	DNAme
Alu	chr2	211503199	211505428	AluYb	MT13248	-0.63	54	3.82e-07	514_TCF12_01_CpG_63.64.65.66.67	DNAme
Alu	chr5	74635437	74636084	AluYa	MT13248	-0.63	54	3.82e-07	514_TCF12_01_CpG_63.64.65.66.67	DNAme
Alu	chr8	117752453	117754307		MT13248	-0.63	54	3.82e-07	514_TCF12_01_CpG_63.64.65.66.67	DNAme
Alu	chr5	7412389	7413236	AluYa	MT13248	-0.63	54	3.82e-07	514_TCF12_01_CpG_63.64.65.66.67	DNAme
Alu	chr2	62455936	62456795	AluYb	MT13248	-0.63	54	3.82e-07	514_TCF12_01_CpG_63.64.65.66.67	DNAme
Alu	chr1	11095979	11099480	AluYb	MT13248	-0.63	54	3.82e-07	514_TCF12_01_CpG_63.64.65.66.67	DNAme
Alu	chr1	243957831	243958070	AluYa	MT13248	-0.63	54	3.82e-07	514_TCF12_01_CpG_63.64.65.66.67	DNAme
Alu	chr10	60029303	60031158	AluYa	MT13248	-0.63	54	3.82e-07	514_TCF12_01_CpG_63.64.65.66.67	DNAme
L1	chr5	33630461	33633178		MT13085	-0.61	58	3.89e-07	506_STK11_02_CpG_17	DNAme
L1	chr5	33630461	33633178		MT13091	-0.61	58	3.89e-07	506_STK11_02_CpG_24	DNAme
Alu	chr18	28564576	28569167	AluYb	MT13085	-0.61	58	3.9e-07	506_STK11_02_CpG_17	DNAme
Alu	chr18	28564576	28569167	AluYb	MT13091	-0.61	58	3.9e-07	506_STK11_02_CpG_24	DNAme
Alu	chr1	161781003	161781261	AluYa	MT13741	-0.62	56	3.94e-07	586_CCND1_3_01_CpG_19	DNAme
Alu	chr6	148681202	148681446		MT9530	-0.64	52	3.96e-07	150_U2AF1RS1_001_CpG_2	DNAme
Alu	chr15	69668264	69669514		MT9530	-0.64	52	3.96e-07	150_U2AF1RS1_001_CpG_2	DNAme
Alu	chr12	949993	950246		MT9530	-0.64	52	3.96e-07	150_U2AF1RS1_001_CpG_2	DNAme
Alu	chr5	74639457	74640123		MT9530	-0.64	52	3.96e-07	150_U2AF1RS1_001_CpG_2	DNAme
Alu	chr1	89234845	89237647		MT8667	-0.63	54	3.97e-07	126_TCEA1_001_CpG_37	DNAme
Alu	chr2	169882126	169884408		MT13117	-0.61	57	4.06e-07	507_STL_01_CpG_29	DNAme
Alu	chr17	32035707	32039311	AluYa	MT13117	-0.61	57	4.06e-07	507_STL_01_CpG_29	DNAme
Alu	chr7	83268646	83271102	AluYa	MT13117	-0.61	57	4.06e-07	507_STL_01_CpG_29	DNAme
Alu	chr2	31559833	31565896		MT13117	-0.61	57	4.06e-07	507_STL_01_CpG_29	DNAme
Alu	chr7	38513538	38516387	AluYb	MT10497	-0.62	56	4.06e-07	262_CTNNB1_CpG_36.37.38	DNAme
Alu	chr1	161781003	161781261	AluYa	MT6808	-0.65	50	4.07e-07	063_LMO2_002_CpG_41	DNAme
Alu	chr5	22793672	22795982	AluYa	MT13474	-0.63	54	4.12e-07	571_ATP5A1_1._01_CpG_32	DNAme
Alu	chr11	88550369	88551906	AluYb	MT6899	-0.65	50	4.12e-07	068_MAP2K4_001_CpG_46.47	DNAme
Alu	chr12	101768204	101770898	AluYa	MT6899	-0.65	50	4.12e-07	068_MAP2K4_001_CpG_46.47	DNAme
Alu	chr2	211503199	211505428	AluYb	MT6899	-0.65	50	4.12e-07	068_MAP2K4_001_CpG_46.47	DNAme
Alu	chr5	74635437	74636084	AluYa	MT6899	-0.65	50	4.12e-07	068_MAP2K4_001_CpG_46.47	DNAme
Alu	chr8	117752453	117754307		MT6899	-0.65	50	4.12e-07	068_MAP2K4_001_CpG_46.47	DNAme
Alu	chr3	137729971	137736771	AluYa	MT6899	-0.65	50	4.12e-07	068_MAP2K4_001_CpG_46.47	DNAme
L1	chr8	18768162	18770346	hg19ref + strand	MT10526	-0.61	58	4.15e-07	263_CYLD_CpG_8.9.10.11.12	DNAme
Alu	chr4	16617386	16619435	AluYa	MT11630	-0.62	56	4.18e-07	390_MLL_02_CpG_19	DNAme
Alu	chr4	169731991	169734396	AluYb	MT11630	-0.62	56	4.18e-07	390_MLL_02_CpG_19	DNAme
L1	chr7	83236096	83239387	hg19ref + strand	MT8555	-0.63	54	4.19e-07	123_SS18L1_002_CpG_45.46	DNAme
Alu	chr5	78091406	78092246	AluYa	MT10196	-0.63	54	4.22e-07	231_BHD_CpG_6	DNAme
Alu	chr18	42517612	42518883	AluYa	MT13015	-0.61	57	4.23e-07	499_SS18_CpG_12.13.14	DNAme
Alu	chr2	28258307	28259941		MT8778	-0.61	58	4.24e-07	129_TFPT_001_CpG_28.29	DNAme
Alu	chr2	68684790	68688259	AluYb	MT10207	-0.6	59	4.27e-07	235_BMPR1A_02_CpG_22	DNAme
Alu	chr17	32035707	32039311	AluYa	MT10967	-0.62	56	4.29e-07	298_FANCF_01_CpG_21	DNAme
L1	chr3	105472058	105473712	hg19ref - strand	MT6909	-0.61	57	4.31e-07	069_MAP2K4_002_CpG_19	DNAme
Alu	chr14	67617190	67618326	AluYa	MT5621	-0.62	55	4.39e-07	024_COPEB_001_CpG_5.6.7	DNAme
L1	chr3	116085107	116087754	hg19ref + strand	MT13779	-0.63	53	4.41e-07	587_CCNH_1_01_CpG_7.8	DNAme
Alu	chr4	88773219	88775648	AluYb	MT14012	-0.62	54	4.43e-07	602_COX6B1_1_01_CpG_4.5	DNAme
Alu	chr1	161781003	161781261	AluYa	MT9908	-0.64	50	4.68e-07	212_ARHGEF12_CpG_8.9.10	DNAme
Alu	chr1	25003131	25007102		MT11243	-0.64	51	4.74e-07	319_FOXO3A_02_CpG_7	DNAme
Alu	chr1	8589652	8590702	AluYb	MT12803	-0.63	52	4.74e-07	472_PTCH_03_CpG_2	DNAme
Alu	chr3	137729971	137736771	AluYa	MT7155	-0.61	58	4.74e-07	078_MUC1_001_CpG_11	DNAme
L1	chr7	93144403	93146062		MT9375	-0.61	58	4.75e-07	145_TCEB3C_001_CpG_16.17.18	DNAme
Alu	chr5	168390863	168393806	AluYa	MT5461	-0.61	57	4.83e-07	018_CHEK2_001_CpG_11	DNAme
L1	chr3	79184588	79186731	hg19ref - strand	MT6871	-0.63	52	4.84e-07	067_MAFB_001_CpG_59	DNAme
Alu	chr2	225768033	225769938	AluYb	MT8706	-0.63	53	4.91e-07	127_TFEB_001_CpG_8	DNAme
Alu	chr2	113578329	113582323	AluYb	MT11777	-0.6	59	4.95e-07	399_MLLT7_CpG_6	DNAme
Alu	chr20	45536695	45539961		MT11777	-0.6	59	4.95e-07	399_MLLT7_CpG_6	DNAme
Alu	chr4	2524169	2524801	AluYb	MT10192	-0.62	54	4.99e-07	231_BHD_CpG_25.26	DNAme
Alu	chr2	159339366	159340424	AluYb	MT5172	-0.6	58	5.05e-07	010_CARS_001_CpG_26.27	DNAme
Alu	chr8	91067076	91069135	AluYa	MT7167	-0.61	57	5.1e-07	078_MUC1_001_CpG_4.5.6	DNAme
Alu	chr6	148681202	148681446		MT15039	-0.61	57	5.18e-07	674_PIK3CG_01_CpG_28.29	DNAme
Alu	chr1	160499547	160500876		MT15039	-0.61	57	5.18e-07	674_PIK3CG_01_CpG_28.29	DNAme
Alu	chr7	83268646	83271102	AluYa	MT14379	-0.62	55	5.22e-07	632_hB23_2._01_CpG_14.15	DNAme
Alu	chr13	28923071	28925339		MT13871	-0.61	56	5.23e-07	594_CDC34_01_CpG_10.11.12	DNAme
Alu	chr13	28923071	28925339		MT13887	-0.61	56	5.23e-07	594_CDC34_01_CpG_9	DNAme
Alu	chr11	113125856	113129117	AluYa	MT8296	-0.61	56	5.29e-07	115_ATP10A_005_CpG_13	DNAme
L1	chr3	151145302	151148728		MT11253	-0.62	55	5.34e-07	321_FUS_CpG_23	DNAme
Alu	chr1	89234845	89237647		MT8302	-0.62	55	5.45e-07	115_ATP10A_005_CpG_5.6	DNAme
Alu	chr3	196857162	196857835	AluYa	MT10588	-0.61	56	5.51e-07	274_EP300_CpG_13.14	DNAme
Alu	chr3	196857162	196857835	AluYa	MT10599	-0.61	56	5.51e-07	274_EP300_CpG_9.10	DNAme
Alu	chr7	83268646	83271102	AluYa	MT11242	-0.62	54	5.53e-07	319_FOXO3A_02_CpG_5.6	DNAme
Alu	chr5	168390863	168393806	AluYa	MT8774	-0.6	58	5.56e-07	129_TFPT_001_CpG_24	DNAme
Alu	chr5	168390863	168393806	AluYa	MT8777	-0.6	58	5.56e-07	129_TFPT_001_CpG_27	DNAme
Alu	chr8	91067076	91069135	AluYa	MT13137	-0.6	58	5.64e-07	508_STL_02_CpG_8.9	DNAme
Alu	chr2	142351320	142352575	AluYb	MT5595	-0.64	50	5.66e-07	023_SYTB_001_CpG_2	DNAme
Alu	chr4	55992025	55993094		MT5595	-0.64	50	5.66e-07	023_SYTB_001_CpG_2	DNAme
Alu	chr7	83268646	83271102	AluYa	MT10743	-0.61	56	5.67e-07	285_ETV4_01_CpG_2	DNAme
Alu	chr11	112003978	112005525	AluYb	MT5622	-0.62	54	5.7e-07	024_COPEB_001_CpG_8	DNAme
Alu	chr4	166171407	166172749	AluYa	MT5622	-0.62	54	5.7e-07	024_COPEB_001_CpG_8	DNAme
Alu	chr7	101569440	101571413	AluYa	MT6537	-0.62	54	5.72e-07	056_JAK2_001_CpG_13.14.15	DNAme
Alu	chr3	46545488	46549810	AluYb	MT12942	-0.61	57	5.73e-07	489_SDHB_CpG_4.5	DNAme
Alu	chr17	1250809	1251667		MT15042	-0.61	57	5.74e-07	674_PIK3CG_01_CpG_31.32	DNAme
Alu	chr3	38755808	38757292		MT10847	-0.64	50	5.78e-07	291_EXT2_CpG_44	DNAme
Alu	chr5	22190797	22191088	AluYa	MT12158	-0.6	58	5.81e-07	425_NR4A3_CpG_14	DNAme
Alu	chr7	101569440	101571413	AluYa	MT6428	-0.62	54	5.81e-07	053_HSPCA_001_CpG_10	DNAme
L1	chr3	116085107	116087754	hg19ref + strand	MT13772	-0.62	53	5.82e-07	587_CCNH_1_01_CpG_26	DNAme
Alu	chr14	39718899	39720389		MT15024	-0.61	57	5.85e-07	674_PIK3CG_01_CpG_10	DNAme
Alu	chr14	39718899	39720389		MT15046	-0.61	57	5.85e-07	674_PIK3CG_01_CpG_36	DNAme
Alu	chr1	151640336	151641387	AluYa	MT10917	-0.61	57	5.85e-07	296_FANCD2_CpG_1	DNAme
L1	chr15	66744652	66746102	hg19ref + strand	MT9904	-0.64	50	5.9e-07	212_ARHGEF12_CpG_44.45	DNAme
Alu	chr2	102354964	102356619	AluYa	MT9126	-0.61	56	5.91e-07	137_TOP1_001_CpG_5.6.7.8	DNAme
Alu	chr7	39736331	39737412		MT9761	-0.61	57	5.92e-07	205_AF3p21_CpG_23.24.25	DNAme
Alu	chrX	148762759	148766986	AluYa	MT12802	-0.63	52	5.95e-07	472_PTCH_03_CpG_12	DNAme
Alu	chr16	23639756	23642107	AluYb	MT10195	-0.62	54	5.97e-07	231_BHD_CpG_5	DNAme
Alu	chr20	55779296	55781132		MT10195	-0.62	54	5.97e-07	231_BHD_CpG_5	DNAme
Alu	chr3	60359435	60363561	AluYb	MT7099	-0.61	56	6.01e-07	076_MSI2_001_CpG_45	DNAme
Alu	chr1	89234845	89237647		MT10512	-0.61	56	6.05e-07	262_CTNNB1_CpG_6	DNAme
Alu	chr7	44092438	44093096		MT9530	-0.63	52	6.09e-07	150_U2AF1RS1_001_CpG_2	DNAme
Alu	chrX	118780363	118781016		MT9530	-0.63	52	6.09e-07	150_U2AF1RS1_001_CpG_2	DNAme
L1	chr2	160978619	160980864	hg19ref + strand	MT9530	-0.63	52	6.09e-07	150_U2AF1RS1_001_CpG_2	DNAme
Alu	chr13	28923071	28925339		MT6909	-0.61	57	6.11e-07	069_MAP2K4_002_CpG_19	DNAme
Alu	chr7	83268646	83271102	AluYa	MT11777	-0.6	59	6.12e-07	399_MLLT7_CpG_6	DNAme
Alu	chr2	211506306	211508812		MT6905	-0.61	57	6.16e-07	069_MAP2K4_002_CpG_14.15	DNAme
Alu	chr5	168390863	168393806	AluYa	MT6905	-0.61	57	6.16e-07	069_MAP2K4_002_CpG_14.15	DNAme
Alu	chr10	33490248	33492507	AluYb	MT12863	-0.61	57	6.19e-07	477_RAD51L1_CpG_16.17	DNAme
Alu	chr17	68160270	68163148	AluYa	MT6898	-0.64	50	6.3e-07	068_MAP2K4_001_CpG_44.45	DNAme
Alu	chr1	161781003	161781261	AluYa	MT12837	-0.62	54	6.31e-07	475_PTPN11_CpG_13.14.15.16	DNAme
Alu	chr1	243957831	243958070	AluYa	MT15636	-0.6	57	6.31e-07	p53_03_CpG_19.20	DNAme
Alu	chr10	60029303	60031158	AluYa	MT15636	-0.6	57	6.31e-07	p53_03_CpG_19.20	DNAme
Alu	chr2	62455936	62456795	AluYb	MT13770	-0.62	53	6.35e-07	587_CCNH_1_01_CpG_23.24	DNAme
Alu	chr1	27115849	27118549	AluYb	MT13019	-0.6	57	6.45e-07	499_SS18_CpG_21.22	DNAme
Alu	chr9	6854114	6856445	AluYb	MT12152	-0.6	58	6.54e-07	424_NPM1_CpG_9.10	DNAme
Alu	chr6	52658001	52658854		MT13428	-0.6	58	6.54e-07	570_APOD_01_CpG_1.2	DNAme
Alu	chr6	52658001	52658854		MT13430	-0.6	58	6.54e-07	570_APOD_01_CpG_11.12	DNAme
Alu	chr6	52658001	52658854		MT13434	-0.6	58	6.54e-07	570_APOD_01_CpG_16.17	DNAme
Alu	chr6	52658001	52658854		MT13438	-0.6	58	6.54e-07	570_APOD_01_CpG_21.22	DNAme
Alu	chr6	52658001	52658854		MT13442	-0.6	58	6.54e-07	570_APOD_01_CpG_26.27	DNAme
Alu	chr6	52658001	52658854		MT13447	-0.6	58	6.54e-07	570_APOD_01_CpG_31.32	DNAme
Alu	chr6	52658001	52658854		MT13454	-0.6	58	6.54e-07	570_APOD_01_CpG_6.7	DNAme
Alu	chr5	22190797	22191088	AluYa	MT6730	-0.62	53	6.64e-07	061_LASP1_001_CpG_36.37	DNAme
Alu	chr5	168390863	168393806	AluYa	MT12937	-0.6	57	6.75e-07	489_SDHB_CpG_28.29	DNAme
L1	chr9	113186078	113188923	hg19ref + strand	MT5790	-0.63	51	6.77e-07	030_MRPL23_001_CpG_11	DNAme
Alu	chr6	167125903	167127554		MT9391	-0.6	58	6.78e-07	145_TSC2_001_CpG_25	DNAme
Alu	chr6	167125903	167127554		MT9393	-0.6	58	6.78e-07	145_TSC2_001_CpG_27	DNAme
Alu	chr13	60374730	60376784	AluYb	MT7942	-0.6	57	6.88e-07	105_PLAG1_001_CpG_25	DNAme
Alu	chr13	60374730	60376784	AluYb	MT7944	-0.6	57	6.88e-07	105_PLAG1_001_CpG_5	DNAme
Alu	chr1	8568713	8571897	AluYb	MT5611	-0.61	55	6.88e-07	024_COPEB_001_CpG_22	DNAme
Alu	chr20	55779296	55781132		MT5611	-0.61	55	6.88e-07	024_COPEB_001_CpG_22	DNAme
Alu	chr8	27662832	27665640	AluYb	MT6746	-0.62	53	6.9e-07	061_LASP1_001_CpG_9.10.11	DNAme
L1	chr8	18768162	18770346	hg19ref + strand	MT7273	-0.64	50	6.93e-07	081_NBS1_001_CpG_33	DNAme
Alu	chr5	131679229	131681278	AluYb	MT10745	-0.6	57	6.93e-07	285_ETV4_01_CpG_22	DNAme
Alu	chr7	83268646	83271102	AluYa	MT14380	-0.61	55	7.03e-07	632_hB23_2._01_CpG_16.17	DNAme
L1	chr15	66744652	66746102	hg19ref + strand	MT14380	-0.61	55	7.03e-07	632_hB23_2._01_CpG_16.17	DNAme
Alu	chr5	64866937	64869015		MT15148	-0.6	58	7.05e-07	681_RAD51_1_01_CpG_10	DNAme
Alu	chr3	196857162	196857835	AluYa	MT13765	-0.62	53	7.06e-07	587_CCNH_1_01_CpG_19	DNAme
L1	chr3	134671055	134673912	hg19ref - strand	MT13160	-0.61	55	7.07e-07	509_SUFU_CpG_5.6.7.8	DNAme
Alu	chr1	89234845	89237647		MT11260	-0.62	54	7.14e-07	321_FUS_CpG_38.39	DNAme
Alu	chr2	68684790	68688259	AluYb	MT9860	-0.6	58	7.15e-07	210_ALO17_CpG_10.11	DNAme
Alu	chr7	103812374	103813432	AluYa	MT10196	-0.62	54	7.15e-07	231_BHD_CpG_6	DNAme
Alu	chrX	153981631	153986322	AluYb	MT9997	-0.61	56	7.2e-07	216_ASPSCR1_CpG_28.29	DNAme
Alu	chr7	103805445	103808926		MT9197	-0.61	55	7.24e-07	14_RUNX3_01_01_CpG_25.26	DNAme
Alu	chr2	198760342	198763025		MT9205	-0.62	53	7.34e-07	14_RUNX3_01_01_CpG_35	DNAme
Alu	chr13	28923071	28925339		MT6903	-0.6	57	7.35e-07	069_MAP2K4_002_CpG_1.2	DNAme
L1	chr3	79184588	79186731	hg19ref - strand	MT12945	-0.63	51	7.39e-07	489_SDHB_CpG_9	DNAme
Alu	chr14	67617190	67618326	AluYa	MT5895	-0.62	53	7.41e-07	034_FBXW7_001_CpG_14.15.16	DNAme
Alu	chr2	169885348	169886235	AluYb	MT5900	-0.62	53	7.46e-07	034_FBXW7_001_CpG_26	DNAme
Alu	chr2	47715709	47719158	AluYa	MT5461	-0.6	57	7.64e-07	018_CHEK2_001_CpG_11	DNAme
Alu	chr3	46545488	46549810	AluYb	MT10503	-0.62	52	7.67e-07	262_CTNNB1_CpG_47	DNAme
Alu	chr7	101569440	101571413	AluYa	MT10503	-0.62	52	7.67e-07	262_CTNNB1_CpG_47	DNAme
L1	chr16	83676918	83678561	hg19ref + strand	MT10503	-0.62	52	7.67e-07	262_CTNNB1_CpG_47	DNAme
L1	chr3	79184588	79186731	hg19ref - strand	MT10503	-0.62	52	7.67e-07	262_CTNNB1_CpG_47	DNAme
Alu	chr12	9247367	9248240	AluYb	MT10503	-0.62	52	7.67e-07	262_CTNNB1_CpG_47	DNAme
Alu	chr5	22190797	22191088	AluYa	MT10503	-0.62	52	7.67e-07	262_CTNNB1_CpG_47	DNAme
Alu	chr5	131679229	131681278	AluYb	MT12802	-0.62	52	7.67e-07	472_PTCH_03_CpG_12	DNAme
L1	chr8	18768162	18770346	hg19ref + strand	MT12802	-0.62	52	7.67e-07	472_PTCH_03_CpG_12	DNAme
Alu	chr9	127329410	127329965	AluYa	MT7164	-0.6	58	7.72e-07	078_MUC1_001_CpG_20.21.22	DNAme
Alu	chr18	64266093	64268791		MT4930	-0.61	54	7.74e-07	003_BCL11A_001_CpG_30.31.32	DNAme
Alu	chr14	67841193	67843576		MT12102	-0.61	54	7.82e-07	420_NF1_CpG_12.13	DNAme
Alu	chr3	105242189	105246090		MT9972	-0.62	52	7.85e-07	214_ARHH_02_CpG_75.76	DNAme
Alu	chr19	33987038	33987883		MT12793	-0.6	57	7.92e-07	471_PTCH_02_CpG_3	DNAme
Alu	chr17	32035707	32039311	AluYa	MT11938	-0.59	59	8.11e-07	408_MYCL1_CpG_1	DNAme
Alu	chr5	168390863	168393806	AluYa	MT11938	-0.59	59	8.11e-07	408_MYCL1_CpG_1	DNAme
Alu	chr2	169885348	169886235	AluYb	MT5714	-0.63	50	8.14e-07	027_DDX10_001_CpG_24	DNAme
Alu	chr2	169882126	169884408		MT10541	-0.6	58	8.16e-07	267_DDIT3_CpG_13	DNAme
Alu	chr16	85927442	85932787		MT11550	-0.6	56	8.17e-07	375_MADH4_CpG_12	DNAme
Alu	chr10	96801753	96805022	AluYb	MT11359	-0.6	56	8.24e-07	329_GPHN_01_CpG_18.19	DNAme
Alu	chr11	85687520	85690987		MT5175	-0.6	58	8.31e-07	010_CARS_001_CpG_30.31	DNAme
Alu	chr12	45011506	45014782	AluYa	MT14239	-0.6	58	8.35e-07	625_G3PD_01_CpG_52.53	DNAme
Alu	chr5	78091406	78092246	AluYa	MT13882	-0.6	56	8.37e-07	594_CDC34_01_CpG_30.31	DNAme
Alu	chr1	11095979	11099480	AluYb	MT12121	-0.63	50	8.42e-07	420_NF1_CpG_6	DNAme
Alu	chr3	7538780	7539258		MT9418	-0.61	54	8.66e-07	146_NNAT_001_CpG_21	DNAme
Alu	chr4	55996975	55998450	AluYb	MT5892	-0.62	53	8.66e-07	034_FBXW7_001_CpG_1.2	DNAme
Alu	chr12	97291467	97296646	AluYa	MT15272	-0.62	53	8.77e-07	HOXA1_AB01_CpG_17	DNAme
Alu	chr3	11478559	11480519		MT15272	-0.62	53	8.77e-07	HOXA1_AB01_CpG_17	DNAme
L1	chr9	113186078	113188923	hg19ref + strand	MT11122	-0.62	53	8.77e-07	310_FLI1_01_CpG_10	DNAme
L1	chr15	66744652	66746102	hg19ref + strand	MT9900	-0.63	50	8.85e-07	212_ARHGEF12_CpG_4	DNAme
Alu	chr3	127329361	127330202	AluYa	MT10212	-0.62	53	9.07e-07	236_BRAF_CpG_1	DNAme
Alu	chr3	60520192	60523643	AluYb	MT14645	-0.59	58	9.1e-07	655_LRP2_01_CpG_11	DNAme
Alu	chr7	101569440	101571413	AluYa	MT5895	-0.62	53	9.14e-07	034_FBXW7_001_CpG_14.15.16	DNAme
L1	chr3	54424318	54426937	hg19ref - strand	MT5902	-0.62	52	9.21e-07	034_FBXW7_001_CpG_3	DNAme
Alu	chr8	27662832	27665640	AluYb	MT14735	-0.61	54	9.21e-07	661_MYBL2_2_01_CpG_18.19.20.21.22	DNAme
Alu	chr2	169882126	169884408		MT13119	-0.6	57	9.24e-07	507_STL_01_CpG_30	DNAme
Alu	chr1	161781003	161781261	AluYa	MT13119	-0.6	57	9.24e-07	507_STL_01_CpG_30	DNAme
Alu	chr7	83268646	83271102	AluYa	MT13119	-0.6	57	9.24e-07	507_STL_01_CpG_30	DNAme
Alu	chr5	616710	617003		MT9530	-0.62	52	9.26e-07	150_U2AF1RS1_001_CpG_2	DNAme
L1	chr11	78386599	78387438	hg19ref - strand	MT9530	-0.62	52	9.26e-07	150_U2AF1RS1_001_CpG_2	DNAme
Alu	chr3	60520192	60523643	AluYb	MT5903	-0.62	53	9.29e-07	034_FBXW7_001_CpG_4.5.6.7	DNAme
Alu	chr12	56108577	56109398	AluYa	MT11488	-0.6	57	9.38e-07	364_LCK_CpG_38.39	DNAme
Alu	chr13	60374730	60376784	AluYb	MT15107	-0.63	50	9.43e-07	677_PSMB6_01_CpG_20	DNAme
Alu	chr2	169882126	169884408		MT6803	-0.63	51	9.43e-07	063_LMO2_002_CpG_32.33	DNAme
Alu	chr1	11095979	11099480	AluYb	MT11590	-0.62	52	9.46e-07	382_MEN1_01_CpG_12	DNAme
Alu	chr1	34278108	34279158		MT15232	-0.62	53	9.49e-07	ALU.M1_CpG_11.12.13.14	DNAme
Alu	chr11	111851182	111852632		MT15232	-0.62	53	9.49e-07	ALU.M1_CpG_11.12.13.14	DNAme
Alu	chr12	111980563	111981223		MT15232	-0.62	53	9.49e-07	ALU.M1_CpG_11.12.13.14	DNAme
L1	chr11	111617379	111619221		MT15232	-0.62	53	9.49e-07	ALU.M1_CpG_11.12.13.14	DNAme
L1	chr9	113186078	113188923	hg19ref + strand	MT10196	-0.61	54	9.58e-07	231_BHD_CpG_6	DNAme
Alu	chr11	61573834	61576062	AluYb	MT12167	-0.59	58	9.66e-07	425_NR4A3_CpG_8	DNAme
Alu	chr7	101569440	101571413	AluYa	MT6647	-0.61	54	9.66e-07	059_KTN1_001_CpG_13.14.15	DNAme
Alu	chr4	93387999	93392870	AluYa	MT13026	-0.6	57	9.78e-07	499_SS18_CpG_32	DNAme
Alu	chr8	90760218	90763951	AluYb	MT7435	-0.61	53	9.81e-07	087_NFKB2_004_CpG_16	DNAme
Alu	chr8	90760218	90763951	AluYb	MT7443	-0.61	53	9.81e-07	087_NFKB2_004_CpG_28	DNAme
Alu	chr13	60374730	60376784	AluYb	MT15096	-0.63	50	9.85e-07	677_PSMB6_01_CpG_1	DNAme
Alu	chr13	60374730	60376784	AluYb	MT15097	-0.63	50	9.85e-07	677_PSMB6_01_CpG_10	DNAme
Alu	chr13	60374730	60376784	AluYb	MT15106	-0.63	50	9.85e-07	677_PSMB6_01_CpG_2	DNAme
Alu	chr3	38755808	38757292		MT11359	-0.6	56	9.92e-07	329_GPHN_01_CpG_18.19	DNAme
Alu	chr18	51062890	51063976	AluYa	MT6904	-0.6	57	9.93e-07	069_MAP2K4_002_CpG_13	DNAme
Alu	chr11	84236851	84237489		MT9818	-0.63	50	1e-06	207_AKT2_01_CpG_48.49.50	DNAme
Alu	chr5	83538252	83539933		MT11550	-0.6	56	1e-06	375_MADH4_CpG_12	DNAme
Alu	chr18	32662272	32667527	AluYa	MT5462	-0.6	57	1e-06	018_CHEK2_001_CpG_12.13	DNAme
Alu	chr4	56409983	56412208		MT13027	-0.6	57	1.01e-06	499_SS18_CpG_33	DNAme
Alu	chr3	105595959	105597891	AluYa	MT6727	-0.61	53	1.01e-06	061_LASP1_001_CpG_29.30.31	DNAme
Alu	chr4	119970538	119972322	AluYa	MT6657	-0.61	54	1.01e-06	059_KTN1_001_CpG_28.29.30	DNAme
L1	chr7	83236096	83239387	hg19ref + strand	MT12158	-0.59	58	1.02e-06	425_NR4A3_CpG_14	DNAme
Alu	chr12	77273558	77275557		MT9532	-0.62	52	1.02e-06	150_U2AF1RS1_001_CpG_4.5	DNAme
Alu	chr13	28923071	28925339		MT8773	-0.59	58	1.04e-06	129_TFPT_001_CpG_21.22.23	DNAme
Alu	chr2	62455936	62456795	AluYb	MT8482	-0.6	56	1.04e-06	121_SIL_001_CpG_14	DNAme
Alu	chr2	102354964	102356619	AluYa	MT13306	-0.61	54	1.04e-06	520_TEC_CpG_13.14.15.16	DNAme
Alu	chr1	89234845	89237647		MT13030	-0.6	57	1.04e-06	499_SS18_CpG_38.39	DNAme
Alu	chr12	864088	867493	AluYb	MT7026	-0.61	54	1.06e-06	074_MLH1_001_CpG_14	DNAme
Alu	chr17	32035707	32039311	AluYa	MT11357	-0.6	55	1.06e-06	329_GPHN_01_CpG_16	DNAme
Alu	chr11	61573834	61576062	AluYb	MT12166	-0.59	58	1.07e-06	425_NR4A3_CpG_6.7	DNAme
Alu	chr7	83268646	83271102	AluYa	MT12762	-0.59	58	1.07e-06	470_PTCH_01_CpG_18.19	DNAme
L1	chr3	79184588	79186731	hg19ref - strand	MT12293	-0.6	55	1.07e-06	432_NUP214_CpG_33.34	DNAme
L1	chr3	79184588	79186731	hg19ref - strand	MT12763	-0.59	58	1.08e-06	470_PTCH_01_CpG_2	DNAme
Alu	chr11	112003978	112005525	AluYb	MT9818	-0.63	50	1.08e-06	207_AKT2_01_CpG_48.49.50	DNAme
Alu	chr4	166171407	166172749	AluYa	MT9818	-0.63	50	1.08e-06	207_AKT2_01_CpG_48.49.50	DNAme
Alu	chr12	97291467	97296646	AluYa	MT9818	-0.63	50	1.08e-06	207_AKT2_01_CpG_48.49.50	DNAme
Alu	chr3	38755808	38757292		MT9972	-0.62	52	1.08e-06	214_ARHH_02_CpG_75.76	DNAme
L1	chr7	69668966	69670023	hg19ref + strand	MT6413	-0.6	56	1.08e-06	052_HRPT2_001_CpG_18	DNAme
Alu	chr13	60374730	60376784	AluYb	MT10918	-0.59	57	1.1e-06	296_FANCD2_CpG_10	DNAme
Alu	chr2	109311366	109312920		MT14342	-0.6	56	1.1e-06	630_HAL_01_CpG_23	DNAme
Alu	chr18	67569135	67574888		MT8558	-0.61	54	1.1e-06	123_SS18L1_002_CpG_49.50	DNAme
Alu	chr2	211506306	211508812		MT10199	-0.61	53	1.11e-06	231_BHD_CpG_9	DNAme
Alu	chr5	22793672	22795982	AluYa	MT13095	-0.6	56	1.12e-06	506_STK11_02_CpG_6	DNAme
Alu	chr7	103812374	103813432	AluYa	MT8297	-0.62	51	1.12e-06	115_ATP10A_005_CpG_14	DNAme
Alu	chr2	211506306	211508812		MT8297	-0.62	51	1.12e-06	115_ATP10A_005_CpG_14	DNAme
L1	chr9	113186078	113188923	hg19ref + strand	MT9123	-0.6	56	1.12e-06	137_TOP1_001_CpG_46	DNAme
Alu	chr1	89234845	89237647		MT8886	-0.6	56	1.13e-06	131_AURKC_002_CpG_7.8	DNAme
Alu	chr18	67569135	67574888		MT10745	-0.59	57	1.16e-06	285_ETV4_01_CpG_22	DNAme
Alu	chr4	16617386	16619435	AluYa	MT10745	-0.59	57	1.16e-06	285_ETV4_01_CpG_22	DNAme
Alu	chr1	89234845	89237647		MT13471	-0.62	51	1.16e-06	571_ATP5A1_1._01_CpG_29	DNAme
L1	chr1	210614590	210615042		MT9409	-0.61	54	1.17e-06	146_NNAT_001_CpG_1	DNAme
L1	chr11	108554101	108554773	hg19ref - strand	MT9409	-0.61	54	1.17e-06	146_NNAT_001_CpG_1	DNAme
L1	chr6	161924629	161925472		MT9409	-0.61	54	1.17e-06	146_NNAT_001_CpG_1	DNAme
Alu	chr15	69668264	69669514		MT9409	-0.61	54	1.17e-06	146_NNAT_001_CpG_1	DNAme
Alu	chr7	83268646	83271102	AluYa	MT14385	-0.6	55	1.17e-06	632_hB23_2._01_CpG_23	DNAme
Alu	chr17	58442465	58443315		MT11488	-0.59	57	1.18e-06	364_LCK_CpG_38.39	DNAme
Alu	chr2	28269362	28272125		MT11488	-0.59	57	1.18e-06	364_LCK_CpG_38.39	DNAme
Alu	chr9	87300873	87302755		MT11488	-0.59	57	1.18e-06	364_LCK_CpG_38.39	DNAme
Alu	chr4	2524169	2524801	AluYb	MT6443	-0.61	54	1.18e-06	053_HSPCA_001_CpG_29.30	DNAme
Alu	chr11	61573834	61576062	AluYb	MT8678	-0.61	54	1.19e-06	126_TCEA1_001_CpG_57	DNAme
Alu	chr11	61573834	61576062	AluYb	MT8680	-0.61	54	1.19e-06	126_TCEA1_001_CpG_59	DNAme
Alu	chr13	28923071	28925339		MT12102	-0.61	54	1.19e-06	420_NF1_CpG_12.13	DNAme
Alu	chr17	32035707	32039311	AluYa	MT12102	-0.61	54	1.19e-06	420_NF1_CpG_12.13	DNAme
L1	chr9	102613549	102615599	hg19ref - strand	MT12982	-0.59	57	1.19e-06	492_SDHD_CpG_6	DNAme
Alu	chr1	243957831	243958070	AluYa	MT13245	-0.61	54	1.19e-06	514_TCF12_01_CpG_56.57.58	DNAme
Alu	chr10	60029303	60031158	AluYa	MT13245	-0.61	54	1.19e-06	514_TCF12_01_CpG_56.57.58	DNAme
Alu	chr7	78355278	78357527	AluYa	MT7283	-0.62	51	1.2e-06	081_NBS1_001_CpG_51	DNAme
Alu	chr7	83268646	83271102	AluYa	MT12128	-0.59	58	1.2e-06	424_NPM1_CpG_14.15	DNAme
L1	chr3	79184588	79186731	hg19ref - strand	MT12284	-0.6	55	1.2e-06	432_NUP214_CpG_14.15.16.17	DNAme
Alu	chr11	88550369	88551906	AluYb	MT13025	-0.59	57	1.2e-06	499_SS18_CpG_31	DNAme
Alu	chr12	101768204	101770898	AluYa	MT13025	-0.59	57	1.2e-06	499_SS18_CpG_31	DNAme
Alu	chr2	211503199	211505428	AluYb	MT13025	-0.59	57	1.2e-06	499_SS18_CpG_31	DNAme
Alu	chr5	74635437	74636084	AluYa	MT13025	-0.59	57	1.2e-06	499_SS18_CpG_31	DNAme
Alu	chr8	117752453	117754307		MT13025	-0.59	57	1.2e-06	499_SS18_CpG_31	DNAme
Alu	chr2	62455936	62456795	AluYb	MT13025	-0.59	57	1.2e-06	499_SS18_CpG_31	DNAme
Alu	chr1	27115849	27118549	AluYb	MT13025	-0.59	57	1.2e-06	499_SS18_CpG_31	DNAme
Alu	chr2	211506306	211508812		MT13025	-0.59	57	1.2e-06	499_SS18_CpG_31	DNAme
Alu	chr1	243957831	243958070	AluYa	MT13025	-0.59	57	1.2e-06	499_SS18_CpG_31	DNAme
Alu	chr10	60029303	60031158	AluYa	MT13025	-0.59	57	1.2e-06	499_SS18_CpG_31	DNAme
Alu	chr13	28923071	28925339		MT4925	-0.61	54	1.2e-06	003_BCL11A_001_CpG_23.24	DNAme
Alu	chr2	211506306	211508812		MT6903	-0.59	57	1.2e-06	069_MAP2K4_002_CpG_1.2	DNAme
Alu	chr5	78091406	78092246	AluYa	MT6903	-0.59	57	1.2e-06	069_MAP2K4_002_CpG_1.2	DNAme
Alu	chr17	32035707	32039311	AluYa	MT6903	-0.59	57	1.2e-06	069_MAP2K4_002_CpG_1.2	DNAme
Alu	chr2	9567017	9568070		MT5771	-0.59	58	1.21e-06	028_TNNT3_003_CpG_6.7	DNAme
Alu	chr20	31873715	31874184		MT5771	-0.59	58	1.21e-06	028_TNNT3_003_CpG_6.7	DNAme
Alu	chr22	46622144	46623029		MT5771	-0.59	58	1.21e-06	028_TNNT3_003_CpG_6.7	DNAme
Alu	chr9	39154286	39155320		MT5771	-0.59	58	1.21e-06	028_TNNT3_003_CpG_6.7	DNAme
Alu	chr2	102354964	102356619	AluYa	MT6725	-0.61	53	1.23e-06	061_LASP1_001_CpG_27	DNAme
Alu	chr12	45011506	45014782	AluYa	MT13673	-0.59	57	1.23e-06	583_CCNC_01_CpG_5.6	DNAme
L1	chr15	66744652	66746102	hg19ref + strand	MT9884	-0.62	50	1.23e-06	212_ARHGEF12_CpG_11.12	DNAme
Alu	chr7	83268646	83271102	AluYa	MT11076	-0.61	54	1.23e-06	308_FH_CpG_1	DNAme
L1	chr11	84461605	84463053		MT14968	-0.62	50	1.24e-06	671_OXCT_01_CpG_10	DNAme
L1	chr11	84461605	84463053		MT14977	-0.62	50	1.24e-06	671_OXCT_01_CpG_25	DNAme
L1	chr8	18768162	18770346	hg19ref + strand	MT5429	-0.62	50	1.24e-06	017_CDK6_001_CpG_35	DNAme
L1	chr8	18768162	18770346	hg19ref + strand	MT5431	-0.62	50	1.24e-06	017_CDK6_001_CpG_37	DNAme
Alu	chr6	7219134	7221381	AluYb	MT14685	-0.59	57	1.25e-06	659_MRPL3._01_CpG_11	DNAme
Alu	chr6	7219134	7221381	AluYb	MT14688	-0.59	57	1.25e-06	659_MRPL3._01_CpG_16	DNAme
Alu	chr6	7219134	7221381	AluYb	MT14703	-0.59	57	1.25e-06	659_MRPL3._01_CpG_35	DNAme
Alu	chr9	605327	608976	AluYb	MT11590	-0.61	52	1.25e-06	382_MEN1_01_CpG_12	DNAme
Alu	chr13	60374730	60376784	AluYb	MT10841	-0.62	50	1.25e-06	291_EXT2_CpG_30.31	DNAme
Alu	chr13	60374730	60376784	AluYb	MT10850	-0.62	50	1.25e-06	291_EXT2_CpG_50	DNAme
L1	chr18	42656311	42658418	hg19ref - strand	MT8434	-0.58	59	1.27e-06	119_SFPQ_001_CpG_27	DNAme
Alu	chr7	83268646	83271102	AluYa	MT6809	-0.62	51	1.29e-06	063_LMO2_002_CpG_42	DNAme
Alu	chr20	55779296	55781132		MT5163	-0.59	58	1.31e-06	010_CARS_001_CpG_1.2.3	DNAme
Alu	chr20	55779296	55781132		MT5164	-0.59	58	1.31e-06	010_CARS_001_CpG_10.11.12	DNAme
Alu	chr20	55779296	55781132		MT5168	-0.59	58	1.31e-06	010_CARS_001_CpG_18.19.20	DNAme
Alu	chr2	211506306	211508812		MT11450	-0.6	55	1.32e-06	337_HLF_CpG_21	DNAme
Alu	chr13	28923071	28925339		MT6905	-0.59	57	1.32e-06	069_MAP2K4_002_CpG_14.15	DNAme
Alu	chr5	78091406	78092246	AluYa	MT6905	-0.59	57	1.32e-06	069_MAP2K4_002_CpG_14.15	DNAme
Alu	chr17	32035707	32039311	AluYa	MT6905	-0.59	57	1.32e-06	069_MAP2K4_002_CpG_14.15	DNAme
Alu	chr4	93387999	93392870	AluYa	MT9992	-0.59	58	1.33e-06	216_ASPSCR1_CpG_20	DNAme
Alu	chr6	7219134	7221381	AluYb	MT5163	-0.59	58	1.33e-06	010_CARS_001_CpG_1.2.3	DNAme
Alu	chr6	7219134	7221381	AluYb	MT5164	-0.59	58	1.33e-06	010_CARS_001_CpG_10.11.12	DNAme
Alu	chr6	7219134	7221381	AluYb	MT5168	-0.59	58	1.33e-06	010_CARS_001_CpG_18.19.20	DNAme
Alu	chr18	32662272	32667527	AluYa	MT5163	-0.59	58	1.33e-06	010_CARS_001_CpG_1.2.3	DNAme
Alu	chr18	32662272	32667527	AluYa	MT5164	-0.59	58	1.33e-06	010_CARS_001_CpG_10.11.12	DNAme
Alu	chr18	32662272	32667527	AluYa	MT5168	-0.59	58	1.33e-06	010_CARS_001_CpG_18.19.20	DNAme
Alu	chr5	131679229	131681278	AluYb	MT5436	-0.62	50	1.33e-06	017_CDK6_001_CpG_7	DNAme
Alu	chr7	78355278	78357527	AluYa	MT5363	-0.61	52	1.34e-06	014_CCND3_001_CpG_6.7.8	DNAme
Alu	chr11	112003978	112005525	AluYb	MT6730	-0.61	53	1.34e-06	061_LASP1_001_CpG_36.37	DNAme
Alu	chr4	166171407	166172749	AluYa	MT6730	-0.61	53	1.34e-06	061_LASP1_001_CpG_36.37	DNAme
Alu	chr2	28258307	28259941		MT9403	-0.59	58	1.35e-06	145_TSC2_001_CpG_39.40	DNAme
Alu	chr6	155727942	155728999		MT9403	-0.59	58	1.35e-06	145_TSC2_001_CpG_39.40	DNAme
Alu	chr3	60520192	60523643	AluYb	MT11512	-0.58	59	1.35e-06	369_LHFP_02_CpG_13	DNAme
Alu	chr3	60520192	60523643	AluYb	MT11514	-0.58	59	1.35e-06	369_LHFP_02_CpG_16	DNAme
Alu	chr3	60359435	60363561	AluYb	MT11512	-0.58	59	1.35e-06	369_LHFP_02_CpG_13	DNAme
Alu	chr3	60359435	60363561	AluYb	MT11514	-0.58	59	1.35e-06	369_LHFP_02_CpG_16	DNAme
Alu	chr5	131679229	131681278	AluYb	MT7041	-0.6	54	1.36e-06	074_MLH1_001_CpG_35	DNAme
Alu	chr1	24093404	24094129		MT9074	-0.6	54	1.36e-06	136_WT1_001_CpG_13.14	DNAme
Alu	chr2	102354964	102356619	AluYa	MT8897	-0.59	58	1.37e-06	131_THRAP3_001_CpG_21	DNAme
Alu	chr13	60374730	60376784	AluYb	MT12849	-0.61	53	1.39e-06	475_PTPN11_CpG_48	DNAme
Alu	chr5	78091406	78092246	AluYa	MT14912	-0.6	55	1.4e-06	668_N.MYC_2_01_CpG_19.20.21	DNAme
Alu	chr13	28923071	28925339		MT11087	-0.6	55	1.42e-06	308_FH_CpG_3	DNAme
L1	chr4	87546942	87547599		MT5177	-0.58	58	1.42e-06	010_CARS_001_CpG_6.7.8.9	DNAme
Alu	chr1	8568713	8571897	AluYb	MT6423	-0.59	56	1.42e-06	052_HRPT2_001_CpG_36.37.38	DNAme
Alu	chr11	44184522	44185178		MT12074	-0.59	56	1.42e-06	417_NCOA2_01_CpG_17.18.19	DNAme
Alu	chr12	56108577	56109398	AluYa	MT11485	-0.59	56	1.45e-06	364_LCK_CpG_31.32.33	DNAme
Alu	chr8	27662832	27665640	AluYb	MT14708	-0.59	56	1.46e-06	659_MRPL3._01_CpG_6.7	DNAme
L1	chr15	66744652	66746102	hg19ref + strand	MT14387	-0.6	55	1.46e-06	632_hB23_2._01_CpG_25	DNAme
L1	chr15	66744652	66746102	hg19ref + strand	MT14393	-0.6	55	1.46e-06	632_hB23_2._01_CpG_36	DNAme
L1	chr15	66744652	66746102	hg19ref + strand	MT14401	-0.6	55	1.46e-06	632_hB23_2._01_CpG_6	DNAme
L1	chr6	110475114	110476748	hg19ref - strand	MT8685	-0.6	54	1.47e-06	127_TFEB_001_CpG_1	DNAme
Alu	chr3	49388298	49391445	AluYb	MT13616	-0.58	58	1.48e-06	581_CCNA2_01_CpG_37.38	DNAme
Alu	chr2	159339366	159340424	AluYb	MT6804	-0.62	50	1.48e-06	063_LMO2_002_CpG_34	DNAme
Alu	chr12	56108577	56109398	AluYa	MT11490	-0.59	57	1.49e-06	364_LCK_CpG_40	DNAme
Alu	chr21	22417348	22420073		MT6412	-0.59	56	1.49e-06	052_HRPT2_001_CpG_10.11.12.13.14.15.16.17	DNAme
Alu	chr5	162929088	162931067	AluYb	MT14351	-0.58	58	1.49e-06	631_hB23_1_01_CpG_14.15	DNAme
Alu	chr1	77636491	77637410		MT15233	-0.62	51	1.49e-06	ALU.M1_CpG_15	DNAme
Alu	chr1	77636491	77637410		MT15248	-0.62	51	1.49e-06	ALU.M1_CpG_8	DNAme
Alu	chr1	63053407	63055133		MT15233	-0.62	51	1.49e-06	ALU.M1_CpG_15	DNAme
Alu	chr1	63053407	63055133		MT15248	-0.62	51	1.49e-06	ALU.M1_CpG_8	DNAme
Alu	chr4	100067207	100070231	AluYa	MT12351	-0.6	55	1.49e-06	438_PAX6_01_CpG_19.20.21	DNAme
Alu	chr1	89218704	89218975		MT5595	-0.62	50	1.51e-06	023_SYTB_001_CpG_2	DNAme
Alu	chr18	51062890	51063976	AluYa	MT7010	-0.61	52	1.51e-06	073_MLF1_001_CpG_12	DNAme
Alu	chr1	11095979	11099480	AluYb	MT12651	-0.61	53	1.52e-06	460_PMS2_CpG_9	DNAme
Alu	chr15	37280614	37285155	AluYa	MT13031	-0.59	57	1.52e-06	499_SS18_CpG_40	DNAme
Alu	chr7	38508795	38509644	AluYa	MT12749	-0.58	58	1.52e-06	468_PRO1073_CpG_28.29.30.31.32	DNAme
L1	chr3	116085107	116087754	hg19ref + strand	MT12759	-0.58	58	1.52e-06	468_PRO1073_CpG_7.8.9.10.11	DNAme
Alu	chr2	211506306	211508812		MT6909	-0.59	57	1.52e-06	069_MAP2K4_002_CpG_19	DNAme
Alu	chr5	78091406	78092246	AluYa	MT6909	-0.59	57	1.52e-06	069_MAP2K4_002_CpG_19	DNAme
Alu	chr18	28564576	28569167	AluYb	MT6048	-0.6	54	1.53e-06	040_GOPC_001_CpG_22	DNAme
Alu	chr18	28564576	28569167	AluYb	MT6061	-0.6	54	1.53e-06	040_GOPC_001_CpG_38	DNAme
Alu	chr17	58445579	58446244	AluYa	MT12942	-0.59	57	1.54e-06	489_SDHB_CpG_4.5	DNAme
Alu	chr1	72065038	72065882		MT12942	-0.59	57	1.54e-06	489_SDHB_CpG_4.5	DNAme
Alu	chr7	104931709	104933794	AluYb	MT12942	-0.59	57	1.54e-06	489_SDHB_CpG_4.5	DNAme
Alu	chr13	60694098	60694775	AluYa	MT12942	-0.59	57	1.54e-06	489_SDHB_CpG_4.5	DNAme
Alu	chr3	60359435	60363561	AluYb	MT12958	-0.62	51	1.54e-06	491_SDHC_02_CpG_12	DNAme
Alu	chr3	189490714	189491566		MT7978	-0.62	50	1.54e-06	106_PML_001_CpG_3	DNAme
Alu	chr13	110812985	110817251	AluYb	MT11647	-0.6	54	1.55e-06	392_MLLT10_CpG_35.36.37	DNAme
Alu	chr3	49922885	49925133	AluYb	MT5798	-0.62	51	1.56e-06	030_MRPL23_001_CpG_22.23.24.25	DNAme
Alu	chr12	45011506	45014782	AluYa	MT14244	-0.62	51	1.57e-06	626_GDI2._01_CpG_1	DNAme
Alu	chr12	45011506	45014782	AluYa	MT14253	-0.62	51	1.57e-06	626_GDI2._01_CpG_32	DNAme
Alu	chrX	153981631	153986322	AluYb	MT6913	-0.59	57	1.57e-06	069_MAP2K4_002_CpG_3.4	DNAme
Alu	chr6	7219134	7221381	AluYb	MT6913	-0.59	57	1.57e-06	069_MAP2K4_002_CpG_3.4	DNAme
Alu	chr1	161781003	161781261	AluYa	MT12136	-0.58	58	1.58e-06	424_NPM1_CpG_25	DNAme
Alu	chr1	161781003	161781261	AluYa	MT12142	-0.58	58	1.58e-06	424_NPM1_CpG_36	DNAme
Alu	chr1	161781003	161781261	AluYa	MT12150	-0.58	58	1.58e-06	424_NPM1_CpG_6	DNAme
Alu	chr1	152893087	152894345		MT12074	-0.59	56	1.58e-06	417_NCOA2_01_CpG_17.18.19	DNAme
Alu	chr1	27115849	27118549	AluYb	MT5797	-0.62	50	1.59e-06	030_MRPL23_001_CpG_21	DNAme
Alu	chr1	11095979	11099480	AluYb	MT5797	-0.62	50	1.59e-06	030_MRPL23_001_CpG_21	DNAme
Alu	chr19	33987038	33987883		MT11260	-0.6	54	1.6e-06	321_FUS_CpG_38.39	DNAme
Alu	chr1	8568713	8571897	AluYb	MT8200	-0.58	58	1.61e-06	112_RBM15_001_CpG_15.16	DNAme
Alu	chr1	161781003	161781261	AluYa	MT9904	-0.62	50	1.62e-06	212_ARHGEF12_CpG_44.45	DNAme
Alu	chr4	102170361	102174833	AluYb	MT7374	-0.61	52	1.63e-06	085_NFKB2_002_CpG_8	DNAme
Alu	chr16	23639756	23642107	AluYb	MT6746	-0.6	53	1.65e-06	061_LASP1_001_CpG_9.10.11	DNAme
Alu	chr12	864088	867493	AluYb	MT8304	-0.59	56	1.69e-06	115_RPN1_001_CpG_1.2.3	DNAme
Alu	chr17	32035707	32039311	AluYa	MT13162	-0.59	55	1.7e-06	509_SUFU_CpG_51.52	DNAme
Alu	chr7	83268646	83271102	AluYa	MT12837	-0.6	54	1.71e-06	475_PTPN11_CpG_13.14.15.16	DNAme
Alu	chr2	11312392	11316338	AluYa	MT13469	-0.6	54	1.72e-06	571_ATP5A1_1._01_CpG_26	DNAme
L1	chr18	42656311	42658418	hg19ref - strand	MT4921	-0.6	54	1.73e-06	003_BCL11A_001_CpG_15	DNAme
Alu	chr5	40980073	40982123		MT14342	-0.59	56	1.74e-06	630_HAL_01_CpG_23	DNAme
Alu	chr1	89234845	89237647		MT9052	-0.59	57	1.75e-06	136_TNFRSF6_001_CpG_16	DNAme
Alu	chr14	67617190	67618326	AluYa	MT8212	-0.58	58	1.76e-06	112_RBM15_001_CpG_31	DNAme
Alu	chr7	78355278	78357527	AluYa	MT8732	-0.61	51	1.76e-06	128_TFG_001_CpG_2	DNAme
L1	chr6	110475114	110476748	hg19ref - strand	MT7936	-0.58	57	1.77e-06	105_PLAG1_001_CpG_11	DNAme
Alu	chr16	23639756	23642107	AluYb	MT10021	-0.6	53	1.77e-06	218_ATIC_CpG_10	DNAme
Alu	chr16	23639756	23642107	AluYb	MT10022	-0.6	53	1.77e-06	218_ATIC_CpG_11	DNAme
Alu	chr11	68173030	68174485	AluYb	MT10522	-0.6	53	1.77e-06	263_CYLD_CpG_4	DNAme
L1	chr7	69668966	69670023	hg19ref + strand	MT5687	-0.6	53	1.77e-06	026_CREBBP_001_CpG_43	DNAme
Alu	chr1	242048532	242049893		MT14005	-0.58	57	1.77e-06	602_COX6B1_1_01_CpG_2	DNAme
Alu	chr11	103333509	103334948		MT11938	-0.58	59	1.78e-06	408_MYCL1_CpG_1	DNAme
Alu	chr11	88550369	88551906	AluYb	MT6647	-0.6	54	1.79e-06	059_KTN1_001_CpG_13.14.15	DNAme
Alu	chr12	101768204	101770898	AluYa	MT6647	-0.6	54	1.79e-06	059_KTN1_001_CpG_13.14.15	DNAme
Alu	chr2	211503199	211505428	AluYb	MT6647	-0.6	54	1.79e-06	059_KTN1_001_CpG_13.14.15	DNAme
Alu	chr5	74635437	74636084	AluYa	MT6647	-0.6	54	1.79e-06	059_KTN1_001_CpG_13.14.15	DNAme
Alu	chr8	117752453	117754307		MT6647	-0.6	54	1.79e-06	059_KTN1_001_CpG_13.14.15	DNAme
Alu	chr4	124102962	124105541	AluYa	MT6647	-0.6	54	1.79e-06	059_KTN1_001_CpG_13.14.15	DNAme
Alu	chr14	67617190	67618326	AluYa	MT6647	-0.6	54	1.79e-06	059_KTN1_001_CpG_13.14.15	DNAme
Alu	chr12	953219	953825	AluYa	MT6714	-0.6	53	1.8e-06	061_KCNQ1_008_CpG_25	DNAme
Alu	chr5	40980073	40982123		MT14343	-0.59	56	1.8e-06	630_HAL_01_CpG_24	DNAme
Alu	chr19	10837213	10838585		MT7972	-0.62	50	1.81e-06	106_PML_001_CpG_21.22	DNAme
Alu	chr22	19237261	19237853		MT7972	-0.62	50	1.81e-06	106_PML_001_CpG_21.22	DNAme
Alu	chr2	211506306	211508812		MT10204	-0.58	59	1.81e-06	235_BMPR1A_02_CpG_17	DNAme
L1	chr8	18768162	18770346	hg19ref + strand	MT5436	-0.62	50	1.82e-06	017_CDK6_001_CpG_7	DNAme
Alu	chr2	211506306	211508812		MT11359	-0.59	56	1.82e-06	329_GPHN_01_CpG_18.19	DNAme
Alu	chr3	105595959	105597891	AluYa	MT11647	-0.6	54	1.83e-06	392_MLLT10_CpG_35.36.37	DNAme
L1	chr5	33630461	33633178		MT10585	-0.58	57	1.83e-06	271_EIF4A2_CpG_8.9	DNAme
Alu	chrX	153981631	153986322	AluYb	MT5603	-0.59	55	1.84e-06	024_COPEB_001_CpG_1	DNAme
Alu	chr2	9567017	9568070		MT13987	-0.58	58	1.85e-06	601_COL6A2_01_CpG_16	DNAme
Alu	chr20	31873715	31874184		MT13987	-0.58	58	1.85e-06	601_COL6A2_01_CpG_16	DNAme
Alu	chr22	46622144	46623029		MT13987	-0.58	58	1.85e-06	601_COL6A2_01_CpG_16	DNAme
Alu	chr9	39154286	39155320		MT13987	-0.58	58	1.85e-06	601_COL6A2_01_CpG_16	DNAme
Alu	chr3	38755808	38757292		MT11777	-0.58	59	1.85e-06	399_MLLT7_CpG_6	DNAme
Alu	chr11	44184522	44185178		MT6543	-0.6	54	1.86e-06	056_JAK2_001_CpG_3.4	DNAme
Alu	chr19	51455827	51459134		MT12269	-0.61	51	1.87e-06	431_NUMA1_CpG_14	DNAme
Alu	chr2	211506306	211508812		MT12269	-0.61	51	1.87e-06	431_NUMA1_CpG_14	DNAme
Alu	chr11	84130369	84131629	AluYa	MT11243	-0.61	51	1.88e-06	319_FOXO3A_02_CpG_7	DNAme
L1	chr18	42656311	42658418	hg19ref - strand	MT12158	-0.58	58	1.89e-06	425_NR4A3_CpG_14	DNAme
Alu	chr11	61573834	61576062	AluYb	MT5459	-0.58	57	1.91e-06	018_CHEK2_001_CpG_1	DNAme
L1	chr8	18768162	18770346	hg19ref + strand	MT12620	-0.6	53	1.91e-06	460_PMS2_CpG_1	DNAme
L1	chr8	18768162	18770346	hg19ref + strand	MT12640	-0.6	53	1.91e-06	460_PMS2_CpG_36	DNAme
L1	chr8	18768162	18770346	hg19ref + strand	MT12648	-0.6	53	1.91e-06	460_PMS2_CpG_6	DNAme
Alu	chr10	96801753	96805022	AluYb	MT13062	-0.6	53	1.91e-06	505_STK11_01_CpG_1.2	DNAme
Alu	chr13	28923071	28925339		MT13062	-0.6	53	1.91e-06	505_STK11_01_CpG_1.2	DNAme
Alu	chr2	211506306	211508812		MT11462	-0.6	54	1.92e-06	337_HLF_CpG_5.6	DNAme
Alu	chr3	60520192	60523643	AluYb	MT5898	-0.6	53	1.92e-06	034_FBXW7_001_CpG_21.22.23	DNAme
Alu	chr1	77636491	77637410		MT15232	-0.6	53	1.92e-06	ALU.M1_CpG_11.12.13.14	DNAme
Alu	chr1	63053407	63055133		MT15232	-0.6	53	1.92e-06	ALU.M1_CpG_11.12.13.14	DNAme
L1	chr7	69668966	69670023	hg19ref + strand	MT13129	-0.58	58	1.95e-06	508_STL_02_CpG_24	DNAme
Alu	chr18	42517612	42518883	AluYa	MT9400	-0.59	55	1.96e-06	145_TSC2_001_CpG_36	DNAme
Alu	chr5	168390863	168393806	AluYa	MT10200	-0.57	59	1.96e-06	235_BMPR1A_02_CpG_1	DNAme
Alu	chr2	113578329	113582323	AluYb	MT6423	-0.59	56	1.96e-06	052_HRPT2_001_CpG_36.37.38	DNAme
Alu	chr20	45536695	45539961		MT6423	-0.59	56	1.96e-06	052_HRPT2_001_CpG_36.37.38	DNAme
Alu	chr13	28923071	28925339		MT10721	-0.6	54	1.97e-06	281_ERCC4_CpG_2.3	DNAme
Alu	chr12	45011506	45014782	AluYa	MT13674	-0.58	57	1.97e-06	583_CCNC_01_CpG_7.8.9	DNAme
Alu	chr1	8568713	8571897	AluYb	MT6429	-0.6	54	2.01e-06	053_HSPCA_001_CpG_11	DNAme
Alu	chr20	55779296	55781132		MT6429	-0.6	54	2.01e-06	053_HSPCA_001_CpG_11	DNAme
Alu	chr2	45901017	45906396		MT11778	-0.57	59	2.01e-06	399_MLLT7_CpG_7.8	DNAme
Alu	chr11	68173030	68174485	AluYb	MT10542	-0.58	58	2.01e-06	267_DDIT3_CpG_3	DNAme
Alu	chr14	67841193	67843576		MT10542	-0.58	58	2.01e-06	267_DDIT3_CpG_3	DNAme
L1	chr3	54424318	54426937	hg19ref - strand	MT12839	-0.6	54	2.02e-06	475_PTPN11_CpG_18	DNAme
Alu	chr6	7856270	7857760	AluYa	MT13768	-0.6	53	2.02e-06	587_CCNH_1_01_CpG_21	DNAme
Alu	chr11	61573834	61576062	AluYb	MT12154	-0.59	56	2.03e-06	425_NR4A3_CpG_10	DNAme
Alu	chr3	190272471	190273138	AluYa	MT6714	-0.6	53	2.04e-06	061_KCNQ1_008_CpG_25	DNAme
Alu	chr2	62453377	62455010		MT15233	-0.61	51	2.05e-06	ALU.M1_CpG_15	DNAme
Alu	chr2	62453377	62455010		MT15248	-0.61	51	2.05e-06	ALU.M1_CpG_8	DNAme
Alu	chr4	141048399	141049664		MT15233	-0.61	51	2.05e-06	ALU.M1_CpG_15	DNAme
Alu	chr4	141048399	141049664		MT15248	-0.61	51	2.05e-06	ALU.M1_CpG_8	DNAme
Alu	chr1	11095979	11099480	AluYb	MT12083	-0.59	56	2.05e-06	417_NCOA2_01_CpG_9	DNAme
Alu	chr12	45011506	45014782	AluYa	MT12552	-0.58	58	2.05e-06	455_PIM1_01_CpG_47	DNAme
Alu	chr13	28923071	28925339		MT10523	-0.57	59	2.07e-06	263_CYLD_CpG_5	DNAme
Alu	chr17	32035707	32039311	AluYa	MT10523	-0.57	59	2.07e-06	263_CYLD_CpG_5	DNAme
L1	chr3	105472058	105473712	hg19ref - strand	MT7941	-0.58	57	2.08e-06	105_PLAG1_001_CpG_22.23.24	DNAme
Alu	chr7	43414447	43417700	AluYa	MT11951	-0.57	59	2.09e-06	408_MYCL1_CpG_7.8	DNAme
Alu	chr3	190272471	190273138	AluYa	MT10210	-0.57	59	2.09e-06	235_BMPR1A_02_CpG_7	DNAme
Alu	chr8	107766683	107771083	AluYa	MT6421	-0.59	56	2.1e-06	052_HRPT2_001_CpG_34	DNAme
Alu	chr6	52658001	52658854		MT8716	-0.59	55	2.11e-06	127_USP29_003_CpG_2.3.4	DNAme
Alu	chr5	40980073	40982123		MT8716	-0.59	55	2.11e-06	127_USP29_003_CpG_2.3.4	DNAme
Alu	chr12	864088	867493	AluYb	MT13319	-0.59	54	2.11e-06	520_TEC_CpG_37	DNAme
Alu	chr2	211506306	211508812		MT13734	-0.58	58	2.12e-06	585_CCND1_2_01_CpG_56	DNAme
Alu	chr3	60359435	60363561	AluYb	MT7432	-0.61	50	2.13e-06	087_NFKB2_004_CpG_12	DNAme
Alu	chr5	162929088	162931067	AluYb	MT9908	-0.61	50	2.15e-06	212_ARHGEF12_CpG_8.9.10	DNAme
Alu	chr3	60359435	60363561	AluYb	MT12956	-0.57	59	2.17e-06	491_SDHC_02_CpG_1	DNAme
Alu	chr18	32662272	32667527	AluYa	MT12710	-0.58	58	2.19e-06	465_PRCC_01_CpG_9	DNAme
L1	chr9	113186078	113188923	hg19ref + strand	MT11357	-0.59	55	2.2e-06	329_GPHN_01_CpG_16	DNAme
Alu	chr19	51455827	51459134		MT11357	-0.59	55	2.2e-06	329_GPHN_01_CpG_16	DNAme
Alu	chr4	40105453	40106346		MT9409	-0.59	54	2.21e-06	146_NNAT_001_CpG_1	DNAme
Alu	chr4	153441609	153446218	AluYb	MT12942	-0.58	57	2.21e-06	489_SDHB_CpG_4.5	DNAme
Alu	chr7	83268646	83271102	AluYa	MT10211	-0.57	59	2.21e-06	235_BMPR1A_02_CpG_8.9.10	DNAme
Alu	chrX	153981631	153986322	AluYb	MT8428	-0.57	59	2.21e-06	119_SFPQ_001_CpG_17	DNAme
Alu	chr5	78091406	78092246	AluYa	MT11451	-0.59	55	2.22e-06	337_HLF_CpG_22.23	DNAme
Alu	chr5	131679229	131681278	AluYb	MT12484	-0.61	51	2.23e-06	448_PDE4DIP_CpG_16.17	DNAme
Alu	chr7	78355278	78357527	AluYa	MT8523	-0.58	56	2.23e-06	122_SS18L1_001_CpG_18	DNAme
Alu	chr2	45901017	45906396		MT9904	-0.61	50	2.24e-06	212_ARHGEF12_CpG_44.45	DNAme
Alu	chr2	169882126	169884408		MT9904	-0.61	50	2.24e-06	212_ARHGEF12_CpG_44.45	DNAme
Alu	chr7	83268646	83271102	AluYa	MT9904	-0.61	50	2.24e-06	212_ARHGEF12_CpG_44.45	DNAme
L1	chr4	87546942	87547599		MT7907	-0.58	58	2.24e-06	103_PICALM_002_CpG_8.9	DNAme
Alu	chr11	113125856	113129117	AluYa	MT8517	-0.58	58	2.25e-06	122_SS18L1_001_CpG_1.2	DNAme
Alu	chr2	169882126	169884408		MT12134	-0.58	58	2.25e-06	424_NPM1_CpG_23	DNAme
L1	chr15	66744652	66746102	hg19ref + strand	MT12134	-0.58	58	2.25e-06	424_NPM1_CpG_23	DNAme
Alu	chr10	72371177	72372310	AluYa	MT12927	-0.59	54	2.26e-06	489_SDHB_CpG_1	DNAme
Alu	chr12	45011506	45014782	AluYa	MT13657	-0.58	57	2.29e-06	583_CCNC_01_CpG_1	DNAme
Alu	chr12	45011506	45014782	AluYa	MT13660	-0.58	57	2.29e-06	583_CCNC_01_CpG_13.14.15	DNAme
Alu	chr1	89234845	89237647		MT6655	-0.59	54	2.29e-06	059_KTN1_001_CpG_23.24	DNAme
Alu	chr1	89234845	89237647		MT6658	-0.59	54	2.29e-06	059_KTN1_001_CpG_3.4.5	DNAme
Alu	chr12	45011506	45014782	AluYa	MT13661	-0.58	57	2.3e-06	583_CCNC_01_CpG_16.17	DNAme
Alu	chr7	83268646	83271102	AluYa	MT11239	-0.59	54	2.3e-06	319_FOXO3A_02_CpG_35.36.37	DNAme
Alu	chr1	27115849	27118549	AluYb	MT12740	-0.58	58	2.32e-06	468_PRO1073_CpG_17	DNAme
Alu	chr5	158264722	158267549	AluYa	MT6899	-0.61	50	2.38e-06	068_MAP2K4_001_CpG_46.47	DNAme
L1	chr11	84461605	84463053		MT14062	-0.59	54	2.38e-06	608_DBI_1_01_CpG_1.2.3	DNAme
Alu	chr7	39736331	39737412		MT11367	-0.58	56	2.38e-06	329_GPHN_01_CpG_7.8	DNAme
Alu	chr5	168390863	168393806	AluYa	MT6725	-0.6	53	2.4e-06	061_LASP1_001_CpG_27	DNAme
Alu	chr17	58445579	58446244	AluYa	MT5895	-0.6	53	2.4e-06	034_FBXW7_001_CpG_14.15.16	DNAme
Alu	chr1	72065038	72065882		MT5895	-0.6	53	2.4e-06	034_FBXW7_001_CpG_14.15.16	DNAme
L1	chr12	27463808	27464656		MT14343	-0.58	56	2.41e-06	630_HAL_01_CpG_24	DNAme
Alu	chr18	5409770	5411652		MT5772	-0.57	58	2.41e-06	028_TNNT3_003_CpG_8.9.10	DNAme
Alu	chr10	72371177	72372310	AluYa	MT8744	-0.61	51	2.41e-06	128_TFG_001_CpG_39.40.41.42.43	DNAme
L1	chr12	102843413	102844861	hg19ref + strand	MT10042	-0.6	53	2.43e-06	218_ATIC_CpG_51	DNAme
Alu	chr11	19859808	19861899		MT8694	-0.61	50	2.43e-06	127_TFEB_001_CpG_30.31.32.33	DNAme
Alu	chr6	7219134	7221381	AluYb	MT15121	-0.57	58	2.43e-06	678_PSME2_01_CpG_16	DNAme
Alu	chr16	23639756	23642107	AluYb	MT15121	-0.57	58	2.43e-06	678_PSME2_01_CpG_16	DNAme
L1	chr19	16009321	16009962		MT13470	-0.59	54	2.43e-06	571_ATP5A1_1._01_CpG_27.28	DNAme
Alu	chr2	225768033	225769938	AluYb	MT11648	-0.59	55	2.44e-06	392_MLLT10_CpG_38.39	DNAme
L1	chr11	84461605	84463053		MT14066	-0.59	54	2.45e-06	608_DBI_1_01_CpG_15	DNAme
L1	chr11	84461605	84463053		MT14074	-0.59	54	2.45e-06	608_DBI_1_01_CpG_4	DNAme
Alu	chr2	169882126	169884408		MT12925	-0.57	59	2.45e-06	482_RECQL4_CpG_8	DNAme
Alu	chr10	96801753	96805022	AluYb	MT11938	-0.57	59	2.45e-06	408_MYCL1_CpG_1	DNAme
Alu	chr1	243957831	243958070	AluYa	MT13940	-0.59	55	2.47e-06	597_CKS2_2_01_CpG_5	DNAme
Alu	chr10	60029303	60031158	AluYa	MT13940	-0.59	55	2.47e-06	597_CKS2_2_01_CpG_5	DNAme
Alu	chr5	162929088	162931067	AluYb	MT14361	-0.57	58	2.47e-06	631_hB23_1_01_CpG_27.28.29	DNAme
L1	chr4	87546942	87547599		MT6538	-0.6	53	2.49e-06	056_JAK2_001_CpG_16.17	DNAme
Alu	chr1	25003131	25007102		MT11328	-0.58	56	2.5e-06	327_GOLGA5_CpG_15	DNAme
Alu	chr10	96801753	96805022	AluYb	MT11357	-0.59	55	2.51e-06	329_GPHN_01_CpG_16	DNAme
Alu	chr2	11312392	11316338	AluYa	MT6342	-0.57	58	2.52e-06	049_HOXD13_001_CpG_1	DNAme
Alu	chr1	161781003	161781261	AluYa	MT6809	-0.61	51	2.52e-06	063_LMO2_002_CpG_42	DNAme
Alu	chr12	9247367	9248240	AluYb	MT9972	-0.6	52	2.53e-06	214_ARHH_02_CpG_75.76	DNAme
Alu	chr18	67569135	67574888		MT9972	-0.6	52	2.53e-06	214_ARHH_02_CpG_75.76	DNAme
Alu	chr2	113578329	113582323	AluYb	MT9972	-0.6	52	2.53e-06	214_ARHH_02_CpG_75.76	DNAme
Alu	chr20	45536695	45539961		MT9972	-0.6	52	2.53e-06	214_ARHH_02_CpG_75.76	DNAme
L1	chr7	69668966	69670023	hg19ref + strand	MT5474	-0.58	57	2.53e-06	018_CHEK2_001_CpG_5.6	DNAme
Alu	chr2	9567017	9568070		MT13994	-0.57	58	2.54e-06	601_COL6A2_01_CpG_24	DNAme
Alu	chr20	31873715	31874184		MT13994	-0.57	58	2.54e-06	601_COL6A2_01_CpG_24	DNAme
Alu	chr22	46622144	46623029		MT13994	-0.57	58	2.54e-06	601_COL6A2_01_CpG_24	DNAme
Alu	chr9	39154286	39155320		MT13994	-0.57	58	2.54e-06	601_COL6A2_01_CpG_24	DNAme
Alu	chr7	39736331	39737412		MT9401	-0.57	58	2.54e-06	145_TSC2_001_CpG_37	DNAme
Alu	chr7	39736331	39737412		MT9402	-0.57	58	2.54e-06	145_TSC2_001_CpG_38	DNAme
Alu	chr2	142351320	142352575	AluYb	MT13990	-0.57	58	2.55e-06	601_COL6A2_01_CpG_2	DNAme
Alu	chr4	55992025	55993094		MT13990	-0.57	58	2.55e-06	601_COL6A2_01_CpG_2	DNAme
Alu	chr5	131679229	131681278	AluYb	MT6421	-0.58	56	2.56e-06	052_HRPT2_001_CpG_34	DNAme
Alu	chr7	104931709	104933794	AluYb	MT5717	-0.61	51	2.57e-06	027_DDX10_001_CpG_3	DNAme
L1	chr14	67228075	67229654	hg19ref - strand	MT12620	-0.6	53	2.57e-06	460_PMS2_CpG_1	DNAme
L1	chr14	67228075	67229654	hg19ref - strand	MT12640	-0.6	53	2.57e-06	460_PMS2_CpG_36	DNAme
L1	chr14	67228075	67229654	hg19ref - strand	MT12648	-0.6	53	2.57e-06	460_PMS2_CpG_6	DNAme
L1	chr3	79184588	79186731	hg19ref - strand	MT12976	-0.58	57	2.61e-06	492_SDHD_CpG_25	DNAme
Alu	chr2	211506306	211508812		MT11447	-0.59	55	2.61e-06	337_HLF_CpG_13	DNAme
Alu	chr18	32662272	32667527	AluYa	MT10918	-0.58	57	2.62e-06	296_FANCD2_CpG_10	DNAme
Alu	chr1	8568713	8571897	AluYb	MT6157	-0.61	50	2.63e-06	042_HEAB_001_CpG_17	DNAme
Alu	chr20	55779296	55781132		MT6157	-0.61	50	2.63e-06	042_HEAB_001_CpG_17	DNAme
Alu	chr2	47715709	47719158	AluYa	MT6730	-0.59	53	2.63e-06	061_LASP1_001_CpG_36.37	DNAme
Alu	chr1	243957831	243958070	AluYa	MT6730	-0.59	53	2.63e-06	061_LASP1_001_CpG_36.37	DNAme
Alu	chr10	60029303	60031158	AluYa	MT6730	-0.59	53	2.63e-06	061_LASP1_001_CpG_36.37	DNAme
Alu	chr14	67841193	67843576		MT9974	-0.6	52	2.64e-06	214_ARHH_02_CpG_79.80	DNAme
Alu	chr1	72065038	72065882		MT5622	-0.59	54	2.64e-06	024_COPEB_001_CpG_8	DNAme
Alu	chr5	22793672	22795982	AluYa	MT13077	-0.59	53	2.65e-06	505_STK11_01_CpG_7	DNAme
Alu	chr11	112930819	112931258		MT15026	-0.59	55	2.65e-06	674_PIK3CG_01_CpG_12	DNAme
Alu	chr12	125298721	125299747		MT15026	-0.59	55	2.65e-06	674_PIK3CG_01_CpG_12	DNAme
L1	chr6	24864986	24867504		MT15026	-0.59	55	2.65e-06	674_PIK3CG_01_CpG_12	DNAme
Alu	chr4	55173289	55174394		MT15026	-0.59	55	2.65e-06	674_PIK3CG_01_CpG_12	DNAme
Alu	chr6	148681202	148681446		MT15026	-0.59	55	2.65e-06	674_PIK3CG_01_CpG_12	DNAme
Alu	chr1	160499547	160500876		MT15026	-0.59	55	2.65e-06	674_PIK3CG_01_CpG_12	DNAme
Alu	chr7	39736331	39737412		MT8304	-0.58	56	2.67e-06	115_RPN1_001_CpG_1.2.3	DNAme
Alu	chr3	60359435	60363561	AluYb	MT13036	-0.59	55	2.67e-06	499_SS18_CpG_46	DNAme
Alu	chr4	55173289	55174394		MT15039	-0.58	57	2.69e-06	674_PIK3CG_01_CpG_28.29	DNAme
Alu	chr2	242100104	242103010		MT15039	-0.58	57	2.69e-06	674_PIK3CG_01_CpG_28.29	DNAme
Alu	chr1	151640336	151641387	AluYa	MT12788	-0.58	57	2.69e-06	471_PTCH_02_CpG_20	DNAme
Alu	chr2	102354964	102356619	AluYa	MT12788	-0.58	57	2.69e-06	471_PTCH_02_CpG_20	DNAme
Alu	chr5	168390863	168393806	AluYa	MT12788	-0.58	57	2.69e-06	471_PTCH_02_CpG_20	DNAme
Alu	chr5	22190797	22191088	AluYa	MT12788	-0.58	57	2.69e-06	471_PTCH_02_CpG_20	DNAme
Alu	chr3	105595959	105597891	AluYa	MT12788	-0.58	57	2.69e-06	471_PTCH_02_CpG_20	DNAme
Alu	chr11	112003978	112005525	AluYb	MT12788	-0.58	57	2.69e-06	471_PTCH_02_CpG_20	DNAme
Alu	chr4	166171407	166172749	AluYa	MT12788	-0.58	57	2.69e-06	471_PTCH_02_CpG_20	DNAme
Alu	chr5	168390863	168393806	AluYa	MT12691	-0.57	58	2.69e-06	464_PPARG_CpG_34	DNAme
Alu	chr7	83268646	83271102	AluYa	MT5172	-0.57	58	2.7e-06	010_CARS_001_CpG_26.27	DNAme
Alu	chr2	153203814	153205278	AluYb	MT11250	-0.59	53	2.72e-06	321_FUS_CpG_2	DNAme
Alu	chr4	93387999	93392870	AluYa	MT6139	-0.59	54	2.72e-06	041_HCMOGT.1_001_CpG_36.37	DNAme
Alu	chr3	10093086	10094071	AluYa	MT6888	-0.61	50	2.76e-06	068_MAP2K4_001_CpG_21	DNAme
Alu	chr18	28564576	28569167	AluYb	MT13079	-0.57	58	2.76e-06	506_STK11_02_CpG_1	DNAme
Alu	chr18	28564576	28569167	AluYb	MT13094	-0.57	58	2.76e-06	506_STK11_02_CpG_5	DNAme
Alu	chr2	31559833	31565896		MT14723	-0.6	52	2.76e-06	660_MYBL2_1_01_CpG_36	DNAme
Alu	chr20	17225804	17226644		MT9410	-0.59	54	2.78e-06	146_NNAT_001_CpG_12	DNAme
L1	chr4	169411611	169413099		MT9410	-0.59	54	2.78e-06	146_NNAT_001_CpG_12	DNAme
Alu	chr1	8568713	8571897	AluYb	MT9470	-0.59	54	2.79e-06	148_TPD52L2_001_CpG_13	DNAme
Alu	chr20	55779296	55781132		MT9470	-0.59	54	2.79e-06	148_TPD52L2_001_CpG_13	DNAme
Alu	chr2	159339366	159340424	AluYb	MT5603	-0.58	55	2.79e-06	024_COPEB_001_CpG_1	DNAme
Alu	chr1	8446330	8446966		MT8685	-0.59	54	2.81e-06	127_TFEB_001_CpG_1	DNAme
Alu	chr12	45011506	45014782	AluYa	MT13397	-0.59	54	2.82e-06	568_AL137718_01_CpG_20	DNAme
Alu	chr11	112003978	112005525	AluYb	MT15636	-0.58	57	2.84e-06	p53_03_CpG_19.20	DNAme
Alu	chr4	166171407	166172749	AluYa	MT15636	-0.58	57	2.84e-06	p53_03_CpG_19.20	DNAme
Alu	chr7	38513538	38516387	AluYb	MT10927	-0.58	57	2.89e-06	296_FANCD2_CpG_28.29	DNAme
Alu	chr11	88550369	88551906	AluYb	MT12774	-0.57	58	2.89e-06	470_PTCH_01_CpG_36	DNAme
Alu	chr12	101768204	101770898	AluYa	MT12774	-0.57	58	2.89e-06	470_PTCH_01_CpG_36	DNAme
Alu	chr2	211503199	211505428	AluYb	MT12774	-0.57	58	2.89e-06	470_PTCH_01_CpG_36	DNAme
Alu	chr5	74635437	74636084	AluYa	MT12774	-0.57	58	2.89e-06	470_PTCH_01_CpG_36	DNAme
Alu	chr8	117752453	117754307		MT12774	-0.57	58	2.89e-06	470_PTCH_01_CpG_36	DNAme
Alu	chr2	62455936	62456795	AluYb	MT12774	-0.57	58	2.89e-06	470_PTCH_01_CpG_36	DNAme
Alu	chr1	27115849	27118549	AluYb	MT13021	-0.57	57	2.91e-06	499_SS18_CpG_24	DNAme
Alu	chr17	32035707	32039311	AluYa	MT10555	-0.61	50	2.91e-06	270_EGFR_CpG_17	DNAme
Alu	chr11	61573834	61576062	AluYb	MT5897	-0.59	53	2.91e-06	034_FBXW7_001_CpG_18.19.20	DNAme
Alu	chr2	9567017	9568070		MT9381	-0.57	58	2.93e-06	145_TCEB3C_001_CpG_26	DNAme
Alu	chr20	31873715	31874184		MT9381	-0.57	58	2.93e-06	145_TCEB3C_001_CpG_26	DNAme
Alu	chr22	46622144	46623029		MT9381	-0.57	58	2.93e-06	145_TCEB3C_001_CpG_26	DNAme
Alu	chr9	39154286	39155320		MT9381	-0.57	58	2.93e-06	145_TCEB3C_001_CpG_26	DNAme
Alu	chr7	116356782	116357408		MT14221	-0.57	58	2.93e-06	625_G3PD_01_CpG_2.3	DNAme
L1	chr18	42656311	42658418	hg19ref - strand	MT8421	-0.58	56	2.94e-06	118_SET_001_CpG_6	DNAme
L1	chr18	42656311	42658418	hg19ref - strand	MT8422	-0.58	56	2.94e-06	118_SET_001_CpG_7	DNAme
L1	chr18	42656311	42658418	hg19ref - strand	MT8423	-0.58	56	2.94e-06	118_SET_001_CpG_8	DNAme
Alu	chr11	116710942	116713836		MT13314	-0.59	54	2.95e-06	520_TEC_CpG_3	DNAme
Alu	chr2	113578329	113582323	AluYb	MT11336	-0.58	56	2.95e-06	327_GOLGA5_CpG_22.23	DNAme
Alu	chr20	45536695	45539961		MT11336	-0.58	56	2.95e-06	327_GOLGA5_CpG_22.23	DNAme
Alu	chr7	38513538	38516387	AluYb	MT12940	-0.57	57	2.96e-06	489_SDHB_CpG_31.32	DNAme
Alu	chr3	32332220	32332602		MT12141	-0.57	58	2.98e-06	424_NPM1_CpG_35	DNAme
Alu	chr3	32332220	32332602		MT12146	-0.57	58	2.98e-06	424_NPM1_CpG_40	DNAme
Alu	chr16	23639756	23642107	AluYb	MT6555	-0.59	54	2.98e-06	056_JAK2_001_CpG_52.53	DNAme
Alu	chr19	10837213	10838585		MT7979	-0.61	50	3.01e-06	106_PML_001_CpG_4	DNAme
Alu	chr11	85687520	85690987		MT13738	-0.57	58	3.02e-06	586_CCND1_3_01_CpG_14	DNAme
Alu	chr19	51455827	51459134		MT11451	-0.58	55	3.03e-06	337_HLF_CpG_22.23	DNAme
Alu	chr16	4488332	4489947		MT6647	-0.59	54	3.03e-06	059_KTN1_001_CpG_13.14.15	DNAme
L1	chr8	18768162	18770346	hg19ref + strand	MT12632	-0.6	52	3.07e-06	460_PMS2_CpG_24	DNAme
L1	chr8	18768162	18770346	hg19ref + strand	MT12642	-0.6	52	3.07e-06	460_PMS2_CpG_38	DNAme
L1	chr15	66744652	66746102	hg19ref + strand	MT9903	-0.61	50	3.09e-06	212_ARHGEF12_CpG_43	DNAme
Alu	chr3	105595959	105597891	AluYa	MT14790	-0.57	57	3.1e-06	663_NEDD5_1._01_CpG_21	DNAme
Alu	chr6	7219134	7221381	AluYb	MT5170	-0.57	58	3.11e-06	010_CARS_001_CpG_24	DNAme
Alu	chr7	37995162	37998431	AluYb	MT9375	-0.57	58	3.15e-06	145_TCEB3C_001_CpG_16.17.18	DNAme
L1	chr4	87546942	87547599		MT5718	-0.6	51	3.15e-06	027_DDX10_001_CpG_31	DNAme
L1	chr4	87546942	87547599		MT5720	-0.6	51	3.15e-06	027_DDX10_001_CpG_34	DNAme
Alu	chr11	19859808	19861899		MT8696	-0.59	53	3.16e-06	127_TFEB_001_CpG_35.36.37	DNAme
Alu	chr1	11095979	11099480	AluYb	MT13180	-0.58	55	3.18e-06	510_TAF15_CpG_33	DNAme
Alu	chr5	170858008	170860551	AluYb	MT10131	-0.6	52	3.2e-06	229_BCR_01_CpG_59.60	DNAme
Alu	chr5	170858008	170860551	AluYb	MT10136	-0.6	52	3.2e-06	229_BCR_01_CpG_65.66.67.68	DNAme
Alu	chr7	44092438	44093096		MT10131	-0.6	52	3.2e-06	229_BCR_01_CpG_59.60	DNAme
Alu	chr7	44092438	44093096		MT10136	-0.6	52	3.2e-06	229_BCR_01_CpG_65.66.67.68	DNAme
Alu	chrX	118780363	118781016		MT10131	-0.6	52	3.2e-06	229_BCR_01_CpG_59.60	DNAme
Alu	chrX	118780363	118781016		MT10136	-0.6	52	3.2e-06	229_BCR_01_CpG_65.66.67.68	DNAme
L1	chr2	160978619	160980864	hg19ref + strand	MT10131	-0.6	52	3.2e-06	229_BCR_01_CpG_59.60	DNAme
L1	chr2	160978619	160980864	hg19ref + strand	MT10136	-0.6	52	3.2e-06	229_BCR_01_CpG_65.66.67.68	DNAme
Alu	chr12	45011506	45014782	AluYa	MT7433	-0.59	54	3.21e-06	087_NFKB2_004_CpG_13.14	DNAme
Alu	chr5	22793672	22795982	AluYa	MT10656	-0.57	57	3.22e-06	279_ERCC2_CpG_15.16.17	DNAme
Alu	chr5	168390863	168393806	AluYa	MT5170	-0.57	58	3.22e-06	010_CARS_001_CpG_24	DNAme
Alu	chr11	85687520	85690987		MT5174	-0.57	58	3.23e-06	010_CARS_001_CpG_29	DNAme
Alu	chr17	58999776	59002023	AluYa	MT6449	-0.59	54	3.25e-06	053_HSPCA_001_CpG_5	DNAme
Alu	chr2	169882126	169884408		MT5175	-0.57	58	3.25e-06	010_CARS_001_CpG_30.31	DNAme
Alu	chr16	62047199	62048858	AluYb	MT8535	-0.59	54	3.27e-06	123_SS18L1_002_CpG_14.15.16	DNAme
L1	chr12	71021875	71022923		MT9423	-0.59	54	3.28e-06	146_NNAT_001_CpG_6.7.8	DNAme
Alu	chr5	80755568	80756407		MT4955	-0.56	59	3.28e-06	003_IGF2R_003_CpG_19.20	DNAme
Alu	chr5	80755568	80756407		MT4958	-0.56	59	3.28e-06	003_IGF2R_003_CpG_22.23	DNAme
Alu	chr5	80755568	80756407		MT4961	-0.56	59	3.28e-06	003_IGF2R_003_CpG_26.27	DNAme
Alu	chr5	80755568	80756407		MT4964	-0.56	59	3.28e-06	003_IGF2R_003_CpG_3.4	DNAme
Alu	chr5	80755568	80756407		MT4965	-0.56	59	3.28e-06	003_IGF2R_003_CpG_30.31	DNAme
Alu	chr5	80755568	80756407		MT4968	-0.56	59	3.28e-06	003_IGF2R_003_CpG_34.35	DNAme
Alu	chr5	80755568	80756407		MT4971	-0.56	59	3.28e-06	003_IGF2R_003_CpG_38.39	DNAme
Alu	chr5	80755568	80756407		MT4973	-0.56	59	3.28e-06	003_IGF2R_003_CpG_41.42	DNAme
Alu	chr5	80755568	80756407		MT4979	-0.56	59	3.28e-06	003_IGF2R_003_CpG_7.8	DNAme
L1	chr5	33796299	33797545		MT4955	-0.56	59	3.28e-06	003_IGF2R_003_CpG_19.20	DNAme
L1	chr5	33796299	33797545		MT4958	-0.56	59	3.28e-06	003_IGF2R_003_CpG_22.23	DNAme
L1	chr5	33796299	33797545		MT4961	-0.56	59	3.28e-06	003_IGF2R_003_CpG_26.27	DNAme
L1	chr5	33796299	33797545		MT4964	-0.56	59	3.28e-06	003_IGF2R_003_CpG_3.4	DNAme
L1	chr5	33796299	33797545		MT4965	-0.56	59	3.28e-06	003_IGF2R_003_CpG_30.31	DNAme
L1	chr5	33796299	33797545		MT4968	-0.56	59	3.28e-06	003_IGF2R_003_CpG_34.35	DNAme
L1	chr5	33796299	33797545		MT4971	-0.56	59	3.28e-06	003_IGF2R_003_CpG_38.39	DNAme
L1	chr5	33796299	33797545		MT4973	-0.56	59	3.28e-06	003_IGF2R_003_CpG_41.42	DNAme
L1	chr5	33796299	33797545		MT4979	-0.56	59	3.28e-06	003_IGF2R_003_CpG_7.8	DNAme
Alu	chr16	17410117	17411577		MT4955	-0.56	59	3.28e-06	003_IGF2R_003_CpG_19.20	DNAme
Alu	chr16	17410117	17411577		MT4958	-0.56	59	3.28e-06	003_IGF2R_003_CpG_22.23	DNAme
Alu	chr16	17410117	17411577		MT4961	-0.56	59	3.28e-06	003_IGF2R_003_CpG_26.27	DNAme
Alu	chr16	17410117	17411577		MT4964	-0.56	59	3.28e-06	003_IGF2R_003_CpG_3.4	DNAme
Alu	chr16	17410117	17411577		MT4965	-0.56	59	3.28e-06	003_IGF2R_003_CpG_30.31	DNAme
Alu	chr16	17410117	17411577		MT4968	-0.56	59	3.28e-06	003_IGF2R_003_CpG_34.35	DNAme
Alu	chr16	17410117	17411577		MT4971	-0.56	59	3.28e-06	003_IGF2R_003_CpG_38.39	DNAme
Alu	chr16	17410117	17411577		MT4973	-0.56	59	3.28e-06	003_IGF2R_003_CpG_41.42	DNAme
Alu	chr16	17410117	17411577		MT4979	-0.56	59	3.28e-06	003_IGF2R_003_CpG_7.8	DNAme
L1	chr15	66744652	66746102	hg19ref + strand	MT9883	-0.6	50	3.29e-06	212_ARHGEF12_CpG_1.2.3	DNAme
Alu	chr15	88637732	88638966	AluYb	MT12629	-0.59	53	3.29e-06	460_PMS2_CpG_21	DNAme
Alu	chr15	88637732	88638966	AluYb	MT12631	-0.59	53	3.29e-06	460_PMS2_CpG_23	DNAme
Alu	chr2	45901017	45906396		MT9884	-0.6	50	3.31e-06	212_ARHGEF12_CpG_11.12	DNAme
Alu	chr2	169882126	169884408		MT9884	-0.6	50	3.31e-06	212_ARHGEF12_CpG_11.12	DNAme
Alu	chr7	83268646	83271102	AluYa	MT9884	-0.6	50	3.31e-06	212_ARHGEF12_CpG_11.12	DNAme
Alu	chr11	103333509	103334948		MT11361	-0.58	55	3.32e-06	329_GPHN_01_CpG_25.26	DNAme
Alu	chr2	28258307	28259941		MT5481	-0.59	52	3.35e-06	019_COPG2_001_CpG_13	DNAme
Alu	chr3	196857162	196857835	AluYa	MT10590	-0.58	56	3.36e-06	274_EP300_CpG_16.17.18.19	DNAme
Alu	chr2	169882126	169884408		MT12783	-0.57	57	3.36e-06	471_PTCH_02_CpG_13	DNAme
Alu	chr15	69668264	69669514		MT5852	-0.59	52	3.36e-06	032_MRPL23_003_CpG_7	DNAme
Alu	chr2	28258307	28259941		MT11938	-0.56	59	3.37e-06	408_MYCL1_CpG_1	DNAme
Alu	chr6	155727942	155728999		MT11938	-0.56	59	3.37e-06	408_MYCL1_CpG_1	DNAme
L1	chr3	59853046	59855120		MT6449	-0.59	54	3.38e-06	053_HSPCA_001_CpG_5	DNAme
Alu	chr10	96801753	96805022	AluYb	MT11375	-0.59	54	3.39e-06	331_GPHN_03_CpG_20.21	DNAme
Alu	chr11	84236851	84237489		MT10059	-0.59	53	3.41e-06	226_BCL6_CpG_7	DNAme
Alu	chr10	96801753	96805022	AluYb	MT9403	-0.57	58	3.41e-06	145_TSC2_001_CpG_39.40	DNAme
Alu	chr3	99414990	99415828	AluYa	MT6888	-0.6	50	3.43e-06	068_MAP2K4_001_CpG_21	DNAme
L1	chr7	83236096	83239387	hg19ref + strand	MT6888	-0.6	50	3.43e-06	068_MAP2K4_001_CpG_21	DNAme
L1	chr18	42656311	42658418	hg19ref - strand	MT6888	-0.6	50	3.43e-06	068_MAP2K4_001_CpG_21	DNAme
Alu	chr11	61573834	61576062	AluYb	MT6888	-0.6	50	3.43e-06	068_MAP2K4_001_CpG_21	DNAme
Alu	chr3	46545488	46549810	AluYb	MT6888	-0.6	50	3.43e-06	068_MAP2K4_001_CpG_21	DNAme
Alu	chr19	51455827	51459134		MT11356	-0.58	56	3.44e-06	329_GPHN_01_CpG_14.15	DNAme
L1	chr3	105298806	105305244	hg19ref - strand	MT6039	-0.6	51	3.45e-06	040_GOPC_001_CpG_10	DNAme
L1	chr3	105298806	105305244	hg19ref - strand	MT6040	-0.6	51	3.45e-06	040_GOPC_001_CpG_11	DNAme
Alu	chr14	67617190	67618326	AluYa	MT10838	-0.6	50	3.46e-06	291_EXT2_CpG_26	DNAme
Alu	chr6	90833513	90833961	AluYa	MT10838	-0.6	50	3.46e-06	291_EXT2_CpG_26	DNAme
L1	chr1	162611393	162612831		MT5844	-0.59	52	3.46e-06	032_MRPL23_003_CpG_1	DNAme
Alu	chr1	27115849	27118549	AluYb	MT12535	-0.57	58	3.46e-06	455_PIM1_01_CpG_13.14.15.16	DNAme
Alu	chr3	60520192	60523643	AluYb	MT11509	-0.56	59	3.47e-06	369_LHFP_02_CpG_1	DNAme
Alu	chr3	60359435	60363561	AluYb	MT11509	-0.56	59	3.47e-06	369_LHFP_02_CpG_1	DNAme
Alu	chr1	210960974	210962011	AluYa	MT12788	-0.57	57	3.49e-06	471_PTCH_02_CpG_20	DNAme
Alu	chr2	11312392	11316338	AluYa	MT12788	-0.57	57	3.49e-06	471_PTCH_02_CpG_20	DNAme
Alu	chr3	137729971	137736771	AluYa	MT12788	-0.57	57	3.49e-06	471_PTCH_02_CpG_20	DNAme
Alu	chr10	72371177	72372310	AluYa	MT12788	-0.57	57	3.49e-06	471_PTCH_02_CpG_20	DNAme
Alu	chr15	88637732	88638966	AluYb	MT12788	-0.57	57	3.49e-06	471_PTCH_02_CpG_20	DNAme
Alu	chr11	84236851	84237489		MT12788	-0.57	57	3.49e-06	471_PTCH_02_CpG_20	DNAme
Alu	chr7	103812374	103813432	AluYa	MT12788	-0.57	57	3.49e-06	471_PTCH_02_CpG_20	DNAme
Alu	chrX	148762759	148766986	AluYa	MT12788	-0.57	57	3.49e-06	471_PTCH_02_CpG_20	DNAme
Alu	chr3	169265785	169269131	AluYa	MT11613	-0.57	57	3.51e-06	385_MHC2TA_01_CpG_2	DNAme
Alu	chr2	211506306	211508812		MT13019	-0.57	57	3.52e-06	499_SS18_CpG_21.22	DNAme
Alu	chr12	864088	867493	AluYb	MT13314	-0.58	54	3.55e-06	520_TEC_CpG_3	DNAme
Alu	chr19	43035331	43038556	AluYb	MT12105	-0.59	53	3.58e-06	420_NF1_CpG_16	DNAme
Alu	chr2	211506306	211508812		MT13245	-0.58	54	3.59e-06	514_TCF12_01_CpG_56.57.58	DNAme
Alu	chr2	159339366	159340424	AluYb	MT9962	-0.59	52	3.6e-06	214_ARHH_02_CpG_5	DNAme
Alu	chr17	32035707	32039311	AluYa	MT6909	-0.57	57	3.61e-06	069_MAP2K4_002_CpG_19	DNAme
Alu	chr2	47715709	47719158	AluYa	MT13476	-0.59	53	3.62e-06	571_ATP5A1_1._01_CpG_4	DNAme
L1	chr1	51382095	51383438	hg19ref - strand	MT5706	-0.6	51	3.62e-06	027_DDX10_001_CpG_12	DNAme
Alu	chr1	151640336	151641387	AluYa	MT6730	-0.59	53	3.64e-06	061_LASP1_001_CpG_36.37	DNAme
Alu	chr1	40635315	40635898	AluYb	MT15045	-0.57	57	3.64e-06	674_PIK3CG_01_CpG_35	DNAme
Alu	chr2	68684790	68688259	AluYb	MT6893	-0.6	50	3.67e-06	068_MAP2K4_001_CpG_33.34	DNAme
Alu	chr3	148565827	148566693	AluYb	MT7999	-0.6	50	3.69e-06	107_SNRPN_005_CpG_19	DNAme
L1	chr5	16464793	16466648		MT7999	-0.6	50	3.69e-06	107_SNRPN_005_CpG_19	DNAme
Alu	chr1	34278108	34279158		MT7999	-0.6	50	3.69e-06	107_SNRPN_005_CpG_19	DNAme
Alu	chr11	111851182	111852632		MT7999	-0.6	50	3.69e-06	107_SNRPN_005_CpG_19	DNAme
Alu	chr12	111980563	111981223		MT7999	-0.6	50	3.69e-06	107_SNRPN_005_CpG_19	DNAme
L1	chr11	111617379	111619221		MT7999	-0.6	50	3.69e-06	107_SNRPN_005_CpG_19	DNAme
L1	chr3	79184588	79186731	hg19ref - strand	MT12302	-0.58	55	3.71e-06	432_NUP214_CpG_6	DNAme
Alu	chr6	130381121	130383375		MT8778	-0.57	58	3.72e-06	129_TFPT_001_CpG_28.29	DNAme
Alu	chr11	116710942	116713836		MT13319	-0.58	54	3.73e-06	520_TEC_CpG_37	DNAme
Alu	chr2	102354964	102356619	AluYa	MT8765	-0.57	58	3.73e-06	129_TFPT_001_CpG_10	DNAme
Alu	chr5	78091406	78092246	AluYa	MT11452	-0.58	55	3.75e-06	337_HLF_CpG_24	DNAme
Alu	chr5	168390863	168393806	AluYa	MT11452	-0.58	55	3.75e-06	337_HLF_CpG_24	DNAme
L1	chr15	66744652	66746102	hg19ref + strand	MT9894	-0.6	50	3.76e-06	212_ARHGEF12_CpG_31	DNAme
Alu	chr2	45901017	45906396		MT9894	-0.6	50	3.76e-06	212_ARHGEF12_CpG_31	DNAme
Alu	chr2	169882126	169884408		MT9894	-0.6	50	3.76e-06	212_ARHGEF12_CpG_31	DNAme
Alu	chr1	161781003	161781261	AluYa	MT9894	-0.6	50	3.76e-06	212_ARHGEF12_CpG_31	DNAme
Alu	chr7	83268646	83271102	AluYa	MT9894	-0.6	50	3.76e-06	212_ARHGEF12_CpG_31	DNAme
Alu	chr2	47715709	47719158	AluYa	MT9818	-0.6	50	3.77e-06	207_AKT2_01_CpG_48.49.50	DNAme
Alu	chr5	73996433	73997435	AluYa	MT7439	-0.59	53	3.77e-06	087_NFKB2_004_CpG_23	DNAme
L1	chr3	105472058	105473712	hg19ref - strand	MT10203	-0.56	59	3.78e-06	235_BMPR1A_02_CpG_16	DNAme
Alu	chr16	15916994	15917451		MT14221	-0.57	58	3.79e-06	625_G3PD_01_CpG_2.3	DNAme
Alu	chr3	37976230	37978324		MT15031	-0.57	57	3.8e-06	674_PIK3CG_01_CpG_18.19	DNAme
Alu	chr7	38513538	38516387	AluYb	MT10021	-0.59	53	3.83e-06	218_ATIC_CpG_10	DNAme
Alu	chr7	38513538	38516387	AluYb	MT10022	-0.59	53	3.83e-06	218_ATIC_CpG_11	DNAme
Alu	chr2	45901017	45906396		MT9887	-0.6	50	3.83e-06	212_ARHGEF12_CpG_16.17	DNAme
Alu	chr2	45901017	45906396		MT9907	-0.6	50	3.83e-06	212_ARHGEF12_CpG_5.6.7	DNAme
Alu	chr2	169882126	169884408		MT9887	-0.6	50	3.83e-06	212_ARHGEF12_CpG_16.17	DNAme
Alu	chr2	169882126	169884408		MT9907	-0.6	50	3.83e-06	212_ARHGEF12_CpG_5.6.7	DNAme
Alu	chr7	83268646	83271102	AluYa	MT9887	-0.6	50	3.83e-06	212_ARHGEF12_CpG_16.17	DNAme
Alu	chr7	83268646	83271102	AluYa	MT9907	-0.6	50	3.83e-06	212_ARHGEF12_CpG_5.6.7	DNAme
Alu	chr16	23639756	23642107	AluYb	MT6733	-0.59	53	3.83e-06	061_LASP1_001_CpG_41.42	DNAme
Alu	chr7	38508795	38509644	AluYa	MT12940	-0.57	57	3.84e-06	489_SDHB_CpG_31.32	DNAme
Alu	chr14	61795004	61795766	AluYb	MT13625	-0.56	58	3.87e-06	581_CCNA2_01_CpG_50	DNAme
Alu	chr5	168390863	168393806	AluYa	MT10199	-0.59	53	3.9e-06	231_BHD_CpG_9	DNAme
Alu	chr18	64266093	64268791		MT10199	-0.59	53	3.9e-06	231_BHD_CpG_9	DNAme
Alu	chr2	211506306	211508812		MT10192	-0.58	54	3.92e-06	231_BHD_CpG_25.26	DNAme
Alu	chr3	9272667	9273107		MT15520	-0.57	56	3.92e-06	HOXA7_SQ03_CpG_15	DNAme
Alu	chr11	66717156	66717989		MT8268	-0.6	50	3.92e-06	114_ATP10A_004_CpG_13	DNAme
Alu	chr11	66717156	66717989		MT8272	-0.6	50	3.92e-06	114_ATP10A_004_CpG_18	DNAme
Alu	chr14	67841193	67843576		MT11772	-0.56	59	3.93e-06	399_MLLT7_CpG_23.24	DNAme
Alu	chr11	103333509	103334948		MT14069	-0.58	54	3.93e-06	608_DBI_1_01_CpG_22	DNAme
Alu	chr2	28258307	28259941		MT6909	-0.57	57	3.95e-06	069_MAP2K4_002_CpG_19	DNAme
Alu	chr9	605327	608976	AluYb	MT15101	-0.6	50	3.95e-06	677_PSMB6_01_CpG_14	DNAme
Alu	chr14	67617190	67618326	AluYa	MT5985	-0.57	57	3.96e-06	038_FVT1_001_CpG_11	DNAme
Alu	chr6	7219134	7221381	AluYb	MT10523	-0.56	59	3.97e-06	263_CYLD_CpG_5	DNAme
Alu	chr12	45011506	45014782	AluYa	MT8688	-0.58	54	3.97e-06	127_TFEB_001_CpG_18	DNAme
Alu	chr1	11095979	11099480	AluYb	MT8688	-0.58	54	3.97e-06	127_TFEB_001_CpG_18	DNAme
Alu	chr1	11095979	11099480	AluYb	MT13657	-0.57	57	3.97e-06	583_CCNC_01_CpG_1	DNAme
Alu	chr1	11095979	11099480	AluYb	MT13660	-0.57	57	3.97e-06	583_CCNC_01_CpG_13.14.15	DNAme
Alu	chr15	67868743	67869174	AluYb	MT15250	-0.59	52	3.97e-06	ESR1_01_01_CpG_1	DNAme
Alu	chr15	67868743	67869174	AluYb	MT15256	-0.59	52	3.97e-06	ESR1_01_01_CpG_2	DNAme
Alu	chr18	51062890	51063976	AluYa	MT12133	-0.56	58	3.98e-06	424_NPM1_CpG_22	DNAme
Alu	chr1	89218704	89218975		MT13428	-0.56	58	3.99e-06	570_APOD_01_CpG_1.2	DNAme
Alu	chr1	89218704	89218975		MT13430	-0.56	58	3.99e-06	570_APOD_01_CpG_11.12	DNAme
Alu	chr1	89218704	89218975		MT13434	-0.56	58	3.99e-06	570_APOD_01_CpG_16.17	DNAme
Alu	chr1	89218704	89218975		MT13438	-0.56	58	3.99e-06	570_APOD_01_CpG_21.22	DNAme
Alu	chr1	89218704	89218975		MT13442	-0.56	58	3.99e-06	570_APOD_01_CpG_26.27	DNAme
Alu	chr1	89218704	89218975		MT13447	-0.56	58	3.99e-06	570_APOD_01_CpG_31.32	DNAme
Alu	chr1	89218704	89218975		MT13454	-0.56	58	3.99e-06	570_APOD_01_CpG_6.7	DNAme
Alu	chr9	78708909	78711466	AluYb	MT11777	-0.56	59	4e-06	399_MLLT7_CpG_6	DNAme
Alu	chr3	131201369	131204222		MT12970	-0.57	57	4.01e-06	492_SDHD_CpG_15.16	DNAme
L1	chr7	33231509	33232812		MT5844	-0.59	52	4.01e-06	032_MRPL23_003_CpG_1	DNAme
Alu	chr4	16649188	16650844		MT7283	-0.6	51	4.01e-06	081_NBS1_001_CpG_51	DNAme
Alu	chr7	103812374	103813432	AluYa	MT8296	-0.57	56	4.03e-06	115_ATP10A_005_CpG_13	DNAme
L1	chr9	113186078	113188923	hg19ref + strand	MT13414	-0.58	54	4.06e-06	569_ANXA2_01_CpG_18.19	DNAme
L1	chr9	113186078	113188923	hg19ref + strand	MT13417	-0.58	54	4.06e-06	569_ANXA2_01_CpG_22	DNAme
Alu	chr19	53798402	53799062		MT9409	-0.58	54	4.06e-06	146_NNAT_001_CpG_1	DNAme
Alu	chr5	22190797	22191088	AluYa	MT5622	-0.58	54	4.07e-06	024_COPEB_001_CpG_8	DNAme
Alu	chr11	71852436	71860311		MT9530	-0.59	52	4.08e-06	150_U2AF1RS1_001_CpG_2	DNAme
Alu	chr18	51062890	51063976	AluYa	MT8525	-0.56	58	4.1e-06	122_SS18L1_001_CpG_20.21.22	DNAme
Alu	chr1	72065038	72065882		MT13419	-0.58	54	4.1e-06	569_ANXA2_01_CpG_25.26	DNAme
Alu	chr5	22190797	22191088	AluYa	MT13419	-0.58	54	4.1e-06	569_ANXA2_01_CpG_25.26	DNAme
Alu	chr13	28923071	28925339		MT11451	-0.58	55	4.11e-06	337_HLF_CpG_22.23	DNAme
Alu	chr17	32035707	32039311	AluYa	MT11451	-0.58	55	4.11e-06	337_HLF_CpG_22.23	DNAme
Alu	chr5	168390863	168393806	AluYa	MT11451	-0.58	55	4.11e-06	337_HLF_CpG_22.23	DNAme
Alu	chr10	72371177	72372310	AluYa	MT6057	-0.58	54	4.12e-06	040_GOPC_001_CpG_31.32	DNAme
Alu	chr7	39736331	39737412		MT5714	-0.6	50	4.12e-06	027_DDX10_001_CpG_24	DNAme
Alu	chr5	158264722	158267549	AluYa	MT6888	-0.6	50	4.12e-06	068_MAP2K4_001_CpG_21	DNAme
Alu	chr2	212377288	212379203	AluYb	MT10674	-0.57	57	4.16e-06	279_ERCC2_CpG_37.38	DNAme
Alu	chr6	7219134	7221381	AluYb	MT7941	-0.57	57	4.18e-06	105_PLAG1_001_CpG_22.23.24	DNAme
Alu	chr11	112003978	112005525	AluYb	MT5461	-0.57	57	4.22e-06	018_CHEK2_001_CpG_11	DNAme
Alu	chr4	166171407	166172749	AluYa	MT5461	-0.57	57	4.22e-06	018_CHEK2_001_CpG_11	DNAme
Alu	chr8	27662832	27665640	AluYb	MT13027	-0.57	57	4.24e-06	499_SS18_CpG_33	DNAme
L1	chr3	79184588	79186731	hg19ref - strand	MT8555	-0.58	54	4.26e-06	123_SS18L1_002_CpG_45.46	DNAme
Alu	chr11	88550369	88551906	AluYb	MT11590	-0.59	52	4.27e-06	382_MEN1_01_CpG_12	DNAme
Alu	chr12	101768204	101770898	AluYa	MT11590	-0.59	52	4.27e-06	382_MEN1_01_CpG_12	DNAme
Alu	chr2	211503199	211505428	AluYb	MT11590	-0.59	52	4.27e-06	382_MEN1_01_CpG_12	DNAme
Alu	chr5	74635437	74636084	AluYa	MT11590	-0.59	52	4.27e-06	382_MEN1_01_CpG_12	DNAme
Alu	chr8	117752453	117754307		MT11590	-0.59	52	4.27e-06	382_MEN1_01_CpG_12	DNAme
Alu	chr2	62455936	62456795	AluYb	MT11590	-0.59	52	4.27e-06	382_MEN1_01_CpG_12	DNAme
Alu	chr15	67868743	67869174	AluYb	MT15259	-0.59	52	4.29e-06	ESR1_01_01_CpG_23	DNAme
Alu	chr5	22190797	22191088	AluYa	MT8678	-0.58	54	4.29e-06	126_TCEA1_001_CpG_57	DNAme
Alu	chr5	22190797	22191088	AluYa	MT8680	-0.58	54	4.29e-06	126_TCEA1_001_CpG_59	DNAme
Alu	chr11	103333509	103334948		MT5481	-0.59	52	4.31e-06	019_COPG2_001_CpG_13	DNAme
Alu	chr2	211506306	211508812		MT10523	-0.56	59	4.32e-06	263_CYLD_CpG_5	DNAme
Alu	chr2	68684790	68688259	AluYb	MT9869	-0.57	57	4.34e-06	210_ALO17_CpG_7.8	DNAme
Alu	chr18	51062890	51063976	AluYa	MT10196	-0.58	54	4.36e-06	231_BHD_CpG_6	DNAme
Alu	chr18	64266093	64268791		MT10196	-0.58	54	4.36e-06	231_BHD_CpG_6	DNAme
Alu	chr10	96801753	96805022	AluYb	MT10196	-0.58	54	4.36e-06	231_BHD_CpG_6	DNAme
Alu	chr13	28923071	28925339		MT10196	-0.58	54	4.36e-06	231_BHD_CpG_6	DNAme
Alu	chr12	45011506	45014782	AluYa	MT8687	-0.59	51	4.36e-06	127_TFEB_001_CpG_13.14.15.16.17	DNAme
Alu	chr1	152893087	152894345		MT5467	-0.57	57	4.38e-06	018_CHEK2_001_CpG_2.3	DNAme
Alu	chr1	152893087	152894345		MT5468	-0.57	57	4.38e-06	018_CHEK2_001_CpG_20.21	DNAme
Alu	chr18	23627453	23627880		MT4955	-0.56	59	4.39e-06	003_IGF2R_003_CpG_19.20	DNAme
Alu	chr18	23627453	23627880		MT4958	-0.56	59	4.39e-06	003_IGF2R_003_CpG_22.23	DNAme
Alu	chr18	23627453	23627880		MT4961	-0.56	59	4.39e-06	003_IGF2R_003_CpG_26.27	DNAme
Alu	chr18	23627453	23627880		MT4964	-0.56	59	4.39e-06	003_IGF2R_003_CpG_3.4	DNAme
Alu	chr18	23627453	23627880		MT4965	-0.56	59	4.39e-06	003_IGF2R_003_CpG_30.31	DNAme
Alu	chr18	23627453	23627880		MT4968	-0.56	59	4.39e-06	003_IGF2R_003_CpG_34.35	DNAme
Alu	chr18	23627453	23627880		MT4971	-0.56	59	4.39e-06	003_IGF2R_003_CpG_38.39	DNAme
Alu	chr18	23627453	23627880		MT4973	-0.56	59	4.39e-06	003_IGF2R_003_CpG_41.42	DNAme
Alu	chr18	23627453	23627880		MT4979	-0.56	59	4.39e-06	003_IGF2R_003_CpG_7.8	DNAme
Alu	chr19	51455827	51459134		MT5481	-0.59	52	4.4e-06	019_COPG2_001_CpG_13	DNAme
Alu	chr5	131315158	131317011	AluYa	MT12074	-0.57	56	4.41e-06	417_NCOA2_01_CpG_17.18.19	DNAme
Alu	chr11	113125856	113129117	AluYa	MT11357	-0.57	55	4.42e-06	329_GPHN_01_CpG_16	DNAme
Alu	chr2	28258307	28259941		MT11357	-0.57	55	4.42e-06	329_GPHN_01_CpG_16	DNAme
Alu	chr2	31559833	31565896		MT14684	-0.57	57	4.47e-06	659_MRPL3._01_CpG_10	DNAme
Alu	chr5	162929088	162931067	AluYb	MT13108	-0.57	57	4.48e-06	507_STL_01_CpG_20	DNAme
Alu	chr2	45901017	45906396		MT13108	-0.57	57	4.48e-06	507_STL_01_CpG_20	DNAme
Alu	chr2	159339366	159340424	AluYb	MT13108	-0.57	57	4.48e-06	507_STL_01_CpG_20	DNAme
Alu	chr4	102170361	102174833	AluYb	MT13108	-0.57	57	4.48e-06	507_STL_01_CpG_20	DNAme
L1	chr15	66744652	66746102	hg19ref + strand	MT13108	-0.57	57	4.48e-06	507_STL_01_CpG_20	DNAme
Alu	chr11	84236851	84237489		MT14194	-0.58	53	4.49e-06	623_FLT1_3_01_CpG_31	DNAme
Alu	chr11	84236851	84237489		MT14198	-0.58	53	4.49e-06	623_FLT1_3_01_CpG_4	DNAme
Alu	chr8	91067076	91069135	AluYa	MT8565	-0.58	54	4.49e-06	123_SS18L1_002_CpG_9.10.11	DNAme
Alu	chr4	119970538	119972322	AluYa	MT11239	-0.58	54	4.51e-06	319_FOXO3A_02_CpG_35.36.37	DNAme
Alu	chr18	67569135	67574888		MT12967	-0.57	57	4.53e-06	492_SDHD_CpG_12	DNAme
Alu	chr1	161781003	161781261	AluYa	MT9884	-0.6	50	4.53e-06	212_ARHGEF12_CpG_11.12	DNAme
Alu	chr14	72920936	72925121	AluYa	MT11095	-0.57	55	4.54e-06	308_FH_CpG_41.42	DNAme
Alu	chr3	7340797	7342042		MT8569	-0.57	57	4.54e-06	123_ZIM2_005_CpG_5.6	DNAme
Alu	chr5	131679229	131681278	AluYb	MT5429	-0.6	50	4.54e-06	017_CDK6_001_CpG_35	DNAme
Alu	chr5	131679229	131681278	AluYb	MT5431	-0.6	50	4.54e-06	017_CDK6_001_CpG_37	DNAme
Alu	chr1	243957831	243958070	AluYa	MT6725	-0.58	53	4.55e-06	061_LASP1_001_CpG_27	DNAme
Alu	chr10	60029303	60031158	AluYa	MT6725	-0.58	53	4.55e-06	061_LASP1_001_CpG_27	DNAme
Alu	chr3	99414990	99415828	AluYa	MT12156	-0.56	58	4.55e-06	425_NR4A3_CpG_12	DNAme
Alu	chr3	105595959	105597891	AluYa	MT5620	-0.57	55	4.57e-06	024_COPEB_001_CpG_4	DNAme
Alu	chr4	2524169	2524801	AluYb	MT11383	-0.56	58	4.58e-06	331_GPHN_03_CpG_9.10	DNAme
Alu	chr5	7412389	7413236	AluYa	MT11654	-0.57	55	4.58e-06	392_MLLT10_CpG_46	DNAme
Alu	chr18	67569135	67574888		MT6668	-0.58	54	4.59e-06	059_KTN1_001_CpG_61.62.63	DNAme
L1	chr15	66744652	66746102	hg19ref + strand	MT9906	-0.6	50	4.59e-06	212_ARHGEF12_CpG_47.48.49	DNAme
Alu	chr19	51455827	51459134		MT9403	-0.56	58	4.59e-06	145_TSC2_001_CpG_39.40	DNAme
Alu	chr8	48868042	48868470	AluYa	MT5798	-0.59	51	4.62e-06	030_MRPL23_001_CpG_22.23.24.25	DNAme
Alu	chr5	168390863	168393806	AluYa	MT7010	-0.59	52	4.63e-06	073_MLF1_001_CpG_12	DNAme
L1	chr3	54424318	54426937	hg19ref - strand	MT12883	-0.57	56	4.63e-06	477_RAD51L1_CpG_6	DNAme
Alu	chr18	28564576	28569167	AluYb	MT12883	-0.57	56	4.63e-06	477_RAD51L1_CpG_6	DNAme
Alu	chr13	60374730	60376784	AluYb	MT12883	-0.57	56	4.63e-06	477_RAD51L1_CpG_6	DNAme
Alu	chr7	39736331	39737412		MT12883	-0.57	56	4.63e-06	477_RAD51L1_CpG_6	DNAme
Alu	chr3	105595959	105597891	AluYa	MT14299	-0.57	57	4.68e-06	628_GNAZ_01_CpG_74.75	DNAme
Alu	chr2	31559833	31565896		MT12855	-0.58	54	4.7e-06	475_PTPN11_CpG_56	DNAme
Alu	chr3	60520192	60523643	AluYb	MT7099	-0.57	56	4.71e-06	076_MSI2_001_CpG_45	DNAme
Alu	chr8	27662832	27665640	AluYb	MT9644	-0.57	56	4.72e-06	153_ZNF278_001_CpG_5	DNAme
Alu	chr3	100110057	100111643		MT5965	-0.59	51	4.72e-06	036_MRPL23_007_CpG_11.12	DNAme
Alu	chr12	97291467	97296646	AluYa	MT12122	-0.58	54	4.75e-06	420_NF1_CpG_7	DNAme
Alu	chr7	104931709	104933794	AluYb	MT12122	-0.58	54	4.75e-06	420_NF1_CpG_7	DNAme
Alu	chr3	46545488	46549810	AluYb	MT12938	-0.56	57	4.76e-06	489_SDHB_CpG_3	DNAme
Alu	chr5	22190797	22191088	AluYa	MT12938	-0.56	57	4.76e-06	489_SDHB_CpG_3	DNAme
Alu	chr17	58999776	59002023	AluYa	MT6437	-0.58	54	4.76e-06	053_HSPCA_001_CpG_22	DNAme
Alu	chr6	155727942	155728999		MT6556	-0.58	53	4.79e-06	056_JAK2_001_CpG_54.55.56	DNAme
Alu	chr4	102170361	102174833	AluYb	MT6809	-0.59	51	4.79e-06	063_LMO2_002_CpG_42	DNAme
Alu	chr4	124102962	124105541	AluYa	MT10494	-0.57	56	4.8e-06	262_CTNNB1_CpG_19.20.21	DNAme
Alu	chr11	88550369	88551906	AluYb	MT13031	-0.56	57	4.82e-06	499_SS18_CpG_40	DNAme
Alu	chr12	101768204	101770898	AluYa	MT13031	-0.56	57	4.82e-06	499_SS18_CpG_40	DNAme
Alu	chr2	211503199	211505428	AluYb	MT13031	-0.56	57	4.82e-06	499_SS18_CpG_40	DNAme
Alu	chr5	74635437	74636084	AluYa	MT13031	-0.56	57	4.82e-06	499_SS18_CpG_40	DNAme
Alu	chr8	117752453	117754307		MT13031	-0.56	57	4.82e-06	499_SS18_CpG_40	DNAme
Alu	chr2	62455936	62456795	AluYb	MT13031	-0.56	57	4.82e-06	499_SS18_CpG_40	DNAme
L1	chr6	51745971	51748417	hg19ref + strand	MT13926	-0.57	55	4.84e-06	597_CKS2_2_01_CpG_12	DNAme
L1	chr6	51745971	51748417	hg19ref + strand	MT13936	-0.57	55	4.84e-06	597_CKS2_2_01_CpG_27	DNAme
Alu	chr2	141543796	141544877		MT9887	-0.6	50	4.85e-06	212_ARHGEF12_CpG_16.17	DNAme
Alu	chr2	141543796	141544877		MT9907	-0.6	50	4.85e-06	212_ARHGEF12_CpG_5.6.7	DNAme
Alu	chr18	51062890	51063976	AluYa	MT12101	-0.58	54	4.88e-06	420_NF1_CpG_10.11	DNAme
Alu	chr3	60359435	60363561	AluYb	MT12957	-0.56	59	4.89e-06	491_SDHC_02_CpG_11	DNAme
L1	chr9	113186078	113188923	hg19ref + strand	MT5130	-0.57	55	4.91e-06	009_BUB1B_001_CpG_1.2	DNAme
Alu	chr17	32035707	32039311	AluYa	MT4925	-0.58	54	4.95e-06	003_BCL11A_001_CpG_23.24	DNAme
L1	chr4	88267437	88268106	hg19ref - strand	MT13585	-0.56	58	5.01e-06	580_CA4_01_CpG_36.37.38	DNAme
Alu	chr4	88773219	88775648	AluYb	MT14003	-0.56	57	5.02e-06	602_COX6B1_1_01_CpG_13.14.15.16	DNAme
Alu	chr11	61573834	61576062	AluYb	MT13459	-0.59	51	5.04e-06	571_ATP5A1_1._01_CpG_11	DNAme
L1	chr12	27416391	27417830		MT15304	-0.57	55	5.05e-06	HOXA10_AB01_CpG_3.4.5.6.7	DNAme
Alu	chr5	78091406	78092246	AluYa	MT10200	-0.56	59	5.07e-06	235_BMPR1A_02_CpG_1	DNAme
Alu	chr17	32035707	32039311	AluYa	MT10200	-0.56	59	5.07e-06	235_BMPR1A_02_CpG_1	DNAme
L1	chr7	69668966	69670023	hg19ref + strand	MT5467	-0.56	57	5.11e-06	018_CHEK2_001_CpG_2.3	DNAme
L1	chr7	69668966	69670023	hg19ref + strand	MT5468	-0.56	57	5.11e-06	018_CHEK2_001_CpG_20.21	DNAme
Alu	chr2	211506306	211508812		MT11225	-0.58	54	5.13e-06	319_FOXO3A_02_CpG_11	DNAme
Alu	chr4	102170361	102174833	AluYb	MT12134	-0.56	58	5.13e-06	424_NPM1_CpG_23	DNAme
Alu	chr15	84414514	84417545		MT10522	-0.58	53	5.15e-06	263_CYLD_CpG_4	DNAme
Alu	chr1	11095979	11099480	AluYb	MT13674	-0.56	57	5.16e-06	583_CCNC_01_CpG_7.8.9	DNAme
Alu	chr16	15916994	15917451		MT13407	-0.57	55	5.18e-06	568_AL137718_01_CpG_6.7	DNAme
Alu	chr4	124102962	124105541	AluYa	MT5985	-0.56	57	5.22e-06	038_FVT1_001_CpG_11	DNAme
Alu	chr10	3118450	3122350	AluYb	MT10096	-0.56	57	5.23e-06	228_BCL9_CpG_29	DNAme
Alu	chr4	119970538	119972322	AluYa	MT11240	-0.58	54	5.26e-06	319_FOXO3A_02_CpG_38	DNAme
Alu	chr4	119970538	119972322	AluYa	MT11241	-0.58	54	5.26e-06	319_FOXO3A_02_CpG_4	DNAme
Alu	chr2	68684790	68688259	AluYb	MT11550	-0.57	56	5.28e-06	375_MADH4_CpG_12	DNAme
Alu	chr13	28923071	28925339		MT11550	-0.57	56	5.28e-06	375_MADH4_CpG_12	DNAme
Alu	chr3	196857162	196857835	AluYa	MT11550	-0.57	56	5.28e-06	375_MADH4_CpG_12	DNAme
Alu	chr2	211506306	211508812		MT11458	-0.57	55	5.32e-06	337_HLF_CpG_36	DNAme
Alu	chr11	71852436	71860311		MT9080	-0.58	54	5.35e-06	136_WT1_001_CpG_3	DNAme
Alu	chr2	159339366	159340424	AluYb	MT7307	-0.57	55	5.35e-06	082_NCOA4_001_CpG_4	DNAme
Alu	chr2	159339366	159340424	AluYb	MT7308	-0.57	55	5.35e-06	082_NCOA4_001_CpG_5	DNAme
Alu	chr9	6854114	6856445	AluYb	MT12762	-0.56	58	5.36e-06	470_PTCH_01_CpG_18.19	DNAme
Alu	chr4	88773219	88775648	AluYb	MT11954	-0.56	58	5.36e-06	409_MYCN_01_CpG_10.11.12.13	DNAme
Alu	chr5	64866937	64869015		MT13621	-0.56	57	5.37e-06	581_CCNA2_01_CpG_47	DNAme
Alu	chr5	64866937	64869015		MT13623	-0.56	57	5.37e-06	581_CCNA2_01_CpG_49	DNAme
Alu	chr1	11095979	11099480	AluYb	MT13672	-0.56	57	5.37e-06	583_CCNC_01_CpG_4	DNAme
Alu	chr1	162759875	162760296		MT6899	-0.59	50	5.37e-06	068_MAP2K4_001_CpG_46.47	DNAme
Alu	chr2	68684790	68688259	AluYb	MT9862	-0.56	58	5.38e-06	210_ALO17_CpG_14	DNAme
Alu	chr12	953219	953825	AluYa	MT6704	-0.58	53	5.38e-06	061_KCNQ1_008_CpG_15	DNAme
Alu	chr2	47715709	47719158	AluYa	MT11647	-0.58	54	5.39e-06	392_MLLT10_CpG_35.36.37	DNAme
Alu	chr3	137729971	137736771	AluYa	MT7161	-0.56	58	5.4e-06	078_MUC1_001_CpG_18	DNAme
Alu	chr3	137729971	137736771	AluYa	MT7169	-0.56	58	5.4e-06	078_MUC1_001_CpG_9.10	DNAme
Alu	chr13	28923071	28925339		MT13833	-0.56	58	5.42e-06	592_CD44_01_CpG_22.23	DNAme
Alu	chr19	43035331	43038556	AluYb	MT12935	-0.58	53	5.42e-06	489_SDHB_CpG_26	DNAme
Alu	chr9	605327	608976	AluYb	MT6444	-0.57	54	5.46e-06	053_HSPCA_001_CpG_31	DNAme
Alu	chr2	85242355	85245739		MT10096	-0.56	57	5.47e-06	228_BCL9_CpG_29	DNAme
Alu	chr11	112003978	112005525	AluYb	MT5355	-0.58	52	5.47e-06	014_CCND3_001_CpG_29	DNAme
Alu	chr4	166171407	166172749	AluYa	MT5355	-0.58	52	5.47e-06	014_CCND3_001_CpG_29	DNAme
Alu	chr2	102354964	102356619	AluYa	MT11257	-0.57	54	5.49e-06	321_FUS_CpG_31.32	DNAme
Alu	chr3	38755808	38757292		MT5481	-0.58	52	5.52e-06	019_COPG2_001_CpG_13	DNAme
Alu	chr10	96801753	96805022	AluYb	MT5481	-0.58	52	5.52e-06	019_COPG2_001_CpG_13	DNAme
Alu	chr6	155727942	155728999		MT5481	-0.58	52	5.52e-06	019_COPG2_001_CpG_13	DNAme
Alu	chr18	28564576	28569167	AluYb	MT13084	-0.56	58	5.6e-06	506_STK11_02_CpG_16	DNAme
Alu	chr16	85927442	85932787		MT12623	-0.58	53	5.61e-06	460_PMS2_CpG_12.13.14	DNAme
Alu	chr2	211506306	211508812		MT11455	-0.57	55	5.65e-06	337_HLF_CpG_28.29	DNAme
L1	chr9	102613549	102615599	hg19ref - strand	MT13470	-0.57	54	5.66e-06	571_ATP5A1_1._01_CpG_27.28	DNAme
Alu	chr9	6854114	6856445	AluYb	MT10211	-0.55	59	5.68e-06	235_BMPR1A_02_CpG_8.9.10	DNAme
Alu	chr9	605327	608976	AluYb	MT12982	-0.56	57	5.69e-06	492_SDHD_CpG_6	DNAme
Alu	chr4	26432710	26439706		MT6654	-0.58	52	5.7e-06	059_KTN1_001_CpG_22	DNAme
Alu	chr4	26432710	26439706		MT6664	-0.58	52	5.7e-06	059_KTN1_001_CpG_49	DNAme
Alu	chr11	77111321	77112365	AluYa	MT13772	-0.58	53	5.71e-06	587_CCNH_1_01_CpG_26	DNAme
L1	chr4	87546942	87547599		MT8765	-0.56	58	5.71e-06	129_TFPT_001_CpG_10	DNAme
Alu	chr15	48552862	48553922		MT10580	-0.56	57	5.71e-06	271_EIF4A2_CpG_35	DNAme
Alu	chr2	62453377	62455010		MT15512	-0.56	58	5.72e-06	HOXA6_AB01_CpG_5	DNAme
Alu	chr4	141048399	141049664		MT15512	-0.56	58	5.72e-06	HOXA6_AB01_CpG_5	DNAme
Alu	chrX	15332397	15335737		MT9945	-0.58	52	5.74e-06	214_ARHH_02_CpG_11	DNAme
Alu	chrX	15332397	15335737		MT9946	-0.58	52	5.74e-06	214_ARHH_02_CpG_12	DNAme
Alu	chrX	15332397	15335737		MT9949	-0.58	52	5.74e-06	214_ARHH_02_CpG_21	DNAme
Alu	chr8	91067076	91069135	AluYa	MT8887	-0.56	56	5.76e-06	131_AURKC_002_CpG_9.10	DNAme
L1	chr12	27416391	27417830		MT15298	-0.57	55	5.77e-06	HOXA10_AB01_CpG_18.19	DNAme
Alu	chr3	190272471	190273138	AluYa	MT10209	-0.55	59	5.78e-06	235_BMPR1A_02_CpG_6	DNAme
Alu	chr3	105595959	105597891	AluYa	MT5621	-0.57	55	5.8e-06	024_COPEB_001_CpG_5.6.7	DNAme
Alu	chr4	100067207	100070231	AluYa	MT12353	-0.57	55	5.81e-06	438_PAX6_01_CpG_22	DNAme
Alu	chr5	22793672	22795982	AluYa	MT12958	-0.59	51	5.81e-06	491_SDHC_02_CpG_12	DNAme
Alu	chr13	60374730	60376784	AluYb	MT9063	-0.56	56	5.81e-06	136_TNFRSF6_001_CpG_32.33.34	DNAme
Alu	chr8	27662832	27665640	AluYb	MT12749	-0.56	58	5.82e-06	468_PRO1073_CpG_28.29.30.31.32	DNAme
Alu	chr7	83268646	83271102	AluYa	MT14352	-0.56	58	5.84e-06	631_hB23_1_01_CpG_16.17	DNAme
Alu	chr11	113125856	113129117	AluYa	MT6663	-0.57	54	5.85e-06	059_KTN1_001_CpG_46.47.48	DNAme
Alu	chr11	113125856	113129117	AluYa	MT6671	-0.57	54	5.85e-06	059_KTN1_001_CpG_8	DNAme
L1	chr12	27416391	27417830		MT15296	-0.57	55	5.86e-06	HOXA10_AB01_CpG_13.14.15.16	DNAme
Alu	chr1	27115849	27118549	AluYb	MT6899	-0.59	50	5.86e-06	068_MAP2K4_001_CpG_46.47	DNAme
Alu	chr16	23639756	23642107	AluYb	MT6558	-0.57	54	5.89e-06	056_JAK2_001_CpG_7.8	DNAme
Alu	chr5	78091406	78092246	AluYa	MT5481	-0.58	52	5.93e-06	019_COPG2_001_CpG_13	DNAme
Alu	chr5	168390863	168393806	AluYa	MT5481	-0.58	52	5.93e-06	019_COPG2_001_CpG_13	DNAme
Alu	chr17	32035707	32039311	AluYa	MT5481	-0.58	52	5.93e-06	019_COPG2_001_CpG_13	DNAme
Alu	chr18	64266093	64268791		MT5481	-0.58	52	5.93e-06	019_COPG2_001_CpG_13	DNAme
Alu	chr18	51062890	51063976	AluYa	MT5481	-0.58	52	5.93e-06	019_COPG2_001_CpG_13	DNAme
Alu	chr5	40980073	40982123		MT8719	-0.57	55	5.99e-06	127_USP29_003_CpG_22.23.24	DNAme
Alu	chr11	61573834	61576062	AluYb	MT6403	-0.56	56	6e-06	051_HRAS_002_CpG_24.25	DNAme
Alu	chr9	35798678	35803111	AluYa	MT12637	-0.58	53	6.01e-06	460_PMS2_CpG_30	DNAme
L1	chr3	105298806	105305244	hg19ref - strand	MT12637	-0.58	53	6.01e-06	460_PMS2_CpG_30	DNAme
Alu	chr3	99414990	99415828	AluYa	MT12942	-0.56	57	6.05e-06	489_SDHB_CpG_4.5	DNAme
Alu	chr4	88773219	88775648	AluYb	MT9637	-0.56	58	6.06e-06	153_ZNF278_001_CpG_22.23	DNAme
Alu	chr10	3118450	3122350	AluYb	MT6543	-0.57	54	6.08e-06	056_JAK2_001_CpG_3.4	DNAme
Alu	chr13	110812985	110817251	AluYb	MT13765	-0.58	53	6.1e-06	587_CCNH_1_01_CpG_19	DNAme
Alu	chr18	44382530	44385717	AluYa	MT11243	-0.59	51	6.16e-06	319_FOXO3A_02_CpG_7	DNAme
Alu	chr3	148565827	148566693	AluYb	MT15232	-0.58	53	6.19e-06	ALU.M1_CpG_11.12.13.14	DNAme
Alu	chr1	27115849	27118549	AluYb	MT10597	-0.57	55	6.19e-06	274_EP300_CpG_7	DNAme
Alu	chr9	6854114	6856445	AluYb	MT13019	-0.56	57	6.22e-06	499_SS18_CpG_21.22	DNAme
Alu	chr18	32662272	32667527	AluYa	MT13019	-0.56	57	6.22e-06	499_SS18_CpG_21.22	DNAme
Alu	chr7	103159258	103160362		MT13738	-0.55	58	6.3e-06	586_CCND1_3_01_CpG_14	DNAme
Alu	chr3	60359435	60363561	AluYb	MT12959	-0.55	59	6.3e-06	491_SDHC_02_CpG_13	DNAme
L1	chr18	42656311	42658418	hg19ref - strand	MT10596	-0.56	56	6.31e-06	274_EP300_CpG_5.6	DNAme
Alu	chr2	102354964	102356619	AluYa	MT5685	-0.57	54	6.32e-06	026_CREBBP_001_CpG_40.41	DNAme
Alu	chr2	100434139	100436388		MT13029	-0.56	57	6.32e-06	499_SS18_CpG_35.36.37	DNAme
Alu	chr3	60520192	60523643	AluYb	MT14656	-0.55	58	6.33e-06	655_LRP2_01_CpG_32	DNAme
L1	chr18	42656311	42658418	hg19ref - strand	MT7008	-0.58	52	6.34e-06	073_MLF1_001_CpG_1	DNAme
Alu	chr4	88773219	88775648	AluYb	MT14018	-0.56	57	6.36e-06	603_COX6B1_2_01_CpG_17.18.19	DNAme
Alu	chr18	32662272	32667527	AluYa	MT11379	-0.55	58	6.38e-06	331_GPHN_03_CpG_4.5	DNAme
Alu	chr1	11095979	11099480	AluYb	MT13158	-0.57	55	6.39e-06	509_SUFU_CpG_48	DNAme
Alu	chr22	18234155	18235388	AluYb	MT11777	-0.55	59	6.41e-06	399_MLLT7_CpG_6	DNAme
L1	chr3	54424318	54426937	hg19ref - strand	MT5717	-0.59	51	6.41e-06	027_DDX10_001_CpG_3	DNAme
Alu	chrX	148762759	148766986	AluYa	MT5425	-0.59	50	6.42e-06	017_CDK6_001_CpG_30.31	DNAme
Alu	chr22	26146524	26148009	AluYa	MT6485	-0.55	58	6.43e-06	054_HSPCB_001_CpG_8	DNAme
Alu	chr2	169882126	169884408		MT11198	-0.57	54	6.45e-06	317_FOXO1A_03_CpG_20	DNAme
Alu	chr11	68173030	68174485	AluYb	MT11630	-0.56	56	6.5e-06	390_MLL_02_CpG_19	DNAme
Alu	chr4	119970538	119972322	AluYa	MT9904	-0.59	50	6.5e-06	212_ARHGEF12_CpG_44.45	DNAme
Alu	chr2	225768033	225769938	AluYb	MT11243	-0.59	51	6.52e-06	319_FOXO3A_02_CpG_7	DNAme
Alu	chr15	37280614	37285155	AluYa	MT13015	-0.56	57	6.53e-06	499_SS18_CpG_12.13.14	DNAme
Alu	chr16	4488332	4489947		MT8482	-0.56	56	6.59e-06	121_SIL_001_CpG_14	DNAme
Alu	chr3	46545488	46549810	AluYb	MT14041	-0.57	55	6.6e-06	604_COX7A2L_01_CpG_27	DNAme
Alu	chr11	68173030	68174485	AluYb	MT8560	-0.58	53	6.67e-06	123_SS18L1_002_CpG_52	DNAme
Alu	chr4	100067207	100070231	AluYa	MT9423	-0.57	54	6.69e-06	146_NNAT_001_CpG_6.7.8	DNAme
Alu	chr2	47715709	47719158	AluYa	MT8748	-0.58	52	6.69e-06	128_TFG_001_CpG_50	DNAme
Alu	chr3	60520192	60523643	AluYb	MT15012	-0.56	56	6.69e-06	672_PAK.3._01_CpG_9	DNAme
Alu	chr2	169882126	169884408		MT12131	-0.55	58	6.7e-06	424_NPM1_CpG_19.20	DNAme
L1	chr15	66744652	66746102	hg19ref + strand	MT12131	-0.55	58	6.7e-06	424_NPM1_CpG_19.20	DNAme
L1	chr15	66744652	66746102	hg19ref + strand	MT13099	-0.56	57	6.7e-06	507_STL_01_CpG_1	DNAme
L1	chr15	66744652	66746102	hg19ref + strand	MT13122	-0.56	57	6.7e-06	507_STL_01_CpG_6	DNAme
Alu	chr2	159339366	159340424	AluYb	MT13099	-0.56	57	6.7e-06	507_STL_01_CpG_1	DNAme
Alu	chr2	159339366	159340424	AluYb	MT13122	-0.56	57	6.7e-06	507_STL_01_CpG_6	DNAme
Alu	chr11	113125856	113129117	AluYa	MT11383	-0.55	58	6.7e-06	331_GPHN_03_CpG_9.10	DNAme
Alu	chr6	130381121	130383375		MT13652	-0.56	57	6.71e-06	582_CCNB1_01_CpG_5	DNAme
Alu	chr16	3896081	3897556		MT15633	-0.56	57	6.74e-06	p53_03_CpG_15.16	DNAme
Alu	chr1	89234845	89237647		MT10680	-0.56	57	6.76e-06	279_ERCC2_CpG_9.10.11	DNAme
Alu	chr1	151640336	151641387	AluYa	MT9818	-0.59	50	6.77e-06	207_AKT2_01_CpG_48.49.50	DNAme
Alu	chr3	49388298	49391445	AluYb	MT10514	-0.56	56	6.78e-06	262_CTNNB1_CpG_9	DNAme
Alu	chr19	51455827	51459134		MT9405	-0.55	58	6.82e-06	145_TSC2_001_CpG_41	DNAme
Alu	chr6	47284488	47286426		MT5217	-0.57	53	6.85e-06	011_CBFA2T3_001_CpG_5.6	DNAme
Alu	chr3	137729971	137736771	AluYa	MT5797	-0.59	50	6.89e-06	030_MRPL23_001_CpG_21	DNAme
Alu	chr2	62455936	62456795	AluYb	MT5797	-0.59	50	6.89e-06	030_MRPL23_001_CpG_21	DNAme
Alu	chr1	243957831	243958070	AluYa	MT5797	-0.59	50	6.89e-06	030_MRPL23_001_CpG_21	DNAme
Alu	chr10	60029303	60031158	AluYa	MT5797	-0.59	50	6.89e-06	030_MRPL23_001_CpG_21	DNAme
Alu	chr3	11478559	11480519		MT5797	-0.59	50	6.89e-06	030_MRPL23_001_CpG_21	DNAme
Alu	chr19	51455827	51459134		MT5797	-0.59	50	6.89e-06	030_MRPL23_001_CpG_21	DNAme
Alu	chr2	39334957	39335612		MT8572	-0.56	57	6.9e-06	123_ZIM2_005_CpG_9	DNAme
Alu	chr11	113125856	113129117	AluYa	MT10680	-0.56	57	6.91e-06	279_ERCC2_CpG_9.10.11	DNAme
Alu	chr2	211506306	211508812		MT11460	-0.57	55	6.91e-06	337_HLF_CpG_42.43	DNAme
Alu	chr8	91067076	91069135	AluYa	MT6670	-0.57	54	6.92e-06	059_KTN1_001_CpG_7	DNAme
Alu	chr3	169265785	169269131	AluYa	MT11609	-0.56	57	6.94e-06	385_MHC2TA_01_CpG_15.16	DNAme
Alu	chr3	169265785	169269131	AluYa	MT11621	-0.56	57	6.94e-06	385_MHC2TA_01_CpG_7	DNAme
L1	chr9	113186078	113188923	hg19ref + strand	MT10199	-0.57	53	7.03e-06	231_BHD_CpG_9	DNAme
Alu	chrX	153981631	153986322	AluYb	MT10192	-0.57	54	7.05e-06	231_BHD_CpG_25.26	DNAme
Alu	chr2	28258307	28259941		MT10192	-0.57	54	7.05e-06	231_BHD_CpG_25.26	DNAme
L1	chr12	102843413	102844861	hg19ref + strand	MT14396	-0.56	55	7.06e-06	632_hB23_2._01_CpG_39	DNAme
Alu	chr6	130381121	130383375		MT9945	-0.58	52	7.11e-06	214_ARHH_02_CpG_11	DNAme
Alu	chr6	130381121	130383375		MT9946	-0.58	52	7.11e-06	214_ARHH_02_CpG_12	DNAme
Alu	chr6	130381121	130383375		MT9949	-0.58	52	7.11e-06	214_ARHH_02_CpG_21	DNAme
L1	chr15	66744652	66746102	hg19ref + strand	MT9908	-0.59	50	7.11e-06	212_ARHGEF12_CpG_8.9.10	DNAme
Alu	chrX	153981631	153986322	AluYb	MT10523	-0.55	59	7.11e-06	263_CYLD_CpG_5	DNAme
Alu	chr13	60374730	60376784	AluYb	MT6898	-0.59	50	7.13e-06	068_MAP2K4_001_CpG_44.45	DNAme
Alu	chr12	864088	867493	AluYb	MT5718	-0.58	51	7.14e-06	027_DDX10_001_CpG_31	DNAme
Alu	chr12	864088	867493	AluYb	MT5720	-0.58	51	7.14e-06	027_DDX10_001_CpG_34	DNAme
L1	chr15	66744652	66746102	hg19ref + strand	MT5718	-0.58	51	7.14e-06	027_DDX10_001_CpG_31	DNAme
L1	chr15	66744652	66746102	hg19ref + strand	MT5720	-0.58	51	7.14e-06	027_DDX10_001_CpG_34	DNAme
Alu	chr12	45011506	45014782	AluYa	MT12121	-0.59	50	7.15e-06	420_NF1_CpG_6	DNAme
Alu	chr2	28258307	28259941		MT11601	-0.58	52	7.16e-06	382_MEN1_01_CpG_5.6	DNAme
Alu	chr12	953219	953825	AluYa	MT6702	-0.57	53	7.23e-06	061_KCNQ1_008_CpG_10.11.12	DNAme
Alu	chr12	9247367	9248240	AluYb	MT10612	-0.56	55	7.26e-06	275_EPS15_01_CpG_32	DNAme
Alu	chr18	67569135	67574888		MT11553	-0.56	56	7.28e-06	375_MADH4_CpG_15.16.17.18	DNAme
Alu	chr3	60359435	60363561	AluYb	MT7033	-0.57	54	7.4e-06	074_MLH1_001_CpG_26	DNAme
Alu	chr3	60520192	60523643	AluYb	MT7033	-0.57	54	7.4e-06	074_MLH1_001_CpG_26	DNAme
Alu	chr8	27662832	27665640	AluYb	MT15130	-0.55	58	7.42e-06	678_PSME2_01_CpG_9	DNAme
Alu	chr8	27662832	27665640	AluYb	MT10753	-0.55	57	7.46e-06	285_ETV4_01_CpG_32.33.34.35	DNAme
Alu	chr3	46545488	46549810	AluYb	MT8689	-0.58	52	7.48e-06	127_TFEB_001_CpG_19.20.21	DNAme
Alu	chr1	46043594	46044847	AluYa	MT7752	-0.56	56	7.5e-06	097_MEG3_001_CpG_14	DNAme
Alu	chr21	22417348	22420073		MT9887	-0.59	50	7.52e-06	212_ARHGEF12_CpG_16.17	DNAme
Alu	chr21	22417348	22420073		MT9907	-0.59	50	7.52e-06	212_ARHGEF12_CpG_5.6.7	DNAme
Alu	chr7	38513538	38516387	AluYb	MT6413	-0.56	56	7.53e-06	052_HRPT2_001_CpG_18	DNAme
L1	chr9	17779613	17779867	hg19ref - strand	MT9474	-0.57	54	7.53e-06	148_TPD52L2_001_CpG_20	DNAme
Alu	chr3	52801317	52804316	AluYb	MT6668	-0.57	54	7.53e-06	059_KTN1_001_CpG_61.62.63	DNAme
Alu	chr15	88637732	88638966	AluYb	MT15636	-0.55	57	7.54e-06	p53_03_CpG_19.20	DNAme
L1	chr3	134671055	134673912	hg19ref - strand	MT9468	-0.57	54	7.55e-06	148_TPD52L2_001_CpG_11	DNAme
Alu	chr11	113125856	113129117	AluYa	MT11361	-0.56	55	7.62e-06	329_GPHN_01_CpG_25.26	DNAme
Alu	chr10	96801753	96805022	AluYb	MT11361	-0.56	55	7.62e-06	329_GPHN_01_CpG_25.26	DNAme
Alu	chr17	32035707	32039311	AluYa	MT10674	-0.55	57	7.66e-06	279_ERCC2_CpG_37.38	DNAme
Alu	chr2	211506306	211508812		MT14909	-0.56	55	7.66e-06	668_N.MYC_2_01_CpG_16	DNAme
Alu	chr17	32035707	32039311	AluYa	MT10206	-0.55	59	7.67e-06	235_BMPR1A_02_CpG_2.3	DNAme
Alu	chr2	68684790	68688259	AluYb	MT12793	-0.55	57	7.67e-06	471_PTCH_02_CpG_3	DNAme
Alu	chr13	28923071	28925339		MT12793	-0.55	57	7.67e-06	471_PTCH_02_CpG_3	DNAme
Alu	chr3	196857162	196857835	AluYa	MT12793	-0.55	57	7.67e-06	471_PTCH_02_CpG_3	DNAme
Alu	chr16	85927442	85932787		MT12793	-0.55	57	7.67e-06	471_PTCH_02_CpG_3	DNAme
Alu	chr3	105242189	105246090		MT12793	-0.55	57	7.67e-06	471_PTCH_02_CpG_3	DNAme
Alu	chr18	32662272	32667527	AluYa	MT9745	-0.55	58	7.67e-06	204_AF1Q_CpG_18	DNAme
Alu	chr2	211506306	211508812		MT13840	-0.55	58	7.67e-06	592_CD44_01_CpG_33	DNAme
Alu	chr2	198840722	198842330	AluYb	MT10096	-0.55	57	7.69e-06	228_BCL9_CpG_29	DNAme
Alu	chr11	113125856	113129117	AluYa	MT7674	-0.57	53	7.72e-06	094_PAX3_001_CpG_32	DNAme
L1	chr8	18768162	18770346	hg19ref + strand	MT12645	-0.57	53	7.73e-06	460_PMS2_CpG_40.41	DNAme
Alu	chr2	45901017	45906396		MT13465	-0.57	54	7.77e-06	571_ATP5A1_1._01_CpG_17.18	DNAme
Alu	chr2	45901017	45906396		MT13475	-0.57	54	7.77e-06	571_ATP5A1_1._01_CpG_33	DNAme
Alu	chr3	190272471	190273138	AluYa	MT6704	-0.57	53	7.78e-06	061_KCNQ1_008_CpG_15	DNAme
L1	chr16	83676918	83678561	hg19ref + strand	MT6543	-0.57	54	7.78e-06	056_JAK2_001_CpG_3.4	DNAme
Alu	chr1	112038389	112039640		MT15237	-0.57	53	7.79e-06	ALU.M1_CpG_19	DNAme
Alu	chr22	19237261	19237853		MT7979	-0.59	50	7.79e-06	106_PML_001_CpG_4	DNAme
Alu	chr2	31559833	31565896		MT13162	-0.56	55	7.8e-06	509_SUFU_CpG_51.52	DNAme
Alu	chr11	85687520	85690987		MT11375	-0.57	54	7.82e-06	331_GPHN_03_CpG_20.21	DNAme
L1	chr15	66744652	66746102	hg19ref + strand	MT14357	-0.55	58	7.84e-06	631_hB23_1_01_CpG_23	DNAme
Alu	chr12	45011506	45014782	AluYa	MT14044	-0.55	57	7.91e-06	604_COX7A2L_01_CpG_7	DNAme
Alu	chr11	113125856	113129117	AluYa	MT6345	-0.55	58	7.91e-06	049_HOXD13_001_CpG_16	DNAme
Alu	chr2	211506306	211508812		MT6687	-0.57	53	7.93e-06	060_LAF4_001_CpG_11	DNAme
Alu	chr2	211506306	211508812		MT6700	-0.57	53	7.93e-06	060_LAF4_001_CpG_9	DNAme
Alu	chr16	4488332	4489947		MT10838	-0.59	50	7.97e-06	291_EXT2_CpG_26	DNAme
Alu	chr18	32662272	32667527	AluYa	MT6746	-0.57	53	7.98e-06	061_LASP1_001_CpG_9.10.11	DNAme
Alu	chr10	94388001	94390704	AluYb	MT5797	-0.59	50	8e-06	030_MRPL23_001_CpG_21	DNAme
Alu	chr8	48868042	48868470	AluYa	MT5797	-0.59	50	8e-06	030_MRPL23_001_CpG_21	DNAme
Alu	chr1	161781003	161781261	AluYa	MT9902	-0.59	50	8.02e-06	212_ARHGEF12_CpG_41.42	DNAme
Alu	chr18	12854007	12856505		MT9424	-0.57	54	8.05e-06	146_NNAT_001_CpG_9.10.11	DNAme
Alu	chr1	78461658	78462377		MT9417	-0.57	54	8.05e-06	146_NNAT_001_CpG_2.3.4	DNAme
Alu	chr5	78091406	78092246	AluYa	MT11824	-0.54	59	8.14e-06	401_MSF_CpG_6	DNAme
Alu	chr14	65527992	65530805	AluYa	MT10207	-0.54	59	8.15e-06	235_BMPR1A_02_CpG_22	DNAme
Alu	chrX	17018363	17018639	AluYa	MT13620	-0.55	57	8.15e-06	581_CCNA2_01_CpG_46	DNAme
Alu	chr3	105242189	105246090		MT9761	-0.55	57	8.15e-06	205_AF3p21_CpG_23.24.25	DNAme
Alu	chr2	28258307	28259941		MT9967	-0.58	52	8.15e-06	214_ARHH_02_CpG_65	DNAme
Alu	chr4	102170361	102174833	AluYb	MT9967	-0.58	52	8.15e-06	214_ARHH_02_CpG_65	DNAme
Alu	chr11	103333509	103334948		MT9967	-0.58	52	8.15e-06	214_ARHH_02_CpG_65	DNAme
Alu	chr3	105242189	105246090		MT9967	-0.58	52	8.15e-06	214_ARHH_02_CpG_65	DNAme
Alu	chr2	102354964	102356619	AluYa	MT10034	-0.57	53	8.16e-06	218_ATIC_CpG_43.44	DNAme
Alu	chr2	153203814	153205278	AluYb	MT11076	-0.57	54	8.16e-06	308_FH_CpG_1	DNAme
Alu	chr5	168390863	168393806	AluYa	MT6909	-0.55	57	8.17e-06	069_MAP2K4_002_CpG_19	DNAme
L1	chr3	134671055	134673912	hg19ref - strand	MT12756	-0.55	57	8.17e-06	468_PRO1073_CpG_42	DNAme
L1	chr7	93144403	93146062		MT9372	-0.55	58	8.21e-06	145_TCEB3C_001_CpG_13	DNAme
L1	chr7	93144403	93146062		MT9376	-0.55	58	8.21e-06	145_TCEB3C_001_CpG_19	DNAme
Alu	chr14	67841193	67843576		MT10523	-0.54	59	8.23e-06	263_CYLD_CpG_5	DNAme
L1	chr3	116085107	116087754	hg19ref + strand	MT5352	-0.58	52	8.24e-06	014_CCND3_001_CpG_24	DNAme
L1	chr3	116085107	116087754	hg19ref + strand	MT5361	-0.58	52	8.24e-06	014_CCND3_001_CpG_34	DNAme
Alu	chr11	103333509	103334948		MT13642	-0.55	57	8.25e-06	582_CCNB1_01_CpG_3.4	DNAme
Alu	chr1	242048532	242049893		MT14013	-0.55	57	8.26e-06	602_COX6B1_1_01_CpG_6	DNAme
L1	chr12	102843413	102844861	hg19ref + strand	MT9121	-0.57	53	8.27e-06	137_TOP1_001_CpG_43	DNAme
Alu	chr3	38755808	38757292		MT8296	-0.56	56	8.27e-06	115_ATP10A_005_CpG_13	DNAme
L1	chr4	87546942	87547599		MT8681	-0.57	53	8.27e-06	126_TCEA1_001_CpG_6	DNAme
Alu	chr7	78355278	78357527	AluYa	MT11548	-0.56	56	8.28e-06	375_MADH4_CpG_10	DNAme
Alu	chr1	89234845	89237647		MT14490	-0.55	58	8.3e-06	639_IFITM1_01_CpG_4	DNAme
Alu	chr1	161781003	161781261	AluYa	MT9906	-0.58	50	8.31e-06	212_ARHGEF12_CpG_47.48.49	DNAme
Alu	chr1	11095979	11099480	AluYb	MT13397	-0.57	54	8.31e-06	568_AL137718_01_CpG_20	DNAme
L1	chr19	16009321	16009962		MT11590	-0.57	52	8.34e-06	382_MEN1_01_CpG_12	DNAme
L1	chr9	17732113	17733154		MT15512	-0.55	58	8.36e-06	HOXA6_AB01_CpG_5	DNAme
Alu	chr3	25699757	25701584	AluYa	MT8560	-0.57	53	8.36e-06	123_SS18L1_002_CpG_52	DNAme
Alu	chr11	112003978	112005525	AluYb	MT6725	-0.57	53	8.39e-06	061_LASP1_001_CpG_27	DNAme
Alu	chr4	166171407	166172749	AluYa	MT6725	-0.57	53	8.39e-06	061_LASP1_001_CpG_27	DNAme
Alu	chr5	22190797	22191088	AluYa	MT6725	-0.57	53	8.39e-06	061_LASP1_001_CpG_27	DNAme
Alu	chr18	42517612	42518883	AluYa	MT8702	-0.57	54	8.39e-06	127_TFEB_001_CpG_53	DNAme
Alu	chr4	153441609	153446218	AluYb	MT15158	-0.55	57	8.43e-06	681_RAD51_1_01_CpG_22.23	DNAme
Alu	chr22	18234155	18235388	AluYb	MT9400	-0.56	55	8.46e-06	145_TSC2_001_CpG_36	DNAme
Alu	chr2	159339366	159340424	AluYb	MT13755	-0.55	58	8.47e-06	586_CCND1_3_01_CpG_8	DNAme
Alu	chr1	151640336	151641387	AluYa	MT6444	-0.57	54	8.49e-06	053_HSPCA_001_CpG_31	DNAme
Alu	chr7	39736331	39737412		MT6893	-0.58	50	8.52e-06	068_MAP2K4_001_CpG_33.34	DNAme
Alu	chr6	124865893	124866928		MT14333	-0.56	56	8.54e-06	630_HAL_01_CpG_12.13	DNAme
L1	chr7	33231509	33232812		MT5965	-0.58	51	8.54e-06	036_MRPL23_007_CpG_11.12	DNAme
Alu	chr5	13896975	13897816		MT5965	-0.58	51	8.54e-06	036_MRPL23_007_CpG_11.12	DNAme
Alu	chr11	88550369	88551906	AluYb	MT15272	-0.57	53	8.58e-06	HOXA1_AB01_CpG_17	DNAme
Alu	chr12	101768204	101770898	AluYa	MT15272	-0.57	53	8.58e-06	HOXA1_AB01_CpG_17	DNAme
Alu	chr2	211503199	211505428	AluYb	MT15272	-0.57	53	8.58e-06	HOXA1_AB01_CpG_17	DNAme
Alu	chr5	74635437	74636084	AluYa	MT15272	-0.57	53	8.58e-06	HOXA1_AB01_CpG_17	DNAme
Alu	chr8	117752453	117754307		MT15272	-0.57	53	8.58e-06	HOXA1_AB01_CpG_17	DNAme
Alu	chr2	100434139	100436388		MT11115	-0.55	57	8.61e-06	309_FIP1L1_CpG_4	DNAme
Alu	chr17	1250809	1251667		MT15041	-0.55	57	8.61e-06	674_PIK3CG_01_CpG_30	DNAme
Alu	chr2	102354964	102356619	AluYa	MT11748	-0.54	59	8.62e-06	398_MLLT6_03_CpG_1	DNAme
Alu	chr17	68160270	68163148	AluYa	MT5166	-0.55	58	8.64e-06	010_CARS_001_CpG_14.15.16	DNAme
L1	chr8	18768162	18770346	hg19ref + strand	MT12637	-0.57	53	8.67e-06	460_PMS2_CpG_30	DNAme
L1	chr3	54424318	54426937	hg19ref - strand	MT5708	-0.58	51	8.67e-06	027_DDX10_001_CpG_14.15.16	DNAme
L1	chr3	54424318	54426937	hg19ref - strand	MT5716	-0.58	51	8.67e-06	027_DDX10_001_CpG_26.27.28.29.30	DNAme
Alu	chr2	9567017	9568070		MT9372	-0.55	58	8.7e-06	145_TCEB3C_001_CpG_13	DNAme
Alu	chr2	9567017	9568070		MT9376	-0.55	58	8.7e-06	145_TCEB3C_001_CpG_19	DNAme
Alu	chr20	31873715	31874184		MT9372	-0.55	58	8.7e-06	145_TCEB3C_001_CpG_13	DNAme
Alu	chr20	31873715	31874184		MT9376	-0.55	58	8.7e-06	145_TCEB3C_001_CpG_19	DNAme
Alu	chr22	46622144	46623029		MT9372	-0.55	58	8.7e-06	145_TCEB3C_001_CpG_13	DNAme
Alu	chr22	46622144	46623029		MT9376	-0.55	58	8.7e-06	145_TCEB3C_001_CpG_19	DNAme
Alu	chr9	39154286	39155320		MT9372	-0.55	58	8.7e-06	145_TCEB3C_001_CpG_13	DNAme
Alu	chr9	39154286	39155320		MT9376	-0.55	58	8.7e-06	145_TCEB3C_001_CpG_19	DNAme
Alu	chr15	84412286	84413561	AluYb	MT12982	-0.55	57	8.71e-06	492_SDHD_CpG_6	DNAme
Alu	chr11	77111321	77112365	AluYa	MT13769	-0.57	53	8.73e-06	587_CCNH_1_01_CpG_22	DNAme
Alu	chr3	60359435	60363561	AluYb	MT11511	-0.54	59	8.73e-06	369_LHFP_02_CpG_12	DNAme
Alu	chr18	32662272	32667527	AluYa	MT5653	-0.54	59	8.74e-06	025_COX6C_001_CpG_19	DNAme
Alu	chr18	32662272	32667527	AluYa	MT5654	-0.54	59	8.74e-06	025_COX6C_001_CpG_2	DNAme
L1	chr4	88264540	88265521		MT8189	-0.57	52	8.76e-06	112_ATP10A_002_CpG_18.19	DNAme
L1	chr9	17732113	17733154		MT15503	-0.55	58	8.77e-06	HOXA6_AB01_CpG_10.11	DNAme
Alu	chr6	7219134	7221381	AluYb	MT10196	-0.56	54	8.79e-06	231_BHD_CpG_6	DNAme
Alu	chr1	155521782	155523112	AluYa	MT5992	-0.55	57	8.8e-06	038_FVT1_001_CpG_8.9	DNAme
Alu	chr3	196857162	196857835	AluYa	MT14062	-0.56	54	8.88e-06	608_DBI_1_01_CpG_1.2.3	DNAme
Alu	chr11	77111321	77112365	AluYa	MT13770	-0.57	53	8.9e-06	587_CCNH_1_01_CpG_23.24	DNAme
Alu	chr3	60520192	60523643	AluYb	MT5136	-0.56	55	8.91e-06	009_BUB1B_001_CpG_17	DNAme
Alu	chr3	49388298	49391445	AluYb	MT8670	-0.56	54	8.98e-06	126_TCEA1_001_CpG_41.42	DNAme
Alu	chr17	32035707	32039311	AluYa	MT8297	-0.58	51	8.99e-06	115_ATP10A_005_CpG_14	DNAme
Alu	chr5	168390863	168393806	AluYa	MT8297	-0.58	51	8.99e-06	115_ATP10A_005_CpG_14	DNAme
L1	chr16	83676918	83678561	hg19ref + strand	MT6417	-0.56	56	9.03e-06	052_HRPT2_001_CpG_26	DNAme
Alu	chr18	67569135	67574888		MT6432	-0.56	54	9.05e-06	053_HSPCA_001_CpG_14	DNAme
L1	chr18	42656311	42658418	hg19ref - strand	MT5603	-0.56	55	9.09e-06	024_COPEB_001_CpG_1	DNAme
L1	chr8	18768162	18770346	hg19ref + strand	MT13225	-0.56	54	9.1e-06	514_TCF12_01_CpG_14.15	DNAme
Alu	chr2	198840722	198842330	AluYb	MT9761	-0.55	57	9.11e-06	205_AF3p21_CpG_23.24.25	DNAme
Alu	chr11	113125856	113129117	AluYa	MT8295	-0.55	57	9.16e-06	115_ATP10A_005_CpG_12	DNAme
Alu	chr16	4488332	4489947		MT10531	-0.55	56	9.17e-06	264_D10S170_01_CpG_2	DNAme
Alu	chr6	130381121	130383375		MT9475	-0.56	54	9.17e-06	148_TPD52L2_001_CpG_21	DNAme
Alu	chr2	28258307	28259941		MT9475	-0.56	54	9.17e-06	148_TPD52L2_001_CpG_21	DNAme
Alu	chr4	102170361	102174833	AluYb	MT9475	-0.56	54	9.17e-06	148_TPD52L2_001_CpG_21	DNAme
Alu	chr3	60359435	60363561	AluYb	MT7098	-0.55	56	9.19e-06	076_MSI2_001_CpG_44	DNAme
Alu	chr13	28923071	28925339		MT11452	-0.56	55	9.2e-06	337_HLF_CpG_24	DNAme
Alu	chr20	59972282	59975734		MT8633	-0.57	52	9.24e-06	125_USP29_001_CpG_12	DNAme
Alu	chr11	66717156	66717989		MT8267	-0.57	53	9.26e-06	114_ATP10A_004_CpG_12	DNAme
L1	chr9	113186078	113188923	hg19ref + strand	MT11375	-0.56	54	9.29e-06	331_GPHN_03_CpG_20.21	DNAme
L1	chr9	102613549	102615599	hg19ref - strand	MT6668	-0.56	54	9.34e-06	059_KTN1_001_CpG_61.62.63	DNAme
Alu	chr2	159339366	159340424	AluYb	MT13107	-0.55	57	9.35e-06	507_STL_01_CpG_2	DNAme
Alu	chr2	159339366	159340424	AluYb	MT13110	-0.55	57	9.35e-06	507_STL_01_CpG_22	DNAme
Alu	chr11	88550369	88551906	AluYb	MT6444	-0.56	54	9.41e-06	053_HSPCA_001_CpG_31	DNAme
Alu	chr12	101768204	101770898	AluYa	MT6444	-0.56	54	9.41e-06	053_HSPCA_001_CpG_31	DNAme
Alu	chr2	211503199	211505428	AluYb	MT6444	-0.56	54	9.41e-06	053_HSPCA_001_CpG_31	DNAme
Alu	chr5	74635437	74636084	AluYa	MT6444	-0.56	54	9.41e-06	053_HSPCA_001_CpG_31	DNAme
Alu	chr8	117752453	117754307		MT6444	-0.56	54	9.41e-06	053_HSPCA_001_CpG_31	DNAme
Alu	chr2	169882126	169884408		MT12129	-0.55	58	9.44e-06	424_NPM1_CpG_16.17	DNAme
Alu	chr18	32662272	32667527	AluYa	MT5652	-0.54	59	9.46e-06	025_COX6C_001_CpG_18	DNAme
Alu	chr15	67868743	67869174	AluYb	MT15258	-0.57	52	9.47e-06	ESR1_01_01_CpG_21.22	DNAme
Alu	chr3	60359435	60363561	AluYb	MT7029	-0.56	54	9.49e-06	074_MLH1_001_CpG_2	DNAme
Alu	chr3	60359435	60363561	AluYb	MT7035	-0.56	54	9.49e-06	074_MLH1_001_CpG_29.30	DNAme
L1	chr15	66744652	66746102	hg19ref + strand	MT9887	-0.58	50	9.55e-06	212_ARHGEF12_CpG_16.17	DNAme
L1	chr15	66744652	66746102	hg19ref + strand	MT9907	-0.58	50	9.55e-06	212_ARHGEF12_CpG_5.6.7	DNAme
Alu	chr2	169882126	169884408		MT10765	-0.56	55	9.57e-06	286_ETV4_02_CpG_2	DNAme
Alu	chr8	27662832	27665640	AluYb	MT14845	-0.55	56	9.57e-06	665_Nm23_01_CpG_6	DNAme
L1	chr9	113186078	113188923	hg19ref + strand	MT6913	-0.55	57	9.6e-06	069_MAP2K4_002_CpG_3.4	DNAme
L1	chr12	27416391	27417830		MT15295	-0.56	55	9.63e-06	HOXA10_AB01_CpG_12	DNAme
Alu	chr5	168390863	168393806	AluYa	MT4930	-0.56	54	9.69e-06	003_BCL11A_001_CpG_30.31.32	DNAme
Alu	chr5	22190797	22191088	AluYa	MT4930	-0.56	54	9.69e-06	003_BCL11A_001_CpG_30.31.32	DNAme
Alu	chr1	34278108	34279158		MT15233	-0.58	51	9.72e-06	ALU.M1_CpG_15	DNAme
Alu	chr1	34278108	34279158		MT15248	-0.58	51	9.72e-06	ALU.M1_CpG_8	DNAme
Alu	chr11	111851182	111852632		MT15233	-0.58	51	9.72e-06	ALU.M1_CpG_15	DNAme
Alu	chr11	111851182	111852632		MT15248	-0.58	51	9.72e-06	ALU.M1_CpG_8	DNAme
Alu	chr12	111980563	111981223		MT15233	-0.58	51	9.72e-06	ALU.M1_CpG_15	DNAme
[truncated: 8,547 more rows]

## Sheet: Increased Methylation
Label					by Variable	Correlation	Count	Signif Prob	LONG_NAME	ENTITY_MEASURED
Alu	chr10	33622816	33627076		MT15629	1	54	0	p53_03_CpG_10	DNAme
Alu	chr12	77273558	77275557		MT11641	1	55	0	392_MLLT10_CpG_13	DNAme
Alu	chr3	17563390	17564456		MT14288	0.99	57	5.72e-47	628_GNAZ_01_CpG_31.32	DNAme
Alu	chr3	17563390	17564456		MT14298	0.99	57	5.72e-47	628_GNAZ_01_CpG_73	DNAme
Alu	chr7	154883302	154884463		MT9967	0.99	52	1.2e-41	214_ARHH_02_CpG_65	DNAme
Alu	chr17	47012208	47012451		MT9474	0.98	54	5.68e-40	148_TPD52L2_001_CpG_20	DNAme
Alu	chr2	198701200	198702592	AluYa	MT9474	0.98	54	5.68e-40	148_TPD52L2_001_CpG_20	DNAme
Alu	chr22	30396007	30398311		MT9474	0.98	54	5.68e-40	148_TPD52L2_001_CpG_20	DNAme
Alu	chr7	55922607	55923221		MT9474	0.98	54	5.68e-40	148_TPD52L2_001_CpG_20	DNAme
Alu	chr13	41561829	41564287		MT13025	0.97	57	4.04e-35	499_SS18_CpG_31	DNAme
Alu	chr11	105683848	105684294		MT11640	0.97	55	6.22e-35	392_MLLT10_CpG_12	DNAme
L1	chr5	112448309	112449146		MT9895	0.98	50	1.63e-34	212_ARHGEF12_CpG_32	DNAme
Alu	chr12	6334505	6336201		MT9895	0.98	50	1.63e-34	212_ARHGEF12_CpG_32	DNAme
Alu	chr12	65458412	65460664		MT9895	0.98	50	1.63e-34	212_ARHGEF12_CpG_32	DNAme
Alu	chr12	71143337	71144396		MT9895	0.98	50	1.63e-34	212_ARHGEF12_CpG_32	DNAme
Alu	chr19	30506798	30509258		MT9895	0.98	50	1.63e-34	212_ARHGEF12_CpG_32	DNAme
Alu	chr20	13423323	13427433		MT9895	0.98	50	1.63e-34	212_ARHGEF12_CpG_32	DNAme
Alu	chr21	31287039	31288880		MT9895	0.98	50	1.63e-34	212_ARHGEF12_CpG_32	DNAme
Alu	chr4	100039156	100040217		MT9895	0.98	50	1.63e-34	212_ARHGEF12_CpG_32	DNAme
Alu	chr5	180677552	180679335		MT9895	0.98	50	1.63e-34	212_ARHGEF12_CpG_32	DNAme
Alu	chr5	22406622	22408284		MT9895	0.98	50	1.63e-34	212_ARHGEF12_CpG_32	DNAme
Alu	chr5	43417633	43419883		MT9895	0.98	50	1.63e-34	212_ARHGEF12_CpG_32	DNAme
Alu	chr7	155079504	155082352		MT9895	0.98	50	1.63e-34	212_ARHGEF12_CpG_32	DNAme
L1	chr4	74487212	74488845		MT9895	0.98	50	1.63e-34	212_ARHGEF12_CpG_32	DNAme
Alu	chr2	9567017	9568070		MT10209	0.96	59	4.42e-33	235_BMPR1A_02_CpG_6	DNAme
Alu	chr20	31873715	31874184		MT10209	0.96	59	4.42e-33	235_BMPR1A_02_CpG_6	DNAme
Alu	chr22	46622144	46623029		MT10209	0.96	59	4.42e-33	235_BMPR1A_02_CpG_6	DNAme
Alu	chr9	39154286	39155320		MT10209	0.96	59	4.42e-33	235_BMPR1A_02_CpG_6	DNAme
Alu	chr7	154883302	154884463		MT9974	0.97	52	3.4e-32	214_ARHH_02_CpG_79.80	DNAme
Alu	chr1	40635315	40635898	AluYb	MT11643	0.96	55	3.91e-32	392_MLLT10_CpG_2	DNAme
Alu	chr9	119031170	119033643	AluYb	MT11643	0.96	55	3.91e-32	392_MLLT10_CpG_2	DNAme
Alu	chr18	56817345	56819423		MT6137	0.96	54	9.08e-31	041_HCMOGT.1_001_CpG_33.34	DNAme
Alu	chr18	56817345	56819423		MT6138	0.96	54	2.73e-29	041_HCMOGT.1_001_CpG_35	DNAme
Alu	chr2	79350208	79352079		MT6643	0.95	54	6.09e-29	059_KTN1_001_CpG_1	DNAme
Alu	chr18	56817345	56819423		MT6911	0.95	57	1.83e-28	069_MAP2K4_002_CpG_21	DNAme
Alu	chr7	28344774	28346061	AluYa	MT12156	0.94	58	6.25e-27	425_NR4A3_CpG_12	DNAme
Alu	chr11	84256062	84256722		MT12935	0.95	53	6.56e-27	489_SDHB_CpG_26	DNAme
Alu	chr2	9567017	9568070		MT10210	0.93	59	5.92e-26	235_BMPR1A_02_CpG_7	DNAme
Alu	chr20	31873715	31874184		MT10210	0.93	59	5.92e-26	235_BMPR1A_02_CpG_7	DNAme
Alu	chr22	46622144	46623029		MT10210	0.93	59	5.92e-26	235_BMPR1A_02_CpG_7	DNAme
Alu	chr9	39154286	39155320		MT10210	0.93	59	5.92e-26	235_BMPR1A_02_CpG_7	DNAme
Alu	chr5	22561247	22563247	AluYa	MT13150	0.94	55	8.16e-26	509_SUFU_CpG_31	DNAme
Alu	chr18	56817345	56819423		MT6127	0.94	54	2.22e-25	041_HCMOGT.1_001_CpG_20.21	DNAme
Alu	chr10	127881135	127882568		MT10977	0.93	57	2.77e-25	298_FANCF_01_CpG_4.5.6	DNAme
L1	chr3	361081	362560		MT6808	0.95	50	3.28e-25	063_LMO2_002_CpG_41	DNAme
L1	chr4	17843746	17844783		MT6808	0.95	50	3.28e-25	063_LMO2_002_CpG_41	DNAme
Alu	chr20	17225804	17226644		MT9121	0.94	53	8.65e-25	137_TOP1_001_CpG_43	DNAme
L1	chr4	169411611	169413099		MT9121	0.94	53	8.65e-25	137_TOP1_001_CpG_43	DNAme
Alu	chr10	127881135	127882568		MT10989	0.92	59	1.23e-24	299_FANCF_02_CpG_7	DNAme
Alu	chr12	111975991	111976710		MT7126	0.93	53	2.46e-24	077_MTCP1_001_CpG_59	DNAme
Alu	chr18	50547369	50548245		MT7126	0.93	53	2.46e-24	077_MTCP1_001_CpG_59	DNAme
Alu	chr20	17225804	17226644		MT6740	0.94	51	4.09e-24	061_LASP1_001_CpG_50	DNAme
L1	chr4	169411611	169413099		MT6740	0.94	51	4.09e-24	061_LASP1_001_CpG_50	DNAme
Alu	chr22	25129698	25130134		MT6740	0.94	51	4.09e-24	061_LASP1_001_CpG_50	DNAme
Alu	chr18	56817345	56819423		MT6139	0.93	54	4.22e-24	041_HCMOGT.1_001_CpG_36.37	DNAme
Alu	chr12	111975991	111976710		MT7125	0.93	53	5.31e-24	077_MTCP1_001_CpG_57.58	DNAme
Alu	chr18	50547369	50548245		MT7125	0.93	53	5.31e-24	077_MTCP1_001_CpG_57.58	DNAme
Alu	chr9	34715444	34718949		MT7943	0.92	57	6.05e-24	105_PLAG1_001_CpG_26	DNAme
L1	chr10	56199622	56201116		MT11245	0.92	55	6.62e-24	321_FUS_CpG_1	DNAme
Alu	chr10	127881135	127882568		MT10980	0.92	57	9.04e-24	298_FANCF_01_CpG_9	DNAme
Alu	chr6	124710526	124714223		MT13250	0.93	54	9.85e-24	514_TCF12_01_CpG_69	DNAme
Alu	chr11	105683848	105684294		MT11662	0.93	53	1.16e-23	392_MLLT10_CpG_58	DNAme
Alu	chr10	127881135	127882568		MT10985	0.91	59	1.7e-23	299_FANCF_02_CpG_17.18.19	DNAme
Alu	chr7	129010562	129011408		MT13405	0.92	56	1.73e-23	568_AL137718_01_CpG_3.4	DNAme
Alu	chr13	41561829	41564287		MT13021	0.92	57	1.8e-23	499_SS18_CpG_24	DNAme
Alu	chr12	111975991	111976710		MT7105	0.93	53	2.33e-23	077_MTCP1_001_CpG_1	DNAme
Alu	chr18	50547369	50548245		MT7105	0.93	53	2.33e-23	077_MTCP1_001_CpG_1	DNAme
Alu	chr7	103805445	103808926		MT10745	0.91	57	3e-23	285_ETV4_01_CpG_22	DNAme
Alu	chr18	12854007	12856505		MT5986	0.91	57	5.06e-23	038_FVT1_001_CpG_12.13.14	DNAme
L1	chr12	9848232	9849060		MT7940	0.91	57	7.57e-23	105_PLAG1_001_CpG_21	DNAme
Alu	chr2	9567017	9568070		MT9861	0.91	58	8.15e-23	210_ALO17_CpG_12.13	DNAme
Alu	chr20	31873715	31874184		MT9861	0.91	58	8.15e-23	210_ALO17_CpG_12.13	DNAme
Alu	chr22	46622144	46623029		MT9861	0.91	58	8.15e-23	210_ALO17_CpG_12.13	DNAme
Alu	chr9	39154286	39155320		MT9861	0.91	58	8.15e-23	210_ALO17_CpG_12.13	DNAme
Alu	chr10	127881135	127882568		MT11597	0.92	52	3.98e-22	382_MEN1_01_CpG_25	DNAme
Alu	chr6	124710526	124714223		MT10764	0.91	54	6.73e-22	286_ETV4_02_CpG_19	DNAme
Alu	chr10	127881135	127882568		MT10957	0.9	57	6.88e-22	298_FANCF_01_CpG_1.2.3	DNAme
Alu	chr18	56817345	56819423		MT6129	0.91	54	8.16e-22	041_HCMOGT.1_001_CpG_23.24	DNAme
Alu	chr17	20193169	20193402		MT12938	0.9	57	9.08e-22	489_SDHB_CpG_3	DNAme
L1	chr5	112448309	112449146		MT9900	0.92	50	1.45e-21	212_ARHGEF12_CpG_4	DNAme
Alu	chr12	6334505	6336201		MT9900	0.92	50	1.45e-21	212_ARHGEF12_CpG_4	DNAme
Alu	chr12	65458412	65460664		MT9900	0.92	50	1.45e-21	212_ARHGEF12_CpG_4	DNAme
Alu	chr12	71143337	71144396		MT9900	0.92	50	1.45e-21	212_ARHGEF12_CpG_4	DNAme
Alu	chr19	30506798	30509258		MT9900	0.92	50	1.45e-21	212_ARHGEF12_CpG_4	DNAme
Alu	chr20	13423323	13427433		MT9900	0.92	50	1.45e-21	212_ARHGEF12_CpG_4	DNAme
Alu	chr21	31287039	31288880		MT9900	0.92	50	1.45e-21	212_ARHGEF12_CpG_4	DNAme
Alu	chr4	100039156	100040217		MT9900	0.92	50	1.45e-21	212_ARHGEF12_CpG_4	DNAme
Alu	chr5	180677552	180679335		MT9900	0.92	50	1.45e-21	212_ARHGEF12_CpG_4	DNAme
Alu	chr5	22406622	22408284		MT9900	0.92	50	1.45e-21	212_ARHGEF12_CpG_4	DNAme
Alu	chr5	43417633	43419883		MT9900	0.92	50	1.45e-21	212_ARHGEF12_CpG_4	DNAme
Alu	chr7	155079504	155082352		MT9900	0.92	50	1.45e-21	212_ARHGEF12_CpG_4	DNAme
L1	chr4	74487212	74488845		MT9900	0.92	50	1.45e-21	212_ARHGEF12_CpG_4	DNAme
Alu	chr12	89731869	89733143		MT10512	0.9	56	2.38e-21	262_CTNNB1_CpG_6	DNAme
Alu	chr13	41561829	41564287		MT13031	0.9	57	3.29e-21	499_SS18_CpG_40	DNAme
L1	chr5	136579416	136580073		MT8517	0.89	58	3.59e-21	122_SS18L1_001_CpG_1.2	DNAme
Alu	chr11	102468119	102470870	AluYa	MT10503	0.91	52	5.99e-21	262_CTNNB1_CpG_47	DNAme
Alu	chr2	100741140	100741593		MT10503	0.91	52	5.99e-21	262_CTNNB1_CpG_47	DNAme
Alu	chr1	44209214	44209867		MT10503	0.91	52	5.99e-21	262_CTNNB1_CpG_47	DNAme
Alu	chr10	127881135	127882568		MT10986	0.89	59	7.13e-21	299_FANCF_02_CpG_2	DNAme
Alu	chr7	154883302	154884463		MT6893	0.92	50	1.06e-20	068_MAP2K4_001_CpG_33.34	DNAme
Alu	chr21	32783110	32783535		MT6431	0.9	54	1.33e-20	053_HSPCA_001_CpG_13	DNAme
Alu	chr2	9567017	9568070		MT10207	0.88	59	1.42e-20	235_BMPR1A_02_CpG_22	DNAme
Alu	chr20	31873715	31874184		MT10207	0.88	59	1.42e-20	235_BMPR1A_02_CpG_22	DNAme
Alu	chr22	46622144	46623029		MT10207	0.88	59	1.42e-20	235_BMPR1A_02_CpG_22	DNAme
Alu	chr9	39154286	39155320		MT10207	0.88	59	1.42e-20	235_BMPR1A_02_CpG_22	DNAme
Alu	chr6	124710526	124714223		MT10766	0.9	55	2.59e-20	286_ETV4_02_CpG_20.21	DNAme
Alu	chr6	124710526	124714223		MT10776	0.9	55	2.59e-20	286_ETV4_02_CpG_36	DNAme
Alu	chr10	127881135	127882568		MT10972	0.89	57	3.18e-20	298_FANCF_01_CpG_29.30	DNAme
L1	chr7	83236096	83239387	hg19ref + strand	MT15233	0.91	51	5.71e-20	ALU.M1_CpG_15	DNAme
L1	chr7	83236096	83239387	hg19ref + strand	MT15248	0.91	51	5.71e-20	ALU.M1_CpG_8	DNAme
L1	chr7	83236096	83239387	hg19ref + strand	MT15232	0.9	53	1.11e-19	ALU.M1_CpG_11.12.13.14	DNAme
Alu	chr10	127881135	127882568		MT10958	0.89	56	1.14e-19	298_FANCF_01_CpG_10	DNAme
Alu	chr12	111975991	111976710		MT5653	0.88	59	1.24e-19	025_COX6C_001_CpG_19	DNAme
Alu	chr12	111975991	111976710		MT5654	0.88	59	1.24e-19	025_COX6C_001_CpG_2	DNAme
Alu	chr7	28344774	28346061	AluYa	MT12158	0.88	58	1.3e-19	425_NR4A3_CpG_14	DNAme
Alu	chr11	30494818	30495071		MT12916	0.87	59	1.78e-19	482_RECQL4_CpG_14	DNAme
Alu	chr6	94055663	94056910		MT12916	0.87	59	1.78e-19	482_RECQL4_CpG_14	DNAme
Alu	chr12	111975991	111976710		MT7127	0.89	53	1.8e-19	077_MTCP1_001_CpG_6	DNAme
Alu	chr18	50547369	50548245		MT7127	0.89	53	1.8e-19	077_MTCP1_001_CpG_6	DNAme
Alu	chr6	124710526	124714223		MT10541	0.88	58	2.49e-19	267_DDIT3_CpG_13	DNAme
Alu	chr2	233846763	233847212		MT12883	0.88	56	2.65e-19	477_RAD51L1_CpG_6	DNAme
Alu	chr12	111975991	111976710		MT11379	0.87	58	3.02e-19	331_GPHN_03_CpG_4.5	DNAme
Alu	chr20	17225804	17226644		MT13319	0.89	54	6.52e-19	520_TEC_CpG_37	DNAme
L1	chr4	169411611	169413099		MT13319	0.89	54	6.52e-19	520_TEC_CpG_37	DNAme
L1	chr5	112448309	112449146		MT9883	0.9	50	7.41e-19	212_ARHGEF12_CpG_1.2.3	DNAme
Alu	chr12	6334505	6336201		MT9883	0.9	50	7.41e-19	212_ARHGEF12_CpG_1.2.3	DNAme
Alu	chr12	65458412	65460664		MT9883	0.9	50	7.41e-19	212_ARHGEF12_CpG_1.2.3	DNAme
Alu	chr12	71143337	71144396		MT9883	0.9	50	7.41e-19	212_ARHGEF12_CpG_1.2.3	DNAme
Alu	chr19	30506798	30509258		MT9883	0.9	50	7.41e-19	212_ARHGEF12_CpG_1.2.3	DNAme
Alu	chr20	13423323	13427433		MT9883	0.9	50	7.41e-19	212_ARHGEF12_CpG_1.2.3	DNAme
Alu	chr21	31287039	31288880		MT9883	0.9	50	7.41e-19	212_ARHGEF12_CpG_1.2.3	DNAme
Alu	chr4	100039156	100040217		MT9883	0.9	50	7.41e-19	212_ARHGEF12_CpG_1.2.3	DNAme
Alu	chr5	180677552	180679335		MT9883	0.9	50	7.41e-19	212_ARHGEF12_CpG_1.2.3	DNAme
Alu	chr5	22406622	22408284		MT9883	0.9	50	7.41e-19	212_ARHGEF12_CpG_1.2.3	DNAme
Alu	chr5	43417633	43419883		MT9883	0.9	50	7.41e-19	212_ARHGEF12_CpG_1.2.3	DNAme
Alu	chr7	155079504	155082352		MT9883	0.9	50	7.41e-19	212_ARHGEF12_CpG_1.2.3	DNAme
L1	chr4	74487212	74488845		MT9883	0.9	50	7.41e-19	212_ARHGEF12_CpG_1.2.3	DNAme
Alu	chr18	56817345	56819423		MT6149	0.88	54	9.92e-19	041_HCMOGT.1_001_CpG_8	DNAme
Alu	chr3	100110057	100111643		MT11260	0.88	54	1.54e-18	321_FUS_CpG_38.39	DNAme
Alu	chr7	28344774	28346061	AluYa	MT12942	0.87	57	2.3e-18	489_SDHB_CpG_4.5	DNAme
L1	chr3	361081	362560		MT6809	0.89	51	2.64e-18	063_LMO2_002_CpG_42	DNAme
L1	chr4	17843746	17844783		MT6809	0.89	51	2.64e-18	063_LMO2_002_CpG_42	DNAme
Alu	chr12	89731869	89733143		MT6663	0.88	54	3.03e-18	059_KTN1_001_CpG_46.47.48	DNAme
Alu	chr12	89731869	89733143		MT6671	0.88	54	3.03e-18	059_KTN1_001_CpG_8	DNAme
Alu	chr7	44092438	44093096		MT11511	0.86	59	3.2e-18	369_LHFP_02_CpG_12	DNAme
Alu	chrX	118780363	118781016		MT11511	0.86	59	3.2e-18	369_LHFP_02_CpG_12	DNAme
L1	chr2	160978619	160980864	hg19ref + strand	MT11511	0.86	59	3.2e-18	369_LHFP_02_CpG_12	DNAme
Alu	chr10	127881135	127882568		MT10979	0.86	57	4.33e-18	298_FANCF_01_CpG_8	DNAme
Alu	chr18	56817345	56819423		MT6142	0.88	53	6.88e-18	041_HCMOGT.1_001_CpG_41	DNAme
Alu	chr18	56817345	56819423		MT6144	0.88	53	6.88e-18	041_HCMOGT.1_001_CpG_47	DNAme
L1	chr5	112448309	112449146		MT9894	0.89	50	9.17e-18	212_ARHGEF12_CpG_31	DNAme
Alu	chr12	6334505	6336201		MT9894	0.89	50	9.17e-18	212_ARHGEF12_CpG_31	DNAme
Alu	chr12	65458412	65460664		MT9894	0.89	50	9.17e-18	212_ARHGEF12_CpG_31	DNAme
Alu	chr12	71143337	71144396		MT9894	0.89	50	9.17e-18	212_ARHGEF12_CpG_31	DNAme
Alu	chr19	30506798	30509258		MT9894	0.89	50	9.17e-18	212_ARHGEF12_CpG_31	DNAme
Alu	chr20	13423323	13427433		MT9894	0.89	50	9.17e-18	212_ARHGEF12_CpG_31	DNAme
Alu	chr21	31287039	31288880		MT9894	0.89	50	9.17e-18	212_ARHGEF12_CpG_31	DNAme
Alu	chr4	100039156	100040217		MT9894	0.89	50	9.17e-18	212_ARHGEF12_CpG_31	DNAme
Alu	chr5	180677552	180679335		MT9894	0.89	50	9.17e-18	212_ARHGEF12_CpG_31	DNAme
Alu	chr5	22406622	22408284		MT9894	0.89	50	9.17e-18	212_ARHGEF12_CpG_31	DNAme
Alu	chr5	43417633	43419883		MT9894	0.89	50	9.17e-18	212_ARHGEF12_CpG_31	DNAme
Alu	chr7	155079504	155082352		MT9894	0.89	50	9.17e-18	212_ARHGEF12_CpG_31	DNAme
L1	chr4	74487212	74488845		MT9894	0.89	50	9.17e-18	212_ARHGEF12_CpG_31	DNAme
Alu	chr10	127881135	127882568		MT10982	0.85	59	1.04e-17	299_FANCF_02_CpG_10.11.12	DNAme
Alu	chr20	17225804	17226644		MT13314	0.87	54	1.07e-17	520_TEC_CpG_3	DNAme
L1	chr4	169411611	169413099		MT13314	0.87	54	1.07e-17	520_TEC_CpG_3	DNAme
Alu	chr2	9567017	9568070		MT9860	0.85	58	1.51e-17	210_ALO17_CpG_10.11	DNAme
Alu	chr20	31873715	31874184		MT9860	0.85	58	1.51e-17	210_ALO17_CpG_10.11	DNAme
Alu	chr22	46622144	46623029		MT9860	0.85	58	1.51e-17	210_ALO17_CpG_10.11	DNAme
Alu	chr9	39154286	39155320		MT9860	0.85	58	1.51e-17	210_ALO17_CpG_10.11	DNAme
Alu	chr2	170011868	170014336		MT6888	0.88	50	1.64e-17	068_MAP2K4_001_CpG_21	DNAme
L1	chr5	112448309	112449146		MT9884	0.88	50	1.68e-17	212_ARHGEF12_CpG_11.12	DNAme
Alu	chr12	6334505	6336201		MT9884	0.88	50	1.68e-17	212_ARHGEF12_CpG_11.12	DNAme
Alu	chr12	65458412	65460664		MT9884	0.88	50	1.68e-17	212_ARHGEF12_CpG_11.12	DNAme
Alu	chr12	71143337	71144396		MT9884	0.88	50	1.68e-17	212_ARHGEF12_CpG_11.12	DNAme
Alu	chr19	30506798	30509258		MT9884	0.88	50	1.68e-17	212_ARHGEF12_CpG_11.12	DNAme
Alu	chr20	13423323	13427433		MT9884	0.88	50	1.68e-17	212_ARHGEF12_CpG_11.12	DNAme
Alu	chr21	31287039	31288880		MT9884	0.88	50	1.68e-17	212_ARHGEF12_CpG_11.12	DNAme
Alu	chr4	100039156	100040217		MT9884	0.88	50	1.68e-17	212_ARHGEF12_CpG_11.12	DNAme
Alu	chr5	180677552	180679335		MT9884	0.88	50	1.68e-17	212_ARHGEF12_CpG_11.12	DNAme
Alu	chr5	22406622	22408284		MT9884	0.88	50	1.68e-17	212_ARHGEF12_CpG_11.12	DNAme
Alu	chr5	43417633	43419883		MT9884	0.88	50	1.68e-17	212_ARHGEF12_CpG_11.12	DNAme
Alu	chr7	155079504	155082352		MT9884	0.88	50	1.68e-17	212_ARHGEF12_CpG_11.12	DNAme
L1	chr4	74487212	74488845		MT9884	0.88	50	1.68e-17	212_ARHGEF12_CpG_11.12	DNAme
Alu	chr10	127881135	127882568		MT10983	0.85	59	1.9e-17	299_FANCF_02_CpG_13	DNAme
Alu	chr12	111975991	111976710		MT7109	0.87	53	1.97e-17	077_MTCP1_001_CpG_15	DNAme
Alu	chr12	111975991	111976710		MT7133	0.87	53	1.97e-17	077_MTCP1_001_CpG_7	DNAme
Alu	chr18	50547369	50548245		MT7109	0.87	53	1.97e-17	077_MTCP1_001_CpG_15	DNAme
Alu	chr18	50547369	50548245		MT7133	0.87	53	1.97e-17	077_MTCP1_001_CpG_7	DNAme
L1	chr5	112448309	112449146		MT9902	0.88	50	2.03e-17	212_ARHGEF12_CpG_41.42	DNAme
Alu	chr12	6334505	6336201		MT9902	0.88	50	2.03e-17	212_ARHGEF12_CpG_41.42	DNAme
Alu	chr12	65458412	65460664		MT9902	0.88	50	2.03e-17	212_ARHGEF12_CpG_41.42	DNAme
Alu	chr12	71143337	71144396		MT9902	0.88	50	2.03e-17	212_ARHGEF12_CpG_41.42	DNAme
Alu	chr19	30506798	30509258		MT9902	0.88	50	2.03e-17	212_ARHGEF12_CpG_41.42	DNAme
Alu	chr20	13423323	13427433		MT9902	0.88	50	2.03e-17	212_ARHGEF12_CpG_41.42	DNAme
Alu	chr21	31287039	31288880		MT9902	0.88	50	2.03e-17	212_ARHGEF12_CpG_41.42	DNAme
Alu	chr4	100039156	100040217		MT9902	0.88	50	2.03e-17	212_ARHGEF12_CpG_41.42	DNAme
Alu	chr5	180677552	180679335		MT9902	0.88	50	2.03e-17	212_ARHGEF12_CpG_41.42	DNAme
Alu	chr5	22406622	22408284		MT9902	0.88	50	2.03e-17	212_ARHGEF12_CpG_41.42	DNAme
Alu	chr5	43417633	43419883		MT9902	0.88	50	2.03e-17	212_ARHGEF12_CpG_41.42	DNAme
Alu	chr7	155079504	155082352		MT9902	0.88	50	2.03e-17	212_ARHGEF12_CpG_41.42	DNAme
L1	chr4	74487212	74488845		MT9902	0.88	50	2.03e-17	212_ARHGEF12_CpG_41.42	DNAme
Alu	chr10	127881135	127882568		MT10970	0.86	57	2.39e-17	298_FANCF_01_CpG_25.26	DNAme
Alu	chr9	94599833	94600682		MT10673	0.85	57	3.23e-17	279_ERCC2_CpG_36	DNAme
Alu	chr16	2129565	2130208		MT8304	0.85	56	6.26e-17	115_RPN1_001_CpG_1.2.3	DNAme
Alu	chr17	11945506	11946029		MT8304	0.85	56	6.26e-17	115_RPN1_001_CpG_1.2.3	DNAme
Alu	chr19	30447290	30447984		MT8304	0.85	56	6.26e-17	115_RPN1_001_CpG_1.2.3	DNAme
Alu	chr16	83235527	83236379		MT11551	0.85	56	6.41e-17	375_MADH4_CpG_13	DNAme
Alu	chr12	111975991	111976710		MT7112	0.86	53	9.88e-17	077_MTCP1_001_CpG_2.3.4.5	DNAme
Alu	chr18	50547369	50548245		MT7112	0.86	53	9.88e-17	077_MTCP1_001_CpG_2.3.4.5	DNAme
Alu	chr6	124710526	124714223		MT13253	0.86	54	1.35e-16	514_TCF12_01_CpG_9.10	DNAme
Alu	chr7	44092438	44093096		MT11512	0.84	59	1.36e-16	369_LHFP_02_CpG_13	DNAme
Alu	chr7	44092438	44093096		MT11514	0.84	59	1.36e-16	369_LHFP_02_CpG_16	DNAme
Alu	chrX	118780363	118781016		MT11512	0.84	59	1.36e-16	369_LHFP_02_CpG_13	DNAme
Alu	chrX	118780363	118781016		MT11514	0.84	59	1.36e-16	369_LHFP_02_CpG_16	DNAme
L1	chr2	160978619	160980864	hg19ref + strand	MT11512	0.84	59	1.36e-16	369_LHFP_02_CpG_13	DNAme
L1	chr2	160978619	160980864	hg19ref + strand	MT11514	0.84	59	1.36e-16	369_LHFP_02_CpG_16	DNAme
Alu	chr12	77273558	77275557		MT11645	0.85	55	1.58e-16	392_MLLT10_CpG_3	DNAme
L1	chr5	136579416	136580073		MT9052	0.84	57	2.33e-16	136_TNFRSF6_001_CpG_16	DNAme
Alu	chr17	58442465	58443315		MT5797	0.87	50	2.66e-16	030_MRPL23_001_CpG_21	DNAme
Alu	chr2	28269362	28272125		MT5797	0.87	50	2.66e-16	030_MRPL23_001_CpG_21	DNAme
Alu	chr18	12854007	12856505		MT7033	0.85	54	2.75e-16	074_MLH1_001_CpG_26	DNAme
Alu	chr4	54418206	54419247		MT13476	0.86	53	2.91e-16	571_ATP5A1_1._01_CpG_4	DNAme
Alu	chr18	56817345	56819423		MT6147	0.85	54	3.07e-16	041_HCMOGT.1_001_CpG_55	DNAme
Alu	chr18	56817345	56819423		MT6135	0.85	54	4.02e-16	041_HCMOGT.1_001_CpG_31	DNAme
Alu	chr18	56817345	56819423		MT6140	0.85	54	4.02e-16	041_HCMOGT.1_001_CpG_38	DNAme
Alu	chr10	127881135	127882568		MT10961	0.84	57	4.27e-16	298_FANCF_01_CpG_13	DNAme
L1	chr5	112448309	112449146		MT9908	0.87	50	4.35e-16	212_ARHGEF12_CpG_8.9.10	DNAme
Alu	chr12	6334505	6336201		MT9908	0.87	50	4.35e-16	212_ARHGEF12_CpG_8.9.10	DNAme
Alu	chr12	65458412	65460664		MT9908	0.87	50	4.35e-16	212_ARHGEF12_CpG_8.9.10	DNAme
Alu	chr12	71143337	71144396		MT9908	0.87	50	4.35e-16	212_ARHGEF12_CpG_8.9.10	DNAme
Alu	chr19	30506798	30509258		MT9908	0.87	50	4.35e-16	212_ARHGEF12_CpG_8.9.10	DNAme
Alu	chr20	13423323	13427433		MT9908	0.87	50	4.35e-16	212_ARHGEF12_CpG_8.9.10	DNAme
Alu	chr21	31287039	31288880		MT9908	0.87	50	4.35e-16	212_ARHGEF12_CpG_8.9.10	DNAme
Alu	chr4	100039156	100040217		MT9908	0.87	50	4.35e-16	212_ARHGEF12_CpG_8.9.10	DNAme
Alu	chr5	180677552	180679335		MT9908	0.87	50	4.35e-16	212_ARHGEF12_CpG_8.9.10	DNAme
Alu	chr5	22406622	22408284		MT9908	0.87	50	4.35e-16	212_ARHGEF12_CpG_8.9.10	DNAme
Alu	chr5	43417633	43419883		MT9908	0.87	50	4.35e-16	212_ARHGEF12_CpG_8.9.10	DNAme
Alu	chr7	155079504	155082352		MT9908	0.87	50	4.35e-16	212_ARHGEF12_CpG_8.9.10	DNAme
L1	chr4	74487212	74488845		MT9908	0.87	50	4.35e-16	212_ARHGEF12_CpG_8.9.10	DNAme
Alu	chr3	17563390	17564456		MT8686	0.85	54	6.28e-16	127_TFEB_001_CpG_11.12	DNAme
Alu	chr7	44092438	44093096		MT11515	0.83	59	6.39e-16	369_LHFP_02_CpG_17	DNAme
Alu	chr7	44092438	44093096		MT11524	0.83	59	6.39e-16	369_LHFP_02_CpG_30	DNAme
Alu	chr7	44092438	44093096		MT11530	0.83	59	6.39e-16	369_LHFP_02_CpG_5	DNAme
Alu	chrX	118780363	118781016		MT11515	0.83	59	6.39e-16	369_LHFP_02_CpG_17	DNAme
Alu	chrX	118780363	118781016		MT11524	0.83	59	6.39e-16	369_LHFP_02_CpG_30	DNAme
Alu	chrX	118780363	118781016		MT11530	0.83	59	6.39e-16	369_LHFP_02_CpG_5	DNAme
L1	chr2	160978619	160980864	hg19ref + strand	MT11515	0.83	59	6.39e-16	369_LHFP_02_CpG_17	DNAme
L1	chr2	160978619	160980864	hg19ref + strand	MT11524	0.83	59	6.39e-16	369_LHFP_02_CpG_30	DNAme
L1	chr2	160978619	160980864	hg19ref + strand	MT11530	0.83	59	6.39e-16	369_LHFP_02_CpG_5	DNAme
Alu	chr7	28344774	28346061	AluYa	MT12938	0.84	57	6.55e-16	489_SDHB_CpG_3	DNAme
Alu	chr12	49516104	49516850		MT12883	0.84	56	9.02e-16	477_RAD51L1_CpG_6	DNAme
L1	chr5	112448309	112449146		MT9903	0.86	50	1.04e-15	212_ARHGEF12_CpG_43	DNAme
Alu	chr12	6334505	6336201		MT9903	0.86	50	1.04e-15	212_ARHGEF12_CpG_43	DNAme
Alu	chr12	65458412	65460664		MT9903	0.86	50	1.04e-15	212_ARHGEF12_CpG_43	DNAme
Alu	chr12	71143337	71144396		MT9903	0.86	50	1.04e-15	212_ARHGEF12_CpG_43	DNAme
Alu	chr19	30506798	30509258		MT9903	0.86	50	1.04e-15	212_ARHGEF12_CpG_43	DNAme
Alu	chr20	13423323	13427433		MT9903	0.86	50	1.04e-15	212_ARHGEF12_CpG_43	DNAme
Alu	chr21	31287039	31288880		MT9903	0.86	50	1.04e-15	212_ARHGEF12_CpG_43	DNAme
Alu	chr4	100039156	100040217		MT9903	0.86	50	1.04e-15	212_ARHGEF12_CpG_43	DNAme
Alu	chr5	180677552	180679335		MT9903	0.86	50	1.04e-15	212_ARHGEF12_CpG_43	DNAme
Alu	chr5	22406622	22408284		MT9903	0.86	50	1.04e-15	212_ARHGEF12_CpG_43	DNAme
Alu	chr5	43417633	43419883		MT9903	0.86	50	1.04e-15	212_ARHGEF12_CpG_43	DNAme
Alu	chr7	155079504	155082352		MT9903	0.86	50	1.04e-15	212_ARHGEF12_CpG_43	DNAme
L1	chr4	74487212	74488845		MT9903	0.86	50	1.04e-15	212_ARHGEF12_CpG_43	DNAme
Alu	chr5	13896975	13897816		MT14684	0.83	57	1.06e-15	659_MRPL3._01_CpG_10	DNAme
Alu	chr4	100067207	100070231	AluYa	MT8488	0.84	56	1.23e-15	121_SIL_001_CpG_21	DNAme
L1	chr5	112448309	112449146		MT9904	0.86	50	1.28e-15	212_ARHGEF12_CpG_44.45	DNAme
Alu	chr12	6334505	6336201		MT9904	0.86	50	1.28e-15	212_ARHGEF12_CpG_44.45	DNAme
Alu	chr12	65458412	65460664		MT9904	0.86	50	1.28e-15	212_ARHGEF12_CpG_44.45	DNAme
Alu	chr12	71143337	71144396		MT9904	0.86	50	1.28e-15	212_ARHGEF12_CpG_44.45	DNAme
Alu	chr19	30506798	30509258		MT9904	0.86	50	1.28e-15	212_ARHGEF12_CpG_44.45	DNAme
Alu	chr20	13423323	13427433		MT9904	0.86	50	1.28e-15	212_ARHGEF12_CpG_44.45	DNAme
Alu	chr21	31287039	31288880		MT9904	0.86	50	1.28e-15	212_ARHGEF12_CpG_44.45	DNAme
Alu	chr4	100039156	100040217		MT9904	0.86	50	1.28e-15	212_ARHGEF12_CpG_44.45	DNAme
Alu	chr5	180677552	180679335		MT9904	0.86	50	1.28e-15	212_ARHGEF12_CpG_44.45	DNAme
Alu	chr5	22406622	22408284		MT9904	0.86	50	1.28e-15	212_ARHGEF12_CpG_44.45	DNAme
Alu	chr5	43417633	43419883		MT9904	0.86	50	1.28e-15	212_ARHGEF12_CpG_44.45	DNAme
Alu	chr7	155079504	155082352		MT9904	0.86	50	1.28e-15	212_ARHGEF12_CpG_44.45	DNAme
L1	chr4	74487212	74488845		MT9904	0.86	50	1.28e-15	212_ARHGEF12_CpG_44.45	DNAme
L1	chr5	112448309	112449146		MT9887	0.86	50	1.34e-15	212_ARHGEF12_CpG_16.17	DNAme
L1	chr5	112448309	112449146		MT9907	0.86	50	1.34e-15	212_ARHGEF12_CpG_5.6.7	DNAme
Alu	chr12	6334505	6336201		MT9887	0.86	50	1.34e-15	212_ARHGEF12_CpG_16.17	DNAme
Alu	chr12	6334505	6336201		MT9907	0.86	50	1.34e-15	212_ARHGEF12_CpG_5.6.7	DNAme
Alu	chr12	65458412	65460664		MT9887	0.86	50	1.34e-15	212_ARHGEF12_CpG_16.17	DNAme
Alu	chr12	65458412	65460664		MT9907	0.86	50	1.34e-15	212_ARHGEF12_CpG_5.6.7	DNAme
Alu	chr12	71143337	71144396		MT9887	0.86	50	1.34e-15	212_ARHGEF12_CpG_16.17	DNAme
Alu	chr12	71143337	71144396		MT9907	0.86	50	1.34e-15	212_ARHGEF12_CpG_5.6.7	DNAme
Alu	chr19	30506798	30509258		MT9887	0.86	50	1.34e-15	212_ARHGEF12_CpG_16.17	DNAme
Alu	chr19	30506798	30509258		MT9907	0.86	50	1.34e-15	212_ARHGEF12_CpG_5.6.7	DNAme
Alu	chr20	13423323	13427433		MT9887	0.86	50	1.34e-15	212_ARHGEF12_CpG_16.17	DNAme
Alu	chr20	13423323	13427433		MT9907	0.86	50	1.34e-15	212_ARHGEF12_CpG_5.6.7	DNAme
Alu	chr21	31287039	31288880		MT9887	0.86	50	1.34e-15	212_ARHGEF12_CpG_16.17	DNAme
Alu	chr21	31287039	31288880		MT9907	0.86	50	1.34e-15	212_ARHGEF12_CpG_5.6.7	DNAme
Alu	chr4	100039156	100040217		MT9887	0.86	50	1.34e-15	212_ARHGEF12_CpG_16.17	DNAme
Alu	chr4	100039156	100040217		MT9907	0.86	50	1.34e-15	212_ARHGEF12_CpG_5.6.7	DNAme
Alu	chr5	180677552	180679335		MT9887	0.86	50	1.34e-15	212_ARHGEF12_CpG_16.17	DNAme
Alu	chr5	180677552	180679335		MT9907	0.86	50	1.34e-15	212_ARHGEF12_CpG_5.6.7	DNAme
Alu	chr5	22406622	22408284		MT9887	0.86	50	1.34e-15	212_ARHGEF12_CpG_16.17	DNAme
Alu	chr5	22406622	22408284		MT9907	0.86	50	1.34e-15	212_ARHGEF12_CpG_5.6.7	DNAme
Alu	chr5	43417633	43419883		MT9887	0.86	50	1.34e-15	212_ARHGEF12_CpG_16.17	DNAme
Alu	chr5	43417633	43419883		MT9907	0.86	50	1.34e-15	212_ARHGEF12_CpG_5.6.7	DNAme
Alu	chr7	155079504	155082352		MT9887	0.86	50	1.34e-15	212_ARHGEF12_CpG_16.17	DNAme
Alu	chr7	155079504	155082352		MT9907	0.86	50	1.34e-15	212_ARHGEF12_CpG_5.6.7	DNAme
L1	chr4	74487212	74488845		MT9887	0.86	50	1.34e-15	212_ARHGEF12_CpG_16.17	DNAme
L1	chr4	74487212	74488845		MT9907	0.86	50	1.34e-15	212_ARHGEF12_CpG_5.6.7	DNAme
Alu	chr18	56817345	56819423		MT6145	0.85	53	1.35e-15	041_HCMOGT.1_001_CpG_48	DNAme
Alu	chr6	124867917	124868954		MT11647	0.84	54	3.06e-15	392_MLLT10_CpG_35.36.37	DNAme
Alu	chr4	100498285	100499862	AluYa	MT9058	0.82	58	3.09e-15	136_TNFRSF6_001_CpG_26.27	DNAme
Alu	chr18	12854007	12856505		MT8873	0.83	56	3.35e-15	131_AURKC_002_CpG_1.2	DNAme
Alu	chr12	111975991	111976710		MT7110	0.84	53	3.5e-15	077_MTCP1_001_CpG_16	DNAme
Alu	chr12	111975991	111976710		MT7134	0.84	53	3.5e-15	077_MTCP1_001_CpG_70	DNAme
Alu	chr18	50547369	50548245		MT7110	0.84	53	3.5e-15	077_MTCP1_001_CpG_16	DNAme
Alu	chr18	50547369	50548245		MT7134	0.84	53	3.5e-15	077_MTCP1_001_CpG_70	DNAme
Alu	chr6	70954118	70954981		MT6670	0.84	54	3.76e-15	059_KTN1_001_CpG_7	DNAme
Alu	chr12	111975991	111976710		MT7119	0.84	53	3.98e-15	077_MTCP1_001_CpG_39	DNAme
Alu	chr18	50547369	50548245		MT7119	0.84	53	3.98e-15	077_MTCP1_001_CpG_39	DNAme
Alu	chr7	129277990	129279370		MT13471	0.85	51	4.18e-15	571_ATP5A1_1._01_CpG_29	DNAme
Alu	chr9	130595336	130596070		MT13471	0.85	51	4.18e-15	571_ATP5A1_1._01_CpG_29	DNAme
Alu	chr15	27019744	27021222	AluYa	MT13471	0.85	51	4.18e-15	571_ATP5A1_1._01_CpG_29	DNAme
L1	chr19	30494599	30498657		MT7105	0.84	53	5.29e-15	077_MTCP1_001_CpG_1	DNAme
Alu	chr19	45372178	45372441		MT5898	0.84	53	6.16e-15	034_FBXW7_001_CpG_21.22.23	DNAme
Alu	chr10	127881135	127882568		MT10984	0.81	59	7.2e-15	299_FANCF_02_CpG_14.15.16	DNAme
Alu	chr16	2129565	2130208		MT9121	0.83	53	8.19e-15	137_TOP1_001_CpG_43	DNAme
Alu	chr17	11945506	11946029		MT9121	0.83	53	8.19e-15	137_TOP1_001_CpG_43	DNAme
Alu	chr19	30447290	30447984		MT9121	0.83	53	8.19e-15	137_TOP1_001_CpG_43	DNAme
Alu	chr18	12854007	12856505		MT7099	0.82	56	9.29e-15	076_MSI2_001_CpG_45	DNAme
L1	chr19	30494599	30498657		MT7111	0.83	53	9.31e-15	077_MTCP1_001_CpG_17.18.19.20	DNAme
L1	chr11	68516663	68517527		MT12620	0.83	53	1.04e-14	460_PMS2_CpG_1	DNAme
L1	chr11	68516663	68517527		MT12640	0.83	53	1.04e-14	460_PMS2_CpG_36	DNAme
L1	chr11	68516663	68517527		MT12648	0.83	53	1.04e-14	460_PMS2_CpG_6	DNAme
Alu	chr20	17225804	17226644		MT5718	0.84	51	1.13e-14	027_DDX10_001_CpG_31	DNAme
Alu	chr20	17225804	17226644		MT5720	0.84	51	1.13e-14	027_DDX10_001_CpG_34	DNAme
L1	chr4	169411611	169413099		MT5718	0.84	51	1.13e-14	027_DDX10_001_CpG_31	DNAme
L1	chr4	169411611	169413099		MT5720	0.84	51	1.13e-14	027_DDX10_001_CpG_34	DNAme
Alu	chr1	66260035	66261688		MT5718	0.84	51	1.13e-14	027_DDX10_001_CpG_31	DNAme
Alu	chr1	66260035	66261688		MT5720	0.84	51	1.13e-14	027_DDX10_001_CpG_34	DNAme
Alu	chr3	133492876	133493532		MT5718	0.84	51	1.13e-14	027_DDX10_001_CpG_31	DNAme
Alu	chr3	133492876	133493532		MT5720	0.84	51	1.13e-14	027_DDX10_001_CpG_34	DNAme
Alu	chr22	25129698	25130134		MT5718	0.84	51	1.13e-14	027_DDX10_001_CpG_31	DNAme
Alu	chr22	25129698	25130134		MT5720	0.84	51	1.13e-14	027_DDX10_001_CpG_34	DNAme
Alu	chr7	75171053	75171290		MT10542	0.81	58	1.67e-14	267_DDIT3_CpG_3	DNAme
Alu	chr11	102468119	102470870	AluYa	MT5165	0.81	58	1.76e-14	010_CARS_001_CpG_13	DNAme
Alu	chr2	100741140	100741593		MT5165	0.81	58	1.76e-14	010_CARS_001_CpG_13	DNAme
Alu	chr1	246486460	246487144		MT6898	0.84	50	1.95e-14	068_MAP2K4_001_CpG_44.45	DNAme
Alu	chr4	40105453	40106346		MT6898	0.84	50	1.95e-14	068_MAP2K4_001_CpG_44.45	DNAme
Alu	chr18	56817345	56819423		MT6141	0.82	54	2.04e-14	041_HCMOGT.1_001_CpG_39.40	DNAme
Alu	chr5	22190797	22191088	AluYa	MT9410	0.82	54	2.11e-14	146_NNAT_001_CpG_12	DNAme
L1	chr7	78497031	78497487		MT11551	0.81	56	2.21e-14	375_MADH4_CpG_13	DNAme
L1	chr19	30494599	30498657		MT7127	0.83	53	2.33e-14	077_MTCP1_001_CpG_6	DNAme
Alu	chr3	17563390	17564456		MT8705	0.83	53	2.43e-14	127_TFEB_001_CpG_7	DNAme
Alu	chr10	127881135	127882568		MT10988	0.8	59	2.51e-14	299_FANCF_02_CpG_6	DNAme
Alu	chr12	111975991	111976710		MT9632	0.8	58	2.66e-14	153_ZNF278_001_CpG_17	DNAme
Alu	chr11	105683848	105684294		MT9469	0.82	54	3.43e-14	148_TPD52L2_001_CpG_12	DNAme
Alu	chr1	66260035	66261688		MT8678	0.82	54	3.82e-14	126_TCEA1_001_CpG_57	DNAme
Alu	chr1	66260035	66261688		MT8680	0.82	54	3.82e-14	126_TCEA1_001_CpG_59	DNAme
Alu	chr3	133492876	133493532		MT8678	0.82	54	3.82e-14	126_TCEA1_001_CpG_57	DNAme
Alu	chr3	133492876	133493532		MT8680	0.82	54	3.82e-14	126_TCEA1_001_CpG_59	DNAme
Alu	chr18	12854007	12856505		MT7098	0.81	56	4.34e-14	076_MSI2_001_CpG_44	DNAme
Alu	chr7	44092438	44093096		MT11527	0.8	59	4.66e-14	369_LHFP_02_CpG_33	DNAme
Alu	chrX	118780363	118781016		MT11527	0.8	59	4.66e-14	369_LHFP_02_CpG_33	DNAme
L1	chr2	160978619	160980864	hg19ref + strand	MT11527	0.8	59	4.66e-14	369_LHFP_02_CpG_33	DNAme
Alu	chr12	111975991	111976710		MT7108	0.82	53	4.81e-14	077_MTCP1_001_CpG_13.14	DNAme
Alu	chr18	50547369	50548245		MT7108	0.82	53	4.81e-14	077_MTCP1_001_CpG_13.14	DNAme
Alu	chr20	17225804	17226644		MT13318	0.82	54	4.85e-14	520_TEC_CpG_36	DNAme
L1	chr4	169411611	169413099		MT13318	0.82	54	4.85e-14	520_TEC_CpG_36	DNAme
Alu	chr3	17566502	17567197		MT14288	0.8	57	5.03e-14	628_GNAZ_01_CpG_31.32	DNAme
Alu	chr3	17566502	17567197		MT14298	0.8	57	5.03e-14	628_GNAZ_01_CpG_73	DNAme
Alu	chr2	68732290	68732546		MT14288	0.8	57	5.03e-14	628_GNAZ_01_CpG_31.32	DNAme
Alu	chr2	68732290	68732546		MT14298	0.8	57	5.03e-14	628_GNAZ_01_CpG_73	DNAme
Alu	chr5	131679229	131681278	AluYb	MT8721	0.81	55	5.8e-14	127_USP29_003_CpG_26.27	DNAme
Alu	chr16	2129565	2130208		MT9401	0.8	58	5.96e-14	145_TSC2_001_CpG_37	DNAme
Alu	chr16	2129565	2130208		MT9402	0.8	58	5.96e-14	145_TSC2_001_CpG_38	DNAme
Alu	chr17	11945506	11946029		MT9401	0.8	58	5.96e-14	145_TSC2_001_CpG_37	DNAme
Alu	chr17	11945506	11946029		MT9402	0.8	58	5.96e-14	145_TSC2_001_CpG_38	DNAme
Alu	chr19	30447290	30447984		MT9401	0.8	58	5.96e-14	145_TSC2_001_CpG_37	DNAme
Alu	chr19	30447290	30447984		MT9402	0.8	58	5.96e-14	145_TSC2_001_CpG_38	DNAme
L1	chr1	210614590	210615042		MT8521	0.82	52	6.05e-14	122_SS18L1_001_CpG_15	DNAme
L1	chr11	108554101	108554773	hg19ref - strand	MT8521	0.82	52	6.05e-14	122_SS18L1_001_CpG_15	DNAme
L1	chr6	161924629	161925472		MT8521	0.82	52	6.05e-14	122_SS18L1_001_CpG_15	DNAme
Alu	chr6	112150684	112154113		MT8521	0.82	52	6.05e-14	122_SS18L1_001_CpG_15	DNAme
L1	chr5	136579416	136580073		MT8521	0.82	52	6.05e-14	122_SS18L1_001_CpG_15	DNAme
Alu	chr12	111975991	111976710		MT7135	0.82	53	6.32e-14	077_MTCP1_001_CpG_8.9	DNAme
Alu	chr18	50547369	50548245		MT7135	0.82	53	6.32e-14	077_MTCP1_001_CpG_8.9	DNAme
L1	chr5	136579416	136580073		MT12302	0.81	55	6.47e-14	432_NUP214_CpG_6	DNAme
L1	chr19	30494599	30498657		MT7109	0.82	53	7.08e-14	077_MTCP1_001_CpG_15	DNAme
L1	chr19	30494599	30498657		MT7133	0.82	53	7.08e-14	077_MTCP1_001_CpG_7	DNAme
Alu	chr15	45569297	45570227	AluYa	MT8555	0.81	54	7.45e-14	123_SS18L1_002_CpG_45.46	DNAme
Alu	chr7	44092438	44093096		MT11519	0.81	55	8.81e-14	369_LHFP_02_CpG_20	DNAme
Alu	chr7	44092438	44093096		MT11525	0.81	55	8.81e-14	369_LHFP_02_CpG_31	DNAme
Alu	chr7	44092438	44093096		MT11532	0.81	55	8.81e-14	369_LHFP_02_CpG_8	DNAme
Alu	chrX	118780363	118781016		MT11519	0.81	55	8.81e-14	369_LHFP_02_CpG_20	DNAme
Alu	chrX	118780363	118781016		MT11525	0.81	55	8.81e-14	369_LHFP_02_CpG_31	DNAme
Alu	chrX	118780363	118781016		MT11532	0.81	55	8.81e-14	369_LHFP_02_CpG_8	DNAme
L1	chr2	160978619	160980864	hg19ref + strand	MT11519	0.81	55	8.81e-14	369_LHFP_02_CpG_20	DNAme
L1	chr2	160978619	160980864	hg19ref + strand	MT11525	0.81	55	8.81e-14	369_LHFP_02_CpG_31	DNAme
L1	chr2	160978619	160980864	hg19ref + strand	MT11532	0.81	55	8.81e-14	369_LHFP_02_CpG_8	DNAme
Alu	chr5	22561247	22563247	AluYa	MT12984	0.8	57	1.14e-13	492_SDHD_CpG_8.9	DNAme
Alu	chr2	242100104	242103010		MT12930	0.8	57	1.41e-13	489_SDHB_CpG_16.17.18	DNAme
Alu	chr3	60520192	60523643	AluYb	MT9424	0.81	54	1.42e-13	146_NNAT_001_CpG_9.10.11	DNAme
Alu	chr2	213162973	213166446		MT12839	0.81	54	1.43e-13	475_PTPN11_CpG_18	DNAme
Alu	chr13	21563363	21564422		MT5718	0.82	51	1.5e-13	027_DDX10_001_CpG_31	DNAme
Alu	chr13	21563363	21564422		MT5720	0.82	51	1.5e-13	027_DDX10_001_CpG_34	DNAme
Alu	chr4	55173289	55174394		MT10098	0.79	57	1.55e-13	228_BCL9_CpG_31	DNAme
Alu	chr3	118744534	118745029		MT14909	0.8	55	1.67e-13	668_N.MYC_2_01_CpG_16	DNAme
Alu	chr1	40635315	40635898	AluYb	MT14718	0.82	51	1.82e-13	660_MYBL2_1_01_CpG_27	DNAme
L1	chr5	112448309	112449146		MT9906	0.82	50	2.01e-13	212_ARHGEF12_CpG_47.48.49	DNAme
Alu	chr12	6334505	6336201		MT9906	0.82	50	2.01e-13	212_ARHGEF12_CpG_47.48.49	DNAme
Alu	chr12	65458412	65460664		MT9906	0.82	50	2.01e-13	212_ARHGEF12_CpG_47.48.49	DNAme
Alu	chr12	71143337	71144396		MT9906	0.82	50	2.01e-13	212_ARHGEF12_CpG_47.48.49	DNAme
Alu	chr19	30506798	30509258		MT9906	0.82	50	2.01e-13	212_ARHGEF12_CpG_47.48.49	DNAme
Alu	chr20	13423323	13427433		MT9906	0.82	50	2.01e-13	212_ARHGEF12_CpG_47.48.49	DNAme
Alu	chr21	31287039	31288880		MT9906	0.82	50	2.01e-13	212_ARHGEF12_CpG_47.48.49	DNAme
Alu	chr4	100039156	100040217		MT9906	0.82	50	2.01e-13	212_ARHGEF12_CpG_47.48.49	DNAme
Alu	chr5	180677552	180679335		MT9906	0.82	50	2.01e-13	212_ARHGEF12_CpG_47.48.49	DNAme
Alu	chr5	22406622	22408284		MT9906	0.82	50	2.01e-13	212_ARHGEF12_CpG_47.48.49	DNAme
Alu	chr5	43417633	43419883		MT9906	0.82	50	2.01e-13	212_ARHGEF12_CpG_47.48.49	DNAme
Alu	chr7	155079504	155082352		MT9906	0.82	50	2.01e-13	212_ARHGEF12_CpG_47.48.49	DNAme
L1	chr4	74487212	74488845		MT9906	0.82	50	2.01e-13	212_ARHGEF12_CpG_47.48.49	DNAme
Alu	chr7	44092438	44093096		MT11509	0.78	59	2.06e-13	369_LHFP_02_CpG_1	DNAme
Alu	chrX	118780363	118781016		MT11509	0.78	59	2.06e-13	369_LHFP_02_CpG_1	DNAme
L1	chr2	160978619	160980864	hg19ref + strand	MT11509	0.78	59	2.06e-13	369_LHFP_02_CpG_1	DNAme
L1	chr5	112448309	112449146		MT9890	0.82	50	2.17e-13	212_ARHGEF12_CpG_24.25	DNAme
Alu	chr12	6334505	6336201		MT9890	0.82	50	2.17e-13	212_ARHGEF12_CpG_24.25	DNAme
Alu	chr12	65458412	65460664		MT9890	0.82	50	2.17e-13	212_ARHGEF12_CpG_24.25	DNAme
Alu	chr12	71143337	71144396		MT9890	0.82	50	2.17e-13	212_ARHGEF12_CpG_24.25	DNAme
Alu	chr19	30506798	30509258		MT9890	0.82	50	2.17e-13	212_ARHGEF12_CpG_24.25	DNAme
Alu	chr20	13423323	13427433		MT9890	0.82	50	2.17e-13	212_ARHGEF12_CpG_24.25	DNAme
Alu	chr21	31287039	31288880		MT9890	0.82	50	2.17e-13	212_ARHGEF12_CpG_24.25	DNAme
Alu	chr4	100039156	100040217		MT9890	0.82	50	2.17e-13	212_ARHGEF12_CpG_24.25	DNAme
Alu	chr5	180677552	180679335		MT9890	0.82	50	2.17e-13	212_ARHGEF12_CpG_24.25	DNAme
Alu	chr5	22406622	22408284		MT9890	0.82	50	2.17e-13	212_ARHGEF12_CpG_24.25	DNAme
Alu	chr5	43417633	43419883		MT9890	0.82	50	2.17e-13	212_ARHGEF12_CpG_24.25	DNAme
Alu	chr7	155079504	155082352		MT9890	0.82	50	2.17e-13	212_ARHGEF12_CpG_24.25	DNAme
L1	chr4	74487212	74488845		MT9890	0.82	50	2.17e-13	212_ARHGEF12_CpG_24.25	DNAme
Alu	chr12	111975991	111976710		MT7107	0.81	53	2.27e-13	077_MTCP1_001_CpG_11.12	DNAme
Alu	chr18	50547369	50548245		MT7107	0.81	53	2.27e-13	077_MTCP1_001_CpG_11.12	DNAme
Alu	chr2	198840722	198842330	AluYb	MT9208	0.8	55	2.52e-13	14_RUNX3_01_01_CpG_6	DNAme
Alu	chr20	17225804	17226644		MT13310	0.8	54	2.64e-13	520_TEC_CpG_24	DNAme
L1	chr4	169411611	169413099		MT13310	0.8	54	2.64e-13	520_TEC_CpG_24	DNAme
Alu	chr18	12854007	12856505		MT12126	0.78	58	3.13e-13	424_NPM1_CpG_11	DNAme
Alu	chr7	44092438	44093096		MT11513	0.78	59	3.18e-13	369_LHFP_02_CpG_14.15	DNAme
Alu	chrX	118780363	118781016		MT11513	0.78	59	3.18e-13	369_LHFP_02_CpG_14.15	DNAme
L1	chr2	160978619	160980864	hg19ref + strand	MT11513	0.78	59	3.18e-13	369_LHFP_02_CpG_14.15	DNAme
Alu	chr2	9567017	9568070		MT9869	0.79	57	4.46e-13	210_ALO17_CpG_7.8	DNAme
Alu	chr20	31873715	31874184		MT9869	0.79	57	4.46e-13	210_ALO17_CpG_7.8	DNAme
Alu	chr22	46622144	46623029		MT9869	0.79	57	4.46e-13	210_ALO17_CpG_7.8	DNAme
Alu	chr9	39154286	39155320		MT9869	0.79	57	4.46e-13	210_ALO17_CpG_7.8	DNAme
Alu	chr11	100912529	100913192		MT8873	0.79	56	5.36e-13	131_AURKC_002_CpG_1.2	DNAme
Alu	chr5	11159774	11163752		MT10927	0.78	57	6.04e-13	296_FANCD2_CpG_28.29	DNAme
Alu	chr7	75171053	75171290		MT12627	0.8	53	6.2e-13	460_PMS2_CpG_2	DNAme
Alu	chr7	75171053	75171290		MT12970	0.78	57	6.31e-13	492_SDHD_CpG_15.16	DNAme
Alu	chr7	28344774	28346061	AluYa	MT10503	0.8	52	6.42e-13	262_CTNNB1_CpG_47	DNAme
Alu	chr1	112038389	112039640		MT10503	0.8	52	6.42e-13	262_CTNNB1_CpG_47	DNAme
Alu	chrX	153347180	153347608		MT12122	0.8	54	6.43e-13	420_NF1_CpG_7	DNAme
Alu	chr19	53798402	53799062		MT12122	0.8	54	6.43e-13	420_NF1_CpG_7	DNAme
Alu	chr18	12854007	12856505		MT5988	0.78	57	6.7e-13	038_FVT1_001_CpG_18.19	DNAme
Alu	chr18	12854007	12856505		MT11355	0.79	56	7.06e-13	329_GPHN_01_CpG_13	DNAme
L1	chr6	125131817	125132449		MT9621	0.78	58	7.62e-13	152_ZNF198_001_CpG_20	DNAme
Alu	chr1	160499547	160500876		MT8774	0.78	58	7.65e-13	129_TFPT_001_CpG_24	DNAme
Alu	chr1	160499547	160500876		MT8777	0.78	58	7.65e-13	129_TFPT_001_CpG_27	DNAme
L1	chr12	9848232	9849060		MT9052	0.78	57	7.65e-13	136_TNFRSF6_001_CpG_16	DNAme
L1	chr19	30494599	30498657		MT7119	0.8	53	1.05e-12	077_MTCP1_001_CpG_39	DNAme
Alu	chr9	34715444	34718949		MT12739	0.77	58	1.07e-12	468_PRO1073_CpG_16	DNAme
Alu	chr2	213162973	213166446		MT14520	0.78	57	1.1e-12	646_KIAA0683._01_CpG_13	DNAme
Alu	chr2	28052539	28052980		MT13405	0.78	56	1.19e-12	568_AL137718_01_CpG_3.4	DNAme
Alu	chr2	165481614	165484353		MT14712	0.8	52	1.36e-12	660_MYBL2_1_01_CpG_12.13.14	DNAme
Alu	chr2	165481614	165484353		MT14713	0.8	52	1.36e-12	660_MYBL2_1_01_CpG_15.16.17	DNAme
Alu	chr17	58442465	58443315		MT10930	0.77	57	1.54e-12	296_FANCD2_CpG_31	DNAme
Alu	chr2	28269362	28272125		MT10930	0.77	57	1.54e-12	296_FANCD2_CpG_31	DNAme
Alu	chr12	111975991	111976710		MT5652	0.77	59	1.65e-12	025_COX6C_001_CpG_18	DNAme
Alu	chr12	49516104	49516850		MT13129	0.77	58	2.05e-12	508_STL_02_CpG_24	DNAme
Alu	chr6	117754895	117755554		MT11359	0.78	56	2.05e-12	329_GPHN_01_CpG_18.19	DNAme
Alu	chr5	22561247	22563247	AluYa	MT6540	0.79	54	2.07e-12	056_JAK2_001_CpG_19	DNAme
Alu	chr2	9567017	9568070		MT9870	0.77	58	2.1e-12	210_ALO17_CpG_9	DNAme
Alu	chr20	31873715	31874184		MT9870	0.77	58	2.1e-12	210_ALO17_CpG_9	DNAme
Alu	chr22	46622144	46623029		MT9870	0.77	58	2.1e-12	210_ALO17_CpG_9	DNAme
Alu	chr9	39154286	39155320		MT9870	0.77	58	2.1e-12	210_ALO17_CpG_9	DNAme
Alu	chr1	72065038	72065882		MT9410	0.78	54	2.21e-12	146_NNAT_001_CpG_12	DNAme
Alu	chr1	151640336	151641387	AluYa	MT9410	0.78	54	2.21e-12	146_NNAT_001_CpG_12	DNAme
Alu	chr2	9567017	9568070		MT9862	0.77	58	2.24e-12	210_ALO17_CpG_14	DNAme
Alu	chr20	31873715	31874184		MT9862	0.77	58	2.24e-12	210_ALO17_CpG_14	DNAme
Alu	chr22	46622144	46623029		MT9862	0.77	58	2.24e-12	210_ALO17_CpG_14	DNAme
Alu	chr9	39154286	39155320		MT9862	0.77	58	2.24e-12	210_ALO17_CpG_14	DNAme
Alu	chr2	32299873	32300607		MT12293	0.78	55	2.36e-12	432_NUP214_CpG_33.34	DNAme
Alu	chr6	124710526	124714223		MT13249	0.79	53	2.37e-12	514_TCF12_01_CpG_68	DNAme
Alu	chr9	34715444	34718949		MT13249	0.79	53	2.37e-12	514_TCF12_01_CpG_68	DNAme
Alu	chr5	22751751	22752412	AluYa	MT13132	0.77	58	2.56e-12	508_STL_02_CpG_27.28	DNAme
Alu	chr8	59483028	59484530		MT12866	0.77	57	2.6e-12	477_RAD51L1_CpG_21	DNAme
Alu	chr6	124710526	124714223		MT10767	0.78	55	2.64e-12	286_ETV4_02_CpG_22	DNAme
Alu	chr18	12854007	12856505		MT11512	0.76	59	2.93e-12	369_LHFP_02_CpG_13	DNAme
Alu	chr18	12854007	12856505		MT11514	0.76	59	2.93e-12	369_LHFP_02_CpG_16	DNAme
Alu	chr11	102468119	102470870	AluYa	MT6537	0.78	54	3.09e-12	056_JAK2_001_CpG_13.14.15	DNAme
Alu	chr2	100741140	100741593		MT6537	0.78	54	3.09e-12	056_JAK2_001_CpG_13.14.15	DNAme
Alu	chr15	45569297	45570227	AluYa	MT8546	0.78	54	3.17e-12	123_SS18L1_002_CpG_32.33.34	DNAme
Alu	chr4	106894842	106896975		MT10927	0.77	57	3.27e-12	296_FANCD2_CpG_28.29	DNAme
Alu	chr20	17225804	17226644		MT13304	0.78	54	3.32e-12	520_TEC_CpG_10	DNAme
L1	chr4	169411611	169413099		MT13304	0.78	54	3.32e-12	520_TEC_CpG_10	DNAme
Alu	chr12	111975991	111976710		MT11549	0.77	56	3.39e-12	375_MADH4_CpG_11	DNAme
Alu	chr11	102468119	102470870	AluYa	MT8536	0.78	54	3.77e-12	123_SS18L1_002_CpG_17.18	DNAme
Alu	chr2	100741140	100741593		MT8536	0.78	54	3.77e-12	123_SS18L1_002_CpG_17.18	DNAme
Alu	chr1	27797451	27798205	AluYa	MT8551	0.78	54	4.01e-12	123_SS18L1_002_CpG_4.5	DNAme
Alu	chr12	25201562	25201817		MT8551	0.78	54	4.01e-12	123_SS18L1_002_CpG_4.5	DNAme
Alu	chr17	34129524	34129943		MT8551	0.78	54	4.01e-12	123_SS18L1_002_CpG_4.5	DNAme
Alu	chr4	153233228	153235945		MT11253	0.77	55	4.01e-12	321_FUS_CpG_23	DNAme
Alu	chr2	47715709	47719158	AluYa	MT8182	0.79	52	4.19e-12	112_ATP10A_002_CpG_1.2	DNAme
L1	chr6	110475114	110476748	hg19ref - strand	MT8182	0.79	52	4.19e-12	112_ATP10A_002_CpG_1.2	DNAme
Alu	chr5	616710	617003		MT11517	0.76	59	4.36e-12	369_LHFP_02_CpG_19	DNAme
L1	chr11	78386599	78387438	hg19ref - strand	MT11517	0.76	59	4.36e-12	369_LHFP_02_CpG_19	DNAme
Alu	chr8	59483028	59484530		MT15195	0.77	55	4.36e-12	683_rhoC._01_CpG_3.4	DNAme
Alu	chr5	22561247	22563247	AluYa	MT11089	0.79	52	4.48e-12	308_FH_CpG_32	DNAme
Alu	chr6	20881008	20882046		MT8327	0.77	55	4.63e-12	115_RPN1_001_CpG_45	DNAme
Alu	chr9	34715444	34718949		MT10764	0.78	54	4.74e-12	286_ETV4_02_CpG_19	DNAme
Alu	chr5	22751751	22752412	AluYa	MT13150	0.77	55	5.5e-12	509_SUFU_CpG_31	DNAme
Alu	chr10	127873061	127873913		MT5985	0.76	57	6.06e-12	038_FVT1_001_CpG_11	DNAme
Alu	chr12	125271153	125272397		MT5985	0.76	57	6.06e-12	038_FVT1_001_CpG_11	DNAme
Alu	chr14	36994083	36996628		MT5985	0.76	57	6.06e-12	038_FVT1_001_CpG_11	DNAme
Alu	chr14	76111618	76113516		MT5985	0.76	57	6.06e-12	038_FVT1_001_CpG_11	DNAme
Alu	chr16	61776755	61776993		MT5985	0.76	57	6.06e-12	038_FVT1_001_CpG_11	DNAme
Alu	chr2	218710886	218711557		MT5985	0.76	57	6.06e-12	038_FVT1_001_CpG_11	DNAme
Alu	chr3	188048795	188049827		MT5985	0.76	57	6.06e-12	038_FVT1_001_CpG_11	DNAme
Alu	chrX	70320663	70321516		MT5985	0.76	57	6.06e-12	038_FVT1_001_CpG_11	DNAme
Alu	chr3	118744534	118745029		MT6903	0.76	57	6.16e-12	069_MAP2K4_002_CpG_1.2	DNAme
Alu	chr9	130595336	130596070		MT10662	0.76	57	6.36e-12	279_ERCC2_CpG_24	DNAme
Alu	chr9	130595336	130596070		MT10666	0.76	57	6.36e-12	279_ERCC2_CpG_28	DNAme
Alu	chr5	616710	617003		MT8300	0.77	54	6.75e-12	115_ATP10A_005_CpG_2	DNAme
L1	chr11	78386599	78387438	hg19ref - strand	MT8300	0.77	54	6.75e-12	115_ATP10A_005_CpG_2	DNAme
Alu	chr4	106894842	106896975		MT6746	0.78	53	6.93e-12	061_LASP1_001_CpG_9.10.11	DNAme
Alu	chr12	50563648	50564331	AluYa	MT13495	0.76	57	7.06e-12	573_ATP6V0E._01_CpG_30.31	DNAme
Alu	chr22	31470810	31472165		MT13495	0.76	57	7.06e-12	573_ATP6V0E._01_CpG_30.31	DNAme
Alu	chrX	17020363	17021787		MT13495	0.76	57	7.06e-12	573_ATP6V0E._01_CpG_30.31	DNAme
Alu	chr17	58415714	58416144		MT13495	0.76	57	7.06e-12	573_ATP6V0E._01_CpG_30.31	DNAme
Alu	chr1	72405952	72408056	AluYa	MT12467	0.76	58	7.2e-12	447_PCM1_CpG_18.19	DNAme
Alu	chr12	99451245	99451911		MT10512	0.76	56	7.5e-12	262_CTNNB1_CpG_6	DNAme
Alu	chr18	56817345	56819423		MT6131	0.77	54	7.75e-12	041_HCMOGT.1_001_CpG_26.27	DNAme
Alu	chr12	111975991	111976710		MT5650	0.75	59	7.78e-12	025_COX6C_001_CpG_16	DNAme
Alu	chr3	60506324	60506972		MT12532	0.75	58	7.89e-12	450_PDGFRA_CpG_9	DNAme
L1	chr6	125131817	125132449		MT14656	0.75	58	7.96e-12	655_LRP2_01_CpG_32	DNAme
Alu	chrX	150729113	150729872		MT13027	0.76	57	8.22e-12	499_SS18_CpG_33	DNAme
L1	chr19	30494599	30498657		MT7126	0.78	53	8.28e-12	077_MTCP1_001_CpG_59	DNAme
Alu	chr12	77273558	77275557		MT12853	0.77	54	8.45e-12	475_PTPN11_CpG_53	DNAme
Alu	chr10	127881135	127882568		MT10966	0.76	57	8.98e-12	298_FANCF_01_CpG_19.20	DNAme
Alu	chr10	127881135	127882568		MT10969	0.76	57	8.98e-12	298_FANCF_01_CpG_24	DNAme
Alu	chr1	246486460	246487144		MT13463	0.77	54	8.99e-12	571_ATP5A1_1._01_CpG_15	DNAme
Alu	chr5	131679229	131681278	AluYb	MT14338	0.77	55	9.11e-12	630_HAL_01_CpG_19.20	DNAme
Alu	chr12	111975991	111976710		MT7120	0.77	53	1.01e-11	077_MTCP1_001_CpG_40.41.42.43	DNAme
Alu	chr18	50547369	50548245		MT7120	0.77	53	1.01e-11	077_MTCP1_001_CpG_40.41.42.43	DNAme
Alu	chr20	17225804	17226644		MT13303	0.79	50	1.02e-11	520_TEC_CpG_1.2	DNAme
L1	chr4	169411611	169413099		MT13303	0.79	50	1.02e-11	520_TEC_CpG_1.2	DNAme
Alu	chr13	21563363	21564422		MT13303	0.79	50	1.02e-11	520_TEC_CpG_1.2	DNAme
Alu	chr10	127881135	127882568		MT10981	0.75	59	1.08e-11	299_FANCF_02_CpG_1	DNAme
Alu	chr17	37888751	37889690		MT13033	0.76	57	1.14e-11	499_SS18_CpG_42	DNAme
Alu	chr20	17225804	17226644		MT5461	0.75	57	1.29e-11	018_CHEK2_001_CpG_11	DNAme
L1	chr4	169411611	169413099		MT5461	0.75	57	1.29e-11	018_CHEK2_001_CpG_11	DNAme
L1	chr19	30494599	30498657		MT7107	0.77	53	1.34e-11	077_MTCP1_001_CpG_11.12	DNAme
Alu	chr10	127881135	127882568		MT10971	0.75	57	1.42e-11	298_FANCF_01_CpG_27.28	DNAme
L1	chr19	30494599	30498657		MT7120	0.77	53	1.42e-11	077_MTCP1_001_CpG_40.41.42.43	DNAme
Alu	chr11	63523442	63523689		MT6652	0.77	54	1.49e-11	059_KTN1_001_CpG_2	DNAme
Alu	chrX	150729113	150729872		MT11625	0.76	56	1.49e-11	390_MLL_02_CpG_11	DNAme
Alu	chr12	111975991	111976710		MT7132	0.77	53	1.55e-11	077_MTCP1_001_CpG_68.69	DNAme
Alu	chr18	50547369	50548245		MT7132	0.77	53	1.55e-11	077_MTCP1_001_CpG_68.69	DNAme
Alu	chr1	78461658	78462377		MT12797	0.75	57	1.58e-11	471_PTCH_02_CpG_8	DNAme
Alu	chr16	11676378	11680775		MT9058	0.75	58	1.6e-11	136_TNFRSF6_001_CpG_26.27	DNAme
Alu	chr18	67569135	67574888		MT8268	0.78	50	1.61e-11	114_ATP10A_004_CpG_13	DNAme
Alu	chr18	67569135	67574888		MT8272	0.78	50	1.61e-11	114_ATP10A_004_CpG_18	DNAme
Alu	chr14	39718899	39720389		MT10929	0.75	57	1.61e-11	296_FANCD2_CpG_30	DNAme
Alu	chr3	47830700	47831152		MT11549	0.76	56	1.65e-11	375_MADH4_CpG_11	DNAme
Alu	chr12	111975991	111976710		MT12166	0.75	58	1.86e-11	425_NR4A3_CpG_6.7	DNAme
Alu	chr5	22751751	22752412	AluYa	MT13164	0.76	55	1.91e-11	509_SUFU_CpG_54.55	DNAme
Alu	chr4	55173289	55174394		MT10603	0.76	55	2e-11	275_EPS15_01_CpG_15.16.17.18	DNAme
L1	chr16	61688034	61688696		MT8688	0.76	54	2.06e-11	127_TFEB_001_CpG_18	DNAme
Alu	chr20	17225804	17226644		MT13311	0.76	54	2.13e-11	520_TEC_CpG_25	DNAme
Alu	chr20	17225804	17226644		MT13320	0.76	54	2.13e-11	520_TEC_CpG_38	DNAme
L1	chr4	169411611	169413099		MT13311	0.76	54	2.13e-11	520_TEC_CpG_25	DNAme
L1	chr4	169411611	169413099		MT13320	0.76	54	2.13e-11	520_TEC_CpG_38	DNAme
Alu	chr5	11159774	11163752		MT13150	0.76	55	2.16e-11	509_SUFU_CpG_31	DNAme
Alu	chr12	111975991	111976710		MT7111	0.77	53	2.18e-11	077_MTCP1_001_CpG_17.18.19.20	DNAme
Alu	chr18	50547369	50548245		MT7111	0.77	53	2.18e-11	077_MTCP1_001_CpG_17.18.19.20	DNAme
Alu	chr5	162929088	162931067	AluYb	MT5965	0.78	51	2.31e-11	036_MRPL23_007_CpG_11.12	DNAme
Alu	chr17	20193169	20193402		MT6645	0.78	51	2.34e-11	059_KTN1_001_CpG_11	DNAme
Alu	chr15	45569297	45570227	AluYa	MT12783	0.75	57	2.5e-11	471_PTCH_02_CpG_13	DNAme
Alu	chr2	9567017	9568070		MT9866	0.74	58	2.64e-11	210_ALO17_CpG_2.3	DNAme
Alu	chr20	31873715	31874184		MT9866	0.74	58	2.64e-11	210_ALO17_CpG_2.3	DNAme
Alu	chr22	46622144	46623029		MT9866	0.74	58	2.64e-11	210_ALO17_CpG_2.3	DNAme
Alu	chr9	39154286	39155320		MT9866	0.74	58	2.64e-11	210_ALO17_CpG_2.3	DNAme
L1	chr19	30494599	30498657		MT7108	0.76	53	2.65e-11	077_MTCP1_001_CpG_13.14	DNAme
L1	chr8	3757632	3758482		MT13517	0.74	58	2.68e-11	574_Beta.NAP_01_CpG_4	DNAme
Alu	chr20	17225804	17226644		MT13316	0.76	53	2.82e-11	520_TEC_CpG_34	DNAme
L1	chr4	169411611	169413099		MT13316	0.76	53	2.82e-11	520_TEC_CpG_34	DNAme
Alu	chr4	100498285	100499862	AluYa	MT11613	0.75	57	2.83e-11	385_MHC2TA_01_CpG_2	DNAme
Alu	chr16	11676378	11680775		MT11613	0.75	57	2.83e-11	385_MHC2TA_01_CpG_2	DNAme
Alu	chr14	30109535	30110990		MT9475	0.76	54	2.88e-11	148_TPD52L2_001_CpG_21	DNAme
Alu	chr5	616710	617003		MT11259	0.76	54	2.9e-11	321_FUS_CpG_34.35.36.37	DNAme
L1	chr11	78386599	78387438	hg19ref - strand	MT11259	0.76	54	2.9e-11	321_FUS_CpG_34.35.36.37	DNAme
Alu	chr10	127881135	127882568		MT6431	0.76	54	2.95e-11	053_HSPCA_001_CpG_13	DNAme
Alu	chr20	17225804	17226644		MT13317	0.76	54	2.97e-11	520_TEC_CpG_35	DNAme
L1	chr4	169411611	169413099		MT13317	0.76	54	2.97e-11	520_TEC_CpG_35	DNAme
Alu	chr5	616710	617003		MT8517	0.74	58	2.99e-11	122_SS18L1_001_CpG_1.2	DNAme
L1	chr11	78386599	78387438	hg19ref - strand	MT8517	0.74	58	2.99e-11	122_SS18L1_001_CpG_1.2	DNAme
Alu	chr5	158264722	158267549	AluYa	MT15232	0.76	53	3.15e-11	ALU.M1_CpG_11.12.13.14	DNAme
Alu	chr1	160499547	160500876		MT10828	0.78	50	3.21e-11	291_EXT2_CpG_1.2.3	DNAme
Alu	chr6	112150684	112154113		MT10512	0.75	56	3.32e-11	262_CTNNB1_CpG_6	DNAme
Alu	chr5	80755568	80756407		MT10512	0.75	56	3.32e-11	262_CTNNB1_CpG_6	DNAme
L1	chr19	30494599	30498657		MT7135	0.76	53	3.34e-11	077_MTCP1_001_CpG_8.9	DNAme
Alu	chr13	41561829	41564287		MT13015	0.74	57	3.42e-11	499_SS18_CpG_12.13.14	DNAme
Alu	chr18	50547369	50548245		MT9632	0.74	58	3.52e-11	153_ZNF278_001_CpG_17	DNAme
Alu	chr12	111975991	111976710		MT12167	0.74	58	3.83e-11	425_NR4A3_CpG_8	DNAme
L1	chr3	361081	362560		MT9908	0.77	50	4.05e-11	212_ARHGEF12_CpG_8.9.10	DNAme
L1	chr4	17843746	17844783		MT9908	0.77	50	4.05e-11	212_ARHGEF12_CpG_8.9.10	DNAme
Alu	chr1	72405952	72408056	AluYa	MT12981	0.74	57	4.12e-11	492_SDHD_CpG_30	DNAme
L1	chr12	9848232	9849060		MT7942	0.74	57	4.14e-11	105_PLAG1_001_CpG_25	DNAme
L1	chr12	9848232	9849060		MT7944	0.74	57	4.14e-11	105_PLAG1_001_CpG_5	DNAme
Alu	chr10	127881135	127882568		MT12940	0.74	57	4.31e-11	489_SDHB_CpG_31.32	DNAme
Alu	chr11	30494818	30495071		MT8323	0.75	55	4.35e-11	115_RPN1_001_CpG_37.38.39.40	DNAme
Alu	chr6	94055663	94056910		MT8323	0.75	55	4.35e-11	115_RPN1_001_CpG_37.38.39.40	DNAme
Alu	chr18	12854007	12856505		MT13032	0.75	56	4.42e-11	499_SS18_CpG_41	DNAme
Alu	chr15	69668264	69669514		MT13032	0.75	56	4.42e-11	499_SS18_CpG_41	DNAme
L1	chr19	30494599	30498657		MT7110	0.76	53	4.47e-11	077_MTCP1_001_CpG_16	DNAme
L1	chr19	30494599	30498657		MT7134	0.76	53	4.47e-11	077_MTCP1_001_CpG_70	DNAme
Alu	chr22	25129698	25130134		MT9126	0.74	56	4.81e-11	137_TOP1_001_CpG_5.6.7.8	DNAme
Alu	chr1	66260035	66261688		MT8561	0.75	54	4.95e-11	123_SS18L1_002_CpG_53	DNAme
Alu	chr3	133492876	133493532		MT8561	0.75	54	4.95e-11	123_SS18L1_002_CpG_53	DNAme
Alu	chr2	170011868	170014336		MT8561	0.75	54	4.95e-11	123_SS18L1_002_CpG_53	DNAme
L1	chr6	125131817	125132449		MT14660	0.74	58	4.95e-11	655_LRP2_01_CpG_6.7	DNAme
Alu	chr2	170011868	170014336		MT4929	0.75	54	5.01e-11	003_BCL11A_001_CpG_29	DNAme
Alu	chr12	111975991	111976710		MT7128	0.76	53	5.3e-11	077_MTCP1_001_CpG_60.61.62.63	DNAme
Alu	chr18	50547369	50548245		MT7128	0.76	53	5.3e-11	077_MTCP1_001_CpG_60.61.62.63	DNAme
Alu	chr2	32299873	32300607		MT12625	0.76	53	5.35e-11	460_PMS2_CpG_16.17.18	DNAme
Alu	chr5	22751751	22752412	AluYa	MT12302	0.75	55	5.37e-11	432_NUP214_CpG_6	DNAme
Alu	chr12	56108577	56109398	AluYa	MT12302	0.75	55	5.37e-11	432_NUP214_CpG_6	DNAme
Alu	chr7	75171053	75171290		MT10212	0.76	53	5.43e-11	236_BRAF_CpG_1	DNAme
Alu	chr1	40635315	40635898	AluYb	MT14677	0.77	50	5.73e-11	658_mpp5._01_CpG_25.26.27.28	DNAme
Alu	chr1	240781554	240782860		MT11659	0.76	53	6e-11	392_MLLT10_CpG_54.55	DNAme
Alu	chr1	89218704	89218975		MT10210	0.73	59	6.04e-11	235_BMPR1A_02_CpG_7	DNAme
Alu	chr3	168885782	168888463		MT11263	0.75	54	6.09e-11	321_FUS_CpG_6	DNAme
Alu	chr2	9567017	9568070		MT13401	0.74	56	6.77e-11	568_AL137718_01_CpG_25	DNAme
Alu	chr20	31873715	31874184		MT13401	0.74	56	6.77e-11	568_AL137718_01_CpG_25	DNAme
Alu	chr22	46622144	46623029		MT13401	0.74	56	6.77e-11	568_AL137718_01_CpG_25	DNAme
Alu	chr9	39154286	39155320		MT13401	0.74	56	6.77e-11	568_AL137718_01_CpG_25	DNAme
Alu	chr2	9567017	9568070		MT9868	0.74	57	6.8e-11	210_ALO17_CpG_5.6	DNAme
Alu	chr20	31873715	31874184		MT9868	0.74	57	6.8e-11	210_ALO17_CpG_5.6	DNAme
Alu	chr22	46622144	46623029		MT9868	0.74	57	6.8e-11	210_ALO17_CpG_5.6	DNAme
Alu	chr9	39154286	39155320		MT9868	0.74	57	6.8e-11	210_ALO17_CpG_5.6	DNAme
L1	chr19	30494599	30498657		MT7112	0.75	53	6.92e-11	077_MTCP1_001_CpG_2.3.4.5	DNAme
Alu	chr11	63523442	63523689		MT12976	0.74	57	7.03e-11	492_SDHD_CpG_25	DNAme
Alu	chr9	34715444	34718949		MT12976	0.74	57	7.03e-11	492_SDHD_CpG_25	DNAme
Alu	chr18	56817345	56819423		MT6125	0.75	54	7.08e-11	041_HCMOGT.1_001_CpG_14.15.16	DNAme
Alu	chr12	111975991	111976710		MT7090	0.75	53	7.17e-11	076_MSI2_001_CpG_30.31.32	DNAme
Alu	chr11	84130369	84131629	AluYa	MT9192	0.74	55	7.31e-11	14_RUNX3_01_01_CpG_18	DNAme
Alu	chr2	9567017	9568070		MT6895	0.77	50	8.05e-11	068_MAP2K4_001_CpG_36.37.38.39.40.41	DNAme
Alu	chr20	31873715	31874184		MT6895	0.77	50	8.05e-11	068_MAP2K4_001_CpG_36.37.38.39.40.41	DNAme
Alu	chr22	46622144	46623029		MT6895	0.77	50	8.05e-11	068_MAP2K4_001_CpG_36.37.38.39.40.41	DNAme
Alu	chr9	39154286	39155320		MT6895	0.77	50	8.05e-11	068_MAP2K4_001_CpG_36.37.38.39.40.41	DNAme
Alu	chr7	103464780	103466060		MT6895	0.77	50	8.05e-11	068_MAP2K4_001_CpG_36.37.38.39.40.41	DNAme
L1	chr1	75190111	75190787		MT10199	0.75	53	8.08e-11	231_BHD_CpG_9	DNAme
Alu	chr1	24093404	24094129		MT12935	0.75	53	8.26e-11	489_SDHB_CpG_26	DNAme
Alu	chr12	77273558	77275557		MT12967	0.73	57	8.49e-11	492_SDHD_CpG_12	DNAme
Alu	chr15	45569297	45570227	AluYa	MT5899	0.75	53	8.97e-11	034_FBXW7_001_CpG_24.25	DNAme
Alu	chr4	100498285	100499862	AluYa	MT11706	0.74	55	9.26e-11	394_MLLT3_CpG_37	DNAme
Alu	chr16	11676378	11680775		MT11706	0.74	55	9.26e-11	394_MLLT3_CpG_37	DNAme
Alu	chr14	24794573	24795638		MT11706	0.74	55	9.26e-11	394_MLLT3_CpG_37	DNAme
Alu	chr6	148681202	148681446		MT10929	0.73	57	9.29e-11	296_FANCD2_CpG_30	DNAme
Alu	chr6	70954118	70954981		MT6660	0.75	54	9.32e-11	059_KTN1_001_CpG_36	DNAme
Alu	chr20	17225804	17226644		MT6730	0.75	53	9.58e-11	061_LASP1_001_CpG_36.37	DNAme
L1	chr4	169411611	169413099		MT6730	0.75	53	9.58e-11	061_LASP1_001_CpG_36.37	DNAme
Alu	chr22	25129698	25130134		MT6730	0.75	53	9.58e-11	061_LASP1_001_CpG_36.37	DNAme
Alu	chr1	89218704	89218975		MT6895	0.77	50	9.9e-11	068_MAP2K4_001_CpG_36.37.38.39.40.41	DNAme
Alu	chr6	117754895	117755554		MT9403	0.73	58	1.01e-10	145_TSC2_001_CpG_39.40	DNAme
Alu	chr17	58442465	58443315		MT12461	0.73	58	1.05e-10	447_PCM1_CpG_1.2	DNAme
Alu	chr2	28269362	28272125		MT12461	0.73	58	1.05e-10	447_PCM1_CpG_1.2	DNAme
Alu	chr12	111975991	111976710		MT7101	0.74	56	1.07e-10	076_MSI2_001_CpG_5.6	DNAme
L1	chr1	75190111	75190787		MT8207	0.73	58	1.07e-10	112_RBM15_001_CpG_24	DNAme
Alu	chr18	12854007	12856505		MT6554	0.75	53	1.17e-10	056_JAK2_001_CpG_5	DNAme
Alu	chr5	131679229	131681278	AluYb	MT14333	0.73	56	1.2e-10	630_HAL_01_CpG_12.13	DNAme
L1	chr12	9848232	9849060		MT12647	0.75	53	1.29e-10	460_PMS2_CpG_5	DNAme
Alu	chr15	69668264	69669514		MT7033	0.74	54	1.29e-10	074_MLH1_001_CpG_26	DNAme
Alu	chr7	44092438	44093096		MT11520	0.72	59	1.35e-10	369_LHFP_02_CpG_21.22.23	DNAme
Alu	chrX	118780363	118781016		MT11520	0.72	59	1.35e-10	369_LHFP_02_CpG_21.22.23	DNAme
L1	chr2	160978619	160980864	hg19ref + strand	MT11520	0.72	59	1.35e-10	369_LHFP_02_CpG_21.22.23	DNAme
Alu	chr4	106894842	106896975		MT6729	0.75	52	1.35e-10	061_LASP1_001_CpG_32.33.34.35	DNAme
Alu	chr4	106894842	106896975		MT15121	0.72	58	1.36e-10	678_PSME2_01_CpG_16	DNAme
Alu	chr12	77273558	77275557		MT9741	0.72	58	1.37e-10	204_AF1Q_CpG_1	DNAme
Alu	chr7	44092438	44093096		MT11510	0.72	58	1.43e-10	369_LHFP_02_CpG_10.11	DNAme
Alu	chrX	118780363	118781016		MT11510	0.72	58	1.43e-10	369_LHFP_02_CpG_10.11	DNAme
L1	chr2	160978619	160980864	hg19ref + strand	MT11510	0.72	58	1.43e-10	369_LHFP_02_CpG_10.11	DNAme
Alu	chr18	50547369	50548245		MT9639	0.72	58	1.47e-10	153_ZNF278_001_CpG_25	DNAme
Alu	chr5	616710	617003		MT8294	0.74	54	1.52e-10	115_ATP10A_005_CpG_1	DNAme
L1	chr11	78386599	78387438	hg19ref - strand	MT8294	0.74	54	1.52e-10	115_ATP10A_005_CpG_1	DNAme
Alu	chr5	156568400	156572207		MT12287	0.74	55	1.55e-10	432_NUP214_CpG_21.22.23	DNAme
Alu	chr12	111975991	111976710		MT9647	0.72	58	1.6e-10	153_ZNF278_001_CpG_8	DNAme
Alu	chr18	12854007	12856505		MT7038	0.74	54	1.61e-10	074_MLH1_001_CpG_32	DNAme
Alu	chr3	48963076	48963526		MT6200	0.74	53	1.7e-10	043_HLXB9_001_CpG_24	DNAme
Alu	chr6	117754895	117755554		MT11938	0.72	59	1.77e-10	408_MYCL1_CpG_1	DNAme
Alu	chr18	12854007	12856505		MT13226	0.75	51	1.87e-10	514_TCF12_01_CpG_16	DNAme
Alu	chr6	124710526	124714223		MT10762	0.73	55	1.92e-10	286_ETV4_02_CpG_16.17	DNAme
Alu	chr6	128786423	128787507		MT13250	0.74	54	1.92e-10	514_TCF12_01_CpG_69	DNAme
Alu	chrX	153347180	153347608		MT13405	0.73	56	1.94e-10	568_AL137718_01_CpG_3.4	DNAme
Alu	chr1	97939854	97940510		MT13405	0.73	56	1.94e-10	568_AL137718_01_CpG_3.4	DNAme
Alu	chr2	213976043	213976919		MT13405	0.73	56	1.94e-10	568_AL137718_01_CpG_3.4	DNAme
L1	chr11	14986491	14987146		MT14660	0.72	58	1.99e-10	655_LRP2_01_CpG_6.7	DNAme
Alu	chr6	132016014	132017120		MT8707	0.74	54	2.07e-10	127_TFEB_001_CpG_9.10	DNAme
Alu	chr2	202058222	202059495		MT6558	0.74	54	2.1e-10	056_JAK2_001_CpG_7.8	DNAme
Alu	chr2	202060284	202061373		MT6558	0.74	54	2.1e-10	056_JAK2_001_CpG_7.8	DNAme
Alu	chr12	89731869	89733143		MT6660	0.74	54	2.17e-10	059_KTN1_001_CpG_36	DNAme
Alu	chr12	111975991	111976710		MT9631	0.72	58	2.18e-10	153_ZNF278_001_CpG_16	DNAme
Alu	chr16	2129565	2130208		MT5718	0.75	51	2.2e-10	027_DDX10_001_CpG_31	DNAme
Alu	chr16	2129565	2130208		MT5720	0.75	51	2.2e-10	027_DDX10_001_CpG_34	DNAme
Alu	chr17	11945506	11946029		MT5718	0.75	51	2.2e-10	027_DDX10_001_CpG_31	DNAme
Alu	chr17	11945506	11946029		MT5720	0.75	51	2.2e-10	027_DDX10_001_CpG_34	DNAme
Alu	chr19	30447290	30447984		MT5718	0.75	51	2.2e-10	027_DDX10_001_CpG_31	DNAme
Alu	chr19	30447290	30447984		MT5720	0.75	51	2.2e-10	027_DDX10_001_CpG_34	DNAme
Alu	chr3	142231166	142231409		MT8327	0.73	55	2.24e-10	115_RPN1_001_CpG_45	DNAme
Alu	chr4	100067207	100070231	AluYa	MT8654	0.74	54	2.24e-10	126_TCEA1_001_CpG_14	DNAme
Alu	chr15	45569297	45570227	AluYa	MT8553	0.74	54	2.25e-10	123_SS18L1_002_CpG_41.42	DNAme
Alu	chr18	12854007	12856505		MT7029	0.74	54	2.26e-10	074_MLH1_001_CpG_2	DNAme
Alu	chr18	12854007	12856505		MT7035	0.74	54	2.26e-10	074_MLH1_001_CpG_29.30	DNAme
L1	chr12	9848232	9849060		MT9054	0.72	58	2.3e-10	136_TNFRSF6_001_CpG_18.19.20.21	DNAme
Alu	chr18	50547369	50548245		MT15130	0.72	58	2.43e-10	678_PSME2_01_CpG_9	DNAme
L1	chr9	3946932	3949821		MT10199	0.74	53	2.46e-10	231_BHD_CpG_9	DNAme
L1	chr19	9051769	9052020		MT5653	0.71	59	2.47e-10	025_COX6C_001_CpG_19	DNAme
L1	chr19	9051769	9052020		MT5654	0.71	59	2.47e-10	025_COX6C_001_CpG_2	DNAme
L1	chr1	75190111	75190787		MT5148	0.73	55	2.6e-10	009_BUB1B_001_CpG_5.6	DNAme
L1	chr7	78497031	78497487		MT5459	0.72	57	3.03e-10	018_CHEK2_001_CpG_1	DNAme
Alu	chr17	548308	549573		MT12916	0.71	59	3.06e-10	482_RECQL4_CpG_14	DNAme
Alu	chr1	40635315	40635898	AluYb	MT14740	0.73	54	3.07e-10	661_MYBL2_2_01_CpG_28.29	DNAme
Alu	chr5	616710	617003		MT11509	0.71	59	3.14e-10	369_LHFP_02_CpG_1	DNAme
L1	chr11	78386599	78387438	hg19ref - strand	MT11509	0.71	59	3.14e-10	369_LHFP_02_CpG_1	DNAme
Alu	chr3	7340797	7342042		MT12621	0.74	52	3.16e-10	460_PMS2_CpG_10	DNAme
Alu	chr3	7340797	7342042		MT12635	0.74	52	3.16e-10	460_PMS2_CpG_29	DNAme
Alu	chr12	6334505	6336201		MT7288	0.73	55	3.19e-10	082_NCOA4_001_CpG_1	DNAme
Alu	chr12	65458412	65460664		MT7288	0.73	55	3.19e-10	082_NCOA4_001_CpG_1	DNAme
Alu	chr12	71143337	71144396		MT7288	0.73	55	3.19e-10	082_NCOA4_001_CpG_1	DNAme
Alu	chr19	30506798	30509258		MT7288	0.73	55	3.19e-10	082_NCOA4_001_CpG_1	DNAme
Alu	chr20	13423323	13427433		MT7288	0.73	55	3.19e-10	082_NCOA4_001_CpG_1	DNAme
Alu	chr21	31287039	31288880		MT7288	0.73	55	3.19e-10	082_NCOA4_001_CpG_1	DNAme
Alu	chr4	100039156	100040217		MT7288	0.73	55	3.19e-10	082_NCOA4_001_CpG_1	DNAme
Alu	chr5	180677552	180679335		MT7288	0.73	55	3.19e-10	082_NCOA4_001_CpG_1	DNAme
Alu	chr5	22406622	22408284		MT7288	0.73	55	3.19e-10	082_NCOA4_001_CpG_1	DNAme
Alu	chr5	43417633	43419883		MT7288	0.73	55	3.19e-10	082_NCOA4_001_CpG_1	DNAme
Alu	chr7	155079504	155082352		MT7288	0.73	55	3.19e-10	082_NCOA4_001_CpG_1	DNAme
L1	chr4	74487212	74488845		MT7288	0.73	55	3.19e-10	082_NCOA4_001_CpG_1	DNAme
L1	chr15	51704998	51709250	hg19ref - strand	MT6893	0.75	50	3.26e-10	068_MAP2K4_001_CpG_33.34	DNAme
Alu	chr12	111975991	111976710		MT11554	0.72	56	3.29e-10	375_MADH4_CpG_19	DNAme
Alu	chr3	37976230	37978324		MT10498	0.72	56	3.34e-10	262_CTNNB1_CpG_39.40	DNAme
Alu	chr3	37976230	37978324		MT10499	0.72	56	3.34e-10	262_CTNNB1_CpG_41	DNAme
Alu	chr17	1310730	1313231		MT14968	0.75	50	3.41e-10	671_OXCT_01_CpG_10	DNAme
Alu	chr17	1310730	1313231		MT14977	0.75	50	3.41e-10	671_OXCT_01_CpG_25	DNAme
Alu	chr2	28354640	28354916	AluYa	MT14968	0.75	50	3.41e-10	671_OXCT_01_CpG_10	DNAme
Alu	chr2	28354640	28354916	AluYa	MT14977	0.75	50	3.41e-10	671_OXCT_01_CpG_25	DNAme
Alu	chr9	130595336	130596070		MT14968	0.75	50	3.41e-10	671_OXCT_01_CpG_10	DNAme
Alu	chr9	130595336	130596070		MT14977	0.75	50	3.41e-10	671_OXCT_01_CpG_25	DNAme
Alu	chr17	1310730	1313231		MT6648	0.73	54	3.49e-10	059_KTN1_001_CpG_16	DNAme
Alu	chr17	1310730	1313231		MT6651	0.73	54	3.49e-10	059_KTN1_001_CpG_19.20	DNAme
Alu	chr2	28354640	28354916	AluYa	MT6648	0.73	54	3.49e-10	059_KTN1_001_CpG_16	DNAme
Alu	chr2	28354640	28354916	AluYa	MT6651	0.73	54	3.49e-10	059_KTN1_001_CpG_19.20	DNAme
Alu	chr20	52638985	52639634		MT8485	0.72	56	3.5e-10	121_SIL_001_CpG_19	DNAme
Alu	chr20	52638985	52639634		MT8496	0.72	56	3.5e-10	121_SIL_001_CpG_5	DNAme
Alu	chr7	28344774	28346061	AluYa	MT12945	0.75	51	3.51e-10	489_SDHB_CpG_9	DNAme
Alu	chr1	112038389	112039640		MT12945	0.75	51	3.51e-10	489_SDHB_CpG_9	DNAme
Alu	chr14	55176036	55178661		MT9895	0.75	50	3.61e-10	212_ARHGEF12_CpG_32	DNAme
Alu	chrX	15418372	15418821		MT9895	0.75	50	3.61e-10	212_ARHGEF12_CpG_32	DNAme
Alu	chr1	72405952	72408056	AluYa	MT12805	0.74	52	3.72e-10	472_PTCH_03_CpG_6.7	DNAme
Alu	chr2	32299873	32300607		MT12297	0.72	55	4.09e-10	432_NUP214_CpG_4	DNAme
Alu	chr6	117754895	117755554		MT5481	0.74	52	4.25e-10	019_COPG2_001_CpG_13	DNAme
Alu	chr11	84256062	84256722		MT12783	0.71	57	4.43e-10	471_PTCH_02_CpG_13	DNAme
Alu	chr2	153203814	153205278	AluYb	MT7981	0.75	50	4.43e-10	106_PML_001_CpG_7.8.9	DNAme
Alu	chr12	111975991	111976710		MT7106	0.73	53	4.67e-10	077_MTCP1_001_CpG_10	DNAme
Alu	chr18	50547369	50548245		MT7106	0.73	53	4.67e-10	077_MTCP1_001_CpG_10	DNAme
Alu	chr4	106894842	106896975		MT10195	0.73	54	5.2e-10	231_BHD_CpG_5	DNAme
Alu	chr6	162641740	162642590		MT10657	0.71	57	5.21e-10	279_ERCC2_CpG_18.19	DNAme
Alu	chr6	162641740	162642590		MT10672	0.71	57	5.21e-10	279_ERCC2_CpG_35	DNAme
Alu	chr11	30494818	30495071		MT11664	0.72	55	5.49e-10	392_MLLT10_CpG_6	DNAme
Alu	chr6	94055663	94056910		MT11664	0.72	55	5.49e-10	392_MLLT10_CpG_6	DNAme
Alu	chr12	6334505	6336201		MT7301	0.72	55	5.59e-10	082_NCOA4_001_CpG_26.27	DNAme
Alu	chr12	6334505	6336201		MT7306	0.72	55	5.59e-10	082_NCOA4_001_CpG_35	DNAme
Alu	chr12	65458412	65460664		MT7301	0.72	55	5.59e-10	082_NCOA4_001_CpG_26.27	DNAme
Alu	chr12	65458412	65460664		MT7306	0.72	55	5.59e-10	082_NCOA4_001_CpG_35	DNAme
Alu	chr12	71143337	71144396		MT7301	0.72	55	5.59e-10	082_NCOA4_001_CpG_26.27	DNAme
Alu	chr12	71143337	71144396		MT7306	0.72	55	5.59e-10	082_NCOA4_001_CpG_35	DNAme
Alu	chr19	30506798	30509258		MT7301	0.72	55	5.59e-10	082_NCOA4_001_CpG_26.27	DNAme
Alu	chr19	30506798	30509258		MT7306	0.72	55	5.59e-10	082_NCOA4_001_CpG_35	DNAme
Alu	chr20	13423323	13427433		MT7301	0.72	55	5.59e-10	082_NCOA4_001_CpG_26.27	DNAme
Alu	chr20	13423323	13427433		MT7306	0.72	55	5.59e-10	082_NCOA4_001_CpG_35	DNAme
Alu	chr21	31287039	31288880		MT7301	0.72	55	5.59e-10	082_NCOA4_001_CpG_26.27	DNAme
Alu	chr21	31287039	31288880		MT7306	0.72	55	5.59e-10	082_NCOA4_001_CpG_35	DNAme
Alu	chr4	100039156	100040217		MT7301	0.72	55	5.59e-10	082_NCOA4_001_CpG_26.27	DNAme
Alu	chr4	100039156	100040217		MT7306	0.72	55	5.59e-10	082_NCOA4_001_CpG_35	DNAme
Alu	chr5	180677552	180679335		MT7301	0.72	55	5.59e-10	082_NCOA4_001_CpG_26.27	DNAme
Alu	chr5	180677552	180679335		MT7306	0.72	55	5.59e-10	082_NCOA4_001_CpG_35	DNAme
Alu	chr5	22406622	22408284		MT7301	0.72	55	5.59e-10	082_NCOA4_001_CpG_26.27	DNAme
Alu	chr5	22406622	22408284		MT7306	0.72	55	5.59e-10	082_NCOA4_001_CpG_35	DNAme
Alu	chr5	43417633	43419883		MT7301	0.72	55	5.59e-10	082_NCOA4_001_CpG_26.27	DNAme
Alu	chr5	43417633	43419883		MT7306	0.72	55	5.59e-10	082_NCOA4_001_CpG_35	DNAme
Alu	chr7	155079504	155082352		MT7301	0.72	55	5.59e-10	082_NCOA4_001_CpG_26.27	DNAme
Alu	chr7	155079504	155082352		MT7306	0.72	55	5.59e-10	082_NCOA4_001_CpG_35	DNAme
L1	chr4	74487212	74488845		MT7301	0.72	55	5.59e-10	082_NCOA4_001_CpG_26.27	DNAme
L1	chr4	74487212	74488845		MT7306	0.72	55	5.59e-10	082_NCOA4_001_CpG_35	DNAme
Alu	chr19	10837213	10838585		MT11647	0.73	54	5.64e-10	392_MLLT10_CpG_35.36.37	DNAme
Alu	chr5	11159774	11163752		MT6474	0.71	58	5.86e-10	054_HSPCB_001_CpG_14	DNAme
Alu	chr5	11159774	11163752		MT6475	0.71	58	5.86e-10	054_HSPCB_001_CpG_15	DNAme
Alu	chr4	93692481	93694930		MT10043	0.73	53	5.93e-10	218_ATIC_CpG_6	DNAme
Alu	chr12	111975991	111976710		MT12162	0.71	58	6.09e-10	425_NR4A3_CpG_24	DNAme
Alu	chr12	111975991	111976710		MT12165	0.71	58	6.09e-10	425_NR4A3_CpG_4.5	DNAme
Alu	chr2	202058222	202059495		MT6729	0.73	52	6.23e-10	061_LASP1_001_CpG_32.33.34.35	DNAme
Alu	chr2	202060284	202061373		MT6729	0.73	52	6.23e-10	061_LASP1_001_CpG_32.33.34.35	DNAme
Alu	chr7	44092438	44093096		MT11531	0.7	59	6.24e-10	369_LHFP_02_CpG_6.7	DNAme
Alu	chrX	118780363	118781016		MT11531	0.7	59	6.24e-10	369_LHFP_02_CpG_6.7	DNAme
L1	chr2	160978619	160980864	hg19ref + strand	MT11531	0.7	59	6.24e-10	369_LHFP_02_CpG_6.7	DNAme
L1	chr1	210614590	210615042		MT8886	0.71	56	6.27e-10	131_AURKC_002_CpG_7.8	DNAme
L1	chr11	108554101	108554773	hg19ref - strand	MT8886	0.71	56	6.27e-10	131_AURKC_002_CpG_7.8	DNAme
L1	chr6	161924629	161925472		MT8886	0.71	56	6.27e-10	131_AURKC_002_CpG_7.8	DNAme
Alu	chr1	160499547	160500876		MT11357	0.72	55	6.52e-10	329_GPHN_01_CpG_16	DNAme
L1	chr11	68516663	68517527		MT12624	0.73	53	6.59e-10	460_PMS2_CpG_15	DNAme
Alu	chrX	39939709	39940758		MT10836	0.74	50	6.62e-10	291_EXT2_CpG_21	DNAme
L1	chr12	71021875	71022923		MT14912	0.72	55	6.62e-10	668_N.MYC_2_01_CpG_19.20.21	DNAme
Alu	chr3	118744534	118745029		MT9403	0.7	58	6.64e-10	145_TSC2_001_CpG_39.40	DNAme
Alu	chr20	17225804	17226644		MT13305	0.73	53	6.68e-10	520_TEC_CpG_11.12	DNAme
L1	chr4	169411611	169413099		MT13305	0.73	53	6.68e-10	520_TEC_CpG_11.12	DNAme
Alu	chr6	20932845	20934704		MT9205	0.73	53	6.7e-10	14_RUNX3_01_01_CpG_35	DNAme
Alu	chr15	45569297	45570227	AluYa	MT12942	0.71	57	6.75e-10	489_SDHB_CpG_4.5	DNAme
Alu	chr11	30494818	30495071		MT12914	0.7	59	6.75e-10	482_RECQL4_CpG_12	DNAme
Alu	chr6	94055663	94056910		MT12914	0.7	59	6.75e-10	482_RECQL4_CpG_12	DNAme
Alu	chr18	56817345	56819423		MT6146	0.72	54	7.18e-10	041_HCMOGT.1_001_CpG_49.50.51.52.53.54	DNAme
Alu	chr4	100498285	100499862	AluYa	MT10962	0.71	56	7.59e-10	298_FANCF_01_CpG_14	DNAme
Alu	chr5	13896975	13897816		MT8702	0.72	54	7.76e-10	127_TFEB_001_CpG_53	DNAme
L1	chr9	3946932	3949821		MT10021	0.73	53	7.92e-10	218_ATIC_CpG_10	DNAme
L1	chr9	3946932	3949821		MT10022	0.73	53	7.92e-10	218_ATIC_CpG_11	DNAme
Alu	chr5	138118854	138120116	AluYa	MT6543	0.72	54	8.3e-10	056_JAK2_001_CpG_3.4	DNAme
Alu	chr7	44092438	44093096		MT11529	0.7	59	8.38e-10	369_LHFP_02_CpG_4	DNAme
Alu	chrX	118780363	118781016		MT11529	0.7	59	8.38e-10	369_LHFP_02_CpG_4	DNAme
L1	chr2	160978619	160980864	hg19ref + strand	MT11529	0.7	59	8.38e-10	369_LHFP_02_CpG_4	DNAme
Alu	chr6	128786423	128787507		MT13173	0.7	58	8.66e-10	510_TAF15_CpG_24	DNAme
Alu	chr6	128786423	128787507		MT13183	0.7	58	8.66e-10	510_TAF15_CpG_36	DNAme
Alu	chr3	118744534	118745029		MT8564	0.72	54	8.67e-10	123_SS18L1_002_CpG_6.7.8	DNAme
Alu	chr4	106894842	106896975		MT10918	0.71	57	8.71e-10	296_FANCD2_CpG_10	DNAme
Alu	chr2	47715709	47719158	AluYa	MT8189	0.73	52	9.07e-10	112_ATP10A_002_CpG_18.19	DNAme
L1	chr6	110475114	110476748	hg19ref - strand	MT8189	0.73	52	9.07e-10	112_ATP10A_002_CpG_18.19	DNAme
L1	chr12	9848232	9849060		MT8517	0.7	58	9.19e-10	122_SS18L1_001_CpG_1.2	DNAme
Alu	chr7	44092438	44093096		MT7098	0.71	56	9.21e-10	076_MSI2_001_CpG_44	DNAme
Alu	chrX	118780363	118781016		MT7098	0.71	56	9.21e-10	076_MSI2_001_CpG_44	DNAme
L1	chr2	160978619	160980864	hg19ref + strand	MT7098	0.71	56	9.21e-10	076_MSI2_001_CpG_44	DNAme
Alu	chr3	7340797	7342042		MT12620	0.72	53	9.54e-10	460_PMS2_CpG_1	DNAme
Alu	chr3	7340797	7342042		MT12640	0.72	53	9.54e-10	460_PMS2_CpG_36	DNAme
Alu	chr3	7340797	7342042		MT12648	0.72	53	9.54e-10	460_PMS2_CpG_6	DNAme
Alu	chr12	111975991	111976710		MT7115	0.72	53	9.55e-10	077_MTCP1_001_CpG_30.31	DNAme
Alu	chr18	50547369	50548245		MT7115	0.72	53	9.55e-10	077_MTCP1_001_CpG_30.31	DNAme
L1	chr19	30494599	30498657		MT7128	0.72	53	9.58e-10	077_MTCP1_001_CpG_60.61.62.63	DNAme
Alu	chr2	165481614	165484353		MT12938	0.7	57	9.58e-10	489_SDHB_CpG_3	DNAme
Alu	chr4	95496258	95498891	AluYa	MT9904	0.74	50	1.02e-09	212_ARHGEF12_CpG_44.45	DNAme
Alu	chr1	40635315	40635898	AluYb	MT14736	0.72	54	1.02e-09	661_MYBL2_2_01_CpG_23	DNAme
Alu	chr18	67569135	67574888		MT4955	0.69	59	1.05e-09	003_IGF2R_003_CpG_19.20	DNAme
Alu	chr18	67569135	67574888		MT4958	0.69	59	1.05e-09	003_IGF2R_003_CpG_22.23	DNAme
Alu	chr18	67569135	67574888		MT4961	0.69	59	1.05e-09	003_IGF2R_003_CpG_26.27	DNAme
Alu	chr18	67569135	67574888		MT4964	0.69	59	1.05e-09	003_IGF2R_003_CpG_3.4	DNAme
Alu	chr18	67569135	67574888		MT4965	0.69	59	1.05e-09	003_IGF2R_003_CpG_30.31	DNAme
Alu	chr18	67569135	67574888		MT4968	0.69	59	1.05e-09	003_IGF2R_003_CpG_34.35	DNAme
Alu	chr18	67569135	67574888		MT4971	0.69	59	1.05e-09	003_IGF2R_003_CpG_38.39	DNAme
Alu	chr18	67569135	67574888		MT4973	0.69	59	1.05e-09	003_IGF2R_003_CpG_41.42	DNAme
Alu	chr18	67569135	67574888		MT4979	0.69	59	1.05e-09	003_IGF2R_003_CpG_7.8	DNAme
Alu	chr7	39736331	39737412		MT4955	0.69	59	1.05e-09	003_IGF2R_003_CpG_19.20	DNAme
Alu	chr7	39736331	39737412		MT4958	0.69	59	1.05e-09	003_IGF2R_003_CpG_22.23	DNAme
Alu	chr7	39736331	39737412		MT4961	0.69	59	1.05e-09	003_IGF2R_003_CpG_26.27	DNAme
Alu	chr7	39736331	39737412		MT4964	0.69	59	1.05e-09	003_IGF2R_003_CpG_3.4	DNAme
Alu	chr7	39736331	39737412		MT4965	0.69	59	1.05e-09	003_IGF2R_003_CpG_30.31	DNAme
Alu	chr7	39736331	39737412		MT4968	0.69	59	1.05e-09	003_IGF2R_003_CpG_34.35	DNAme
Alu	chr7	39736331	39737412		MT4971	0.69	59	1.05e-09	003_IGF2R_003_CpG_38.39	DNAme
Alu	chr7	39736331	39737412		MT4973	0.69	59	1.05e-09	003_IGF2R_003_CpG_41.42	DNAme
Alu	chr7	39736331	39737412		MT4979	0.69	59	1.05e-09	003_IGF2R_003_CpG_7.8	DNAme
Alu	chr3	118744534	118745029		MT8523	0.71	56	1.05e-09	122_SS18L1_001_CpG_18	DNAme
Alu	chrX	140789462	140790220		MT9130	0.71	56	1.06e-09	137_TOP1_001_CpG_55.56	DNAme
Alu	chr10	33622816	33627076		MT12707	0.73	52	1.07e-09	465_PRCC_01_CpG_13	DNAme
Alu	chr10	33622816	33627076		MT12708	0.73	52	1.07e-09	465_PRCC_01_CpG_4	DNAme
Alu	chr1	67767841	67769428		MT11943	0.7	58	1.11e-09	408_MYCL1_CpG_2.3	DNAme
Alu	chr10	33581298	33585026		MT11943	0.7	58	1.11e-09	408_MYCL1_CpG_2.3	DNAme
Alu	chr4	93904809	93905680		MT11943	0.7	58	1.11e-09	408_MYCL1_CpG_2.3	DNAme
Alu	chr5	138118854	138120116	AluYa	MT6479	0.7	58	1.13e-09	054_HSPCB_001_CpG_21	DNAme
Alu	chr20	17225804	17226644		MT10042	0.72	53	1.17e-09	218_ATIC_CpG_51	DNAme
L1	chr4	169411611	169413099		MT10042	0.72	53	1.17e-09	218_ATIC_CpG_51	DNAme
L1	chr12	71021875	71022923		MT8766	0.7	58	1.17e-09	129_TFPT_001_CpG_11	DNAme
L1	chr12	71021875	71022923		MT8780	0.7	58	1.17e-09	129_TFPT_001_CpG_30	DNAme
L1	chr12	71021875	71022923		MT8781	0.7	58	1.17e-09	129_TFPT_001_CpG_31	DNAme
Alu	chr20	17225804	17226644		MT7102	0.71	56	1.18e-09	076_MSI2_001_CpG_7	DNAme
L1	chr4	169411611	169413099		MT7102	0.71	56	1.18e-09	076_MSI2_001_CpG_7	DNAme
Alu	chr1	25003131	25007102		MT9192	0.71	55	1.19e-09	14_RUNX3_01_01_CpG_18	DNAme
Alu	chr6	70954118	70954981		MT10035	0.72	53	1.21e-09	218_ATIC_CpG_45	DNAme
Alu	chr12	111973004	111973868	AluYa	MT8555	0.72	54	1.21e-09	123_SS18L1_002_CpG_45.46	DNAme
Alu	chr5	138118854	138120116	AluYa	MT14430	0.71	56	1.24e-09	636_HSPA8_1_01_CpG_22	DNAme
Alu	chrX	150729113	150729872		MT11328	0.71	56	1.25e-09	327_GOLGA5_CpG_15	DNAme
L1	chr15	51704998	51709250	hg19ref - strand	MT9974	0.72	52	1.25e-09	214_ARHH_02_CpG_79.80	DNAme
L1	chr5	112448309	112449146		MT9892	0.73	50	1.25e-09	212_ARHGEF12_CpG_28.29	DNAme
Alu	chr12	6334505	6336201		MT9892	0.73	50	1.25e-09	212_ARHGEF12_CpG_28.29	DNAme
Alu	chr12	65458412	65460664		MT9892	0.73	50	1.25e-09	212_ARHGEF12_CpG_28.29	DNAme
Alu	chr12	71143337	71144396		MT9892	0.73	50	1.25e-09	212_ARHGEF12_CpG_28.29	DNAme
Alu	chr19	30506798	30509258		MT9892	0.73	50	1.25e-09	212_ARHGEF12_CpG_28.29	DNAme
Alu	chr20	13423323	13427433		MT9892	0.73	50	1.25e-09	212_ARHGEF12_CpG_28.29	DNAme
Alu	chr21	31287039	31288880		MT9892	0.73	50	1.25e-09	212_ARHGEF12_CpG_28.29	DNAme
Alu	chr4	100039156	100040217		MT9892	0.73	50	1.25e-09	212_ARHGEF12_CpG_28.29	DNAme
Alu	chr5	180677552	180679335		MT9892	0.73	50	1.25e-09	212_ARHGEF12_CpG_28.29	DNAme
Alu	chr5	22406622	22408284		MT9892	0.73	50	1.25e-09	212_ARHGEF12_CpG_28.29	DNAme
Alu	chr5	43417633	43419883		MT9892	0.73	50	1.25e-09	212_ARHGEF12_CpG_28.29	DNAme
Alu	chr7	155079504	155082352		MT9892	0.73	50	1.25e-09	212_ARHGEF12_CpG_28.29	DNAme
L1	chr4	74487212	74488845		MT9892	0.73	50	1.25e-09	212_ARHGEF12_CpG_28.29	DNAme
Alu	chr12	6334505	6336201		MT13108	0.7	57	1.36e-09	507_STL_01_CpG_20	DNAme
Alu	chr12	65458412	65460664		MT13108	0.7	57	1.36e-09	507_STL_01_CpG_20	DNAme
Alu	chr12	71143337	71144396		MT13108	0.7	57	1.36e-09	507_STL_01_CpG_20	DNAme
Alu	chr19	30506798	30509258		MT13108	0.7	57	1.36e-09	507_STL_01_CpG_20	DNAme
Alu	chr20	13423323	13427433		MT13108	0.7	57	1.36e-09	507_STL_01_CpG_20	DNAme
Alu	chr21	31287039	31288880		MT13108	0.7	57	1.36e-09	507_STL_01_CpG_20	DNAme
Alu	chr4	100039156	100040217		MT13108	0.7	57	1.36e-09	507_STL_01_CpG_20	DNAme
Alu	chr5	180677552	180679335		MT13108	0.7	57	1.36e-09	507_STL_01_CpG_20	DNAme
Alu	chr5	22406622	22408284		MT13108	0.7	57	1.36e-09	507_STL_01_CpG_20	DNAme
Alu	chr5	43417633	43419883		MT13108	0.7	57	1.36e-09	507_STL_01_CpG_20	DNAme
Alu	chr7	155079504	155082352		MT13108	0.7	57	1.36e-09	507_STL_01_CpG_20	DNAme
L1	chr4	74487212	74488845		MT13108	0.7	57	1.36e-09	507_STL_01_CpG_20	DNAme
L1	chr3	361081	362560		MT13108	0.7	57	1.36e-09	507_STL_01_CpG_20	DNAme
L1	chr4	17843746	17844783		MT13108	0.7	57	1.36e-09	507_STL_01_CpG_20	DNAme
Alu	chr1	246486460	246487144		MT12956	0.69	59	1.36e-09	491_SDHC_02_CpG_1	DNAme
Alu	chr6	20881008	20882046		MT8319	0.7	56	1.39e-09	115_RPN1_001_CpG_30.31	DNAme
Alu	chr6	20881008	20882046		MT8320	0.7	56	1.39e-09	115_RPN1_001_CpG_32	DNAme
Alu	chr5	138118854	138120116	AluYa	MT12883	0.7	56	1.42e-09	477_RAD51L1_CpG_6	DNAme
Alu	chr15	64079683	64080666	AluYa	MT12883	0.7	56	1.42e-09	477_RAD51L1_CpG_6	DNAme
Alu	chr4	841180	841813	AluYa	MT12883	0.7	56	1.42e-09	477_RAD51L1_CpG_6	DNAme
Alu	chr5	80493306	80493949	AluYb	MT12883	0.7	56	1.42e-09	477_RAD51L1_CpG_6	DNAme
Alu	chr13	41561829	41564287		MT12541	0.69	58	1.42e-09	455_PIM1_01_CpG_24.25.26.27	DNAme
Alu	chr9	94599833	94600682		MT13488	0.7	57	1.45e-09	573_ATP6V0E._01_CpG_20.21	DNAme
Alu	chr12	89731869	89733143		MT8520	0.69	58	1.49e-09	122_SS18L1_001_CpG_12.13.14	DNAme
Alu	chr1	246486460	246487144		MT12959	0.69	59	1.53e-09	491_SDHC_02_CpG_13	DNAme
L1	chr7	33231509	33232812		MT14526	0.7	57	1.56e-09	646_KIAA0683._01_CpG_2	DNAme
L1	chr7	33231509	33232812		MT14527	0.7	57	1.56e-09	646_KIAA0683._01_CpG_20	DNAme
Alu	chr1	72405952	72408056	AluYa	MT12804	0.72	52	1.58e-09	472_PTCH_03_CpG_3.4.5	DNAme
Alu	chr5	170858008	170860551	AluYb	MT5360	0.72	52	1.58e-09	014_CCND3_001_CpG_33	DNAme
Alu	chr6	20881008	20882046		MT9058	0.69	58	1.67e-09	136_TNFRSF6_001_CpG_26.27	DNAme
L1	chr5	138420505	138421530	hg19ref - strand	MT15233	0.73	51	1.68e-09	ALU.M1_CpG_15	DNAme
L1	chr5	138420505	138421530	hg19ref - strand	MT15248	0.73	51	1.68e-09	ALU.M1_CpG_8	DNAme
L1	chr3	79184588	79186731	hg19ref - strand	MT15233	0.73	51	1.68e-09	ALU.M1_CpG_15	DNAme
L1	chr3	79184588	79186731	hg19ref - strand	MT15248	0.73	51	1.68e-09	ALU.M1_CpG_8	DNAme
Alu	chr6	148681202	148681446		MT15630	0.7	57	1.69e-09	p53_03_CpG_11.12	DNAme
Alu	chr14	39718899	39720389		MT15630	0.7	57	1.69e-09	p53_03_CpG_11.12	DNAme
Alu	chr12	89731869	89733143		MT12078	0.7	56	1.71e-09	417_NCOA2_01_CpG_25.26	DNAme
Alu	chr7	28344774	28346061	AluYa	MT12155	0.69	58	1.71e-09	425_NR4A3_CpG_11	DNAme
Alu	chr7	28344774	28346061	AluYa	MT12160	0.69	58	1.71e-09	425_NR4A3_CpG_22	DNAme
Alu	chr7	28344774	28346061	AluYa	MT12161	0.69	58	1.71e-09	425_NR4A3_CpG_23	DNAme
Alu	chr19	43954970	43955293	AluYa	MT5898	0.72	53	1.75e-09	034_FBXW7_001_CpG_21.22.23	DNAme
L1	chr9	17732113	17733154		MT10308	0.7	57	1.78e-09	241_CBFA2T1_01_CpG_43	DNAme
Alu	chr16	83001080	83002362		MT13140	0.72	52	1.79e-09	509_SUFU_CpG_14.15.16	DNAme
Alu	chr4	106894842	106896975		MT6555	0.71	54	1.79e-09	056_JAK2_001_CpG_52.53	DNAme
L1	chr19	30494599	30498657		MT7106	0.72	53	1.79e-09	077_MTCP1_001_CpG_10	DNAme
Alu	chr1	160499547	160500876		MT11362	0.7	56	1.82e-09	329_GPHN_01_CpG_27.28	DNAme
Alu	chr18	56817345	56819423		MT15203	0.7	56	1.84e-09	683_rhoC._01_CpG_39	DNAme
Alu	chr4	106894842	106896975		MT9745	0.69	58	1.9e-09	204_AF1Q_CpG_18	DNAme
L1	chr5	136579416	136580073		MT13030	0.7	57	1.91e-09	499_SS18_CpG_38.39	DNAme
Alu	chr6	70954118	70954981		MT13030	0.7	57	1.91e-09	499_SS18_CpG_38.39	DNAme
Alu	chrX	39939709	39940758		MT9647	0.69	58	1.91e-09	153_ZNF278_001_CpG_8	DNAme
Alu	chr2	185467619	185470821		MT8555	0.71	54	1.96e-09	123_SS18L1_002_CpG_45.46	DNAme
Alu	chr6	117754895	117755554		MT11357	0.7	55	1.99e-09	329_GPHN_01_CpG_16	DNAme
Alu	chr7	15666306	15668385		MT12114	0.71	54	2.01e-09	420_NF1_CpG_34.35.36	DNAme
L1	chr5	138420505	138421530	hg19ref - strand	MT15232	0.71	53	2.04e-09	ALU.M1_CpG_11.12.13.14	DNAme
L1	chr3	79184588	79186731	hg19ref - strand	MT15232	0.71	53	2.04e-09	ALU.M1_CpG_11.12.13.14	DNAme
Alu	chr1	160499547	160500876		MT10929	0.69	57	2.05e-09	296_FANCD2_CpG_30	DNAme
Alu	chr5	138118854	138120116	AluYa	MT5176	0.69	58	2.06e-09	010_CARS_001_CpG_4.5	DNAme
Alu	chr18	50547369	50548245		MT5653	0.69	59	2.07e-09	025_COX6C_001_CpG_19	DNAme
Alu	chr18	50547369	50548245		MT5654	0.69	59	2.07e-09	025_COX6C_001_CpG_2	DNAme
Alu	chr6	74420446	74421123	AluYa	MT9870	0.69	58	2.08e-09	210_ALO17_CpG_9	DNAme
L1	chr3	361081	362560		MT13741	0.7	56	2.09e-09	586_CCND1_3_01_CpG_19	DNAme
L1	chr4	17843746	17844783		MT13741	0.7	56	2.09e-09	586_CCND1_3_01_CpG_19	DNAme
Alu	chr18	12854007	12856505		MT11515	0.69	59	2.12e-09	369_LHFP_02_CpG_17	DNAme
Alu	chr18	12854007	12856505		MT11524	0.69	59	2.12e-09	369_LHFP_02_CpG_30	DNAme
Alu	chr18	12854007	12856505		MT11530	0.69	59	2.12e-09	369_LHFP_02_CpG_5	DNAme
Alu	chr7	75171053	75171290		MT12625	0.71	53	2.17e-09	460_PMS2_CpG_16.17.18	DNAme
Alu	chr7	69625279	69628328	AluYa	MT9396	0.69	57	2.21e-09	145_TSC2_001_CpG_30	DNAme
Alu	chr1	67767841	67769428		MT11951	0.68	59	2.23e-09	408_MYCL1_CpG_7.8	DNAme
Alu	chr10	33581298	33585026		MT11951	0.68	59	2.23e-09	408_MYCL1_CpG_7.8	DNAme
Alu	chr4	93904809	93905680		MT11951	0.68	59	2.23e-09	408_MYCL1_CpG_7.8	DNAme
Alu	chr7	129010562	129011408		MT11951	0.68	59	2.23e-09	408_MYCL1_CpG_7.8	DNAme
Alu	chr7	44092438	44093096		MT5360	0.72	52	2.27e-09	014_CCND3_001_CpG_33	DNAme
Alu	chrX	118780363	118781016		MT5360	0.72	52	2.27e-09	014_CCND3_001_CpG_33	DNAme
L1	chr2	160978619	160980864	hg19ref + strand	MT5360	0.72	52	2.27e-09	014_CCND3_001_CpG_33	DNAme
L1	chr19	30494599	30498657		MT7132	0.71	53	2.29e-09	077_MTCP1_001_CpG_68.69	DNAme
Alu	chr5	170858008	170860551	AluYb	MT11511	0.68	59	2.44e-09	369_LHFP_02_CpG_12	DNAme
Alu	chr1	78461658	78462377		MT11719	0.68	59	2.51e-09	395_MLLT4_CpG_5.6	DNAme
Alu	chr17	20193169	20193402		MT12942	0.69	57	2.51e-09	489_SDHB_CpG_4.5	DNAme
Alu	chr6	148681202	148681446		MT5986	0.69	57	2.52e-09	038_FVT1_001_CpG_12.13.14	DNAme
Alu	chr1	240781554	240782860		MT12272	0.72	51	2.56e-09	431_NUMA1_CpG_19	DNAme
Alu	chr12	77273558	77275557		MT11659	0.71	53	2.57e-09	392_MLLT10_CpG_54.55	DNAme
Alu	chr12	111975991	111976710		MT10538	0.69	58	2.58e-09	267_DDIT3_CpG_10	DNAme
Alu	chr4	841180	841813	AluYa	MT8304	0.7	56	2.59e-09	115_RPN1_001_CpG_1.2.3	DNAme
Alu	chr4	54418206	54419247		MT11643	0.7	55	2.59e-09	392_MLLT10_CpG_2	DNAme
Alu	chr1	29382801	29384575		MT11952	0.68	59	2.61e-09	408_MYCL1_CpG_9.10.11	DNAme
Alu	chr1	240781554	240782860		MT11641	0.7	55	2.62e-09	392_MLLT10_CpG_13	DNAme
Alu	chr6	129831584	129832030		MT11641	0.7	55	2.62e-09	392_MLLT10_CpG_13	DNAme
Alu	chr6	70954118	70954981		MT11641	0.7	55	2.62e-09	392_MLLT10_CpG_13	DNAme
Alu	chr4	106894842	106896975		MT6733	0.71	53	2.63e-09	061_LASP1_001_CpG_41.42	DNAme
Alu	chr17	1310730	1313231		MT6902	0.72	50	2.72e-09	068_MAP2K4_001_CpG_8.9	DNAme
Alu	chr2	28354640	28354916	AluYa	MT6902	0.72	50	2.72e-09	068_MAP2K4_001_CpG_8.9	DNAme
Alu	chr11	105683848	105684294		MT14566	0.69	57	2.77e-09	651_LDH.A_01_CpG_32.33	DNAme
Alu	chr13	21563363	21564422		MT9121	0.71	53	2.81e-09	137_TOP1_001_CpG_43	DNAme
Alu	chr22	25129698	25130134		MT9121	0.71	53	2.81e-09	137_TOP1_001_CpG_43	DNAme
Alu	chr2	165481614	165484353		MT14711	0.72	51	2.83e-09	660_MYBL2_1_01_CpG_1.2	DNAme
Alu	chr11	105683848	105684294		MT14558	0.69	57	2.89e-09	651_LDH.A_01_CpG_2	DNAme
L1	chr11	14986491	14987146		MT14656	0.68	58	3.06e-09	655_LRP2_01_CpG_32	DNAme
Alu	chr4	106894842	106896975		MT12293	0.7	55	3.07e-09	432_NUP214_CpG_33.34	DNAme
Alu	chr2	202058222	202059495		MT7098	0.69	56	3.1e-09	076_MSI2_001_CpG_44	DNAme
Alu	chr2	202060284	202061373		MT7098	0.69	56	3.1e-09	076_MSI2_001_CpG_44	DNAme
Alu	chr20	17225804	17226644		MT13313	0.71	53	3.19e-09	520_TEC_CpG_29.30	DNAme
L1	chr4	169411611	169413099		MT13313	0.71	53	3.19e-09	520_TEC_CpG_29.30	DNAme
Alu	chr6	117754895	117755554		MT11361	0.7	55	3.24e-09	329_GPHN_01_CpG_25.26	DNAme
Alu	chr3	60506324	60506972		MT12529	0.68	58	3.4e-09	450_PDGFRA_CpG_4.5	DNAme
Alu	chr16	4505140	4506999		MT13595	0.68	58	3.42e-09	581_CCNA2_01_CpG_1.2	DNAme
Alu	chr11	105683848	105684294		MT14563	0.69	57	3.46e-09	651_LDH.A_01_CpG_28.29.30	DNAme
Alu	chr18	56817345	56819423		MT13143	0.7	55	3.47e-09	509_SUFU_CpG_20.21	DNAme
L1	chr7	93144403	93146062		MT10209	0.68	59	3.49e-09	235_BMPR1A_02_CpG_6	DNAme
Alu	chr7	103464780	103466060		MT10209	0.68	59	3.49e-09	235_BMPR1A_02_CpG_6	DNAme
Alu	chr20	52638985	52639634		MT11548	0.69	56	3.58e-09	375_MADH4_CpG_10	DNAme
Alu	chr17	61562486	61565795		MT11548	0.69	56	3.58e-09	375_MADH4_CpG_10	DNAme
Alu	chr12	102855219	102856277		MT11548	0.69	56	3.58e-09	375_MADH4_CpG_10	DNAme
Alu	chr3	118744534	118745029		MT11548	0.69	56	3.58e-09	375_MADH4_CpG_10	DNAme
L1	chr3	361081	362560		MT11548	0.69	56	3.58e-09	375_MADH4_CpG_10	DNAme
L1	chr4	17843746	17844783		MT11548	0.69	56	3.58e-09	375_MADH4_CpG_10	DNAme
Alu	chr16	17412329	17412572		MT11548	0.69	56	3.58e-09	375_MADH4_CpG_10	DNAme
Alu	chr1	66260035	66261688		MT8546	0.7	54	3.6e-09	123_SS18L1_002_CpG_32.33.34	DNAme
Alu	chr3	133492876	133493532		MT8546	0.7	54	3.6e-09	123_SS18L1_002_CpG_32.33.34	DNAme
Alu	chr2	170011868	170014336		MT8546	0.7	54	3.6e-09	123_SS18L1_002_CpG_32.33.34	DNAme
Alu	chr14	55176036	55178661		MT10210	0.68	59	3.63e-09	235_BMPR1A_02_CpG_7	DNAme
Alu	chrX	15418372	15418821		MT10210	0.68	59	3.63e-09	235_BMPR1A_02_CpG_7	DNAme
Alu	chr17	548308	549573		MT8310	0.69	56	3.64e-09	115_RPN1_001_CpG_17.18.19	DNAme
Alu	chr4	40105453	40106346		MT9474	0.7	54	3.69e-09	148_TPD52L2_001_CpG_20	DNAme
Alu	chr21	32783110	32783535		MT9474	0.7	54	3.69e-09	148_TPD52L2_001_CpG_20	DNAme
Alu	chr11	105683848	105684294		MT14553	0.69	57	3.7e-09	651_LDH.A_01_CpG_11	DNAme
Alu	chr3	7340797	7342042		MT15629	0.7	54	3.74e-09	p53_03_CpG_10	DNAme
Alu	chr7	103805445	103808926		MT15629	0.7	54	3.74e-09	p53_03_CpG_10	DNAme
Alu	chr6	124710526	124714223		MT15629	0.7	54	3.74e-09	p53_03_CpG_10	DNAme
Alu	chr9	34715444	34718949		MT15629	0.7	54	3.74e-09	p53_03_CpG_10	DNAme
Alu	chr5	131679229	131681278	AluYb	MT8713	0.7	55	3.89e-09	127_USP29_003_CpG_17	DNAme
Alu	chr1	246486460	246487144		MT6902	0.72	50	3.93e-09	068_MAP2K4_001_CpG_8.9	DNAme
Alu	chr4	40105453	40106346		MT6902	0.72	50	3.93e-09	068_MAP2K4_001_CpG_8.9	DNAme
L1	chr8	3757632	3758482		MT14492	0.68	58	3.95e-09	639_IFITM1_01_CpG_6	DNAme
L1	chr19	9051769	9052020		MT5167	0.68	58	3.97e-09	010_CARS_001_CpG_17	DNAme
Alu	chr4	93692481	93694930		MT12916	0.68	59	3.99e-09	482_RECQL4_CpG_14	DNAme
Alu	chr2	9567017	9568070		MT8677	0.7	54	4e-09	126_TCEA1_001_CpG_55.56	DNAme
Alu	chr20	31873715	31874184		MT8677	0.7	54	4e-09	126_TCEA1_001_CpG_55.56	DNAme
Alu	chr22	46622144	46623029		MT8677	0.7	54	4e-09	126_TCEA1_001_CpG_55.56	DNAme
Alu	chr9	39154286	39155320		MT8677	0.7	54	4e-09	126_TCEA1_001_CpG_55.56	DNAme
Alu	chr3	100110057	100111643		MT6655	0.7	54	4.08e-09	059_KTN1_001_CpG_23.24	DNAme
Alu	chr3	100110057	100111643		MT6658	0.7	54	4.08e-09	059_KTN1_001_CpG_3.4.5	DNAme
Alu	chr12	89731869	89733143		MT6655	0.7	54	4.08e-09	059_KTN1_001_CpG_23.24	DNAme
Alu	chr12	89731869	89733143		MT6658	0.7	54	4.08e-09	059_KTN1_001_CpG_3.4.5	DNAme
Alu	chr10	127881135	127882568		MT12866	0.69	57	4.13e-09	477_RAD51L1_CpG_21	DNAme
Alu	chr17	1250809	1251667		MT10603	0.69	55	4.14e-09	275_EPS15_01_CpG_15.16.17.18	DNAme
Alu	chr2	9567017	9568070		MT11595	0.71	52	4.16e-09	382_MEN1_01_CpG_21.22.23	DNAme
Alu	chr20	31873715	31874184		MT11595	0.71	52	4.16e-09	382_MEN1_01_CpG_21.22.23	DNAme
Alu	chr22	46622144	46623029		MT11595	0.71	52	4.16e-09	382_MEN1_01_CpG_21.22.23	DNAme
Alu	chr9	39154286	39155320		MT11595	0.71	52	4.16e-09	382_MEN1_01_CpG_21.22.23	DNAme
Alu	chr10	127881135	127882568		MT11594	0.71	52	4.21e-09	382_MEN1_01_CpG_18.19.20	DNAme
Alu	chr10	127881135	127882568		MT11598	0.71	52	4.21e-09	382_MEN1_01_CpG_26.27	DNAme
Alu	chr11	105683848	105684294		MT14568	0.68	57	4.27e-09	651_LDH.A_01_CpG_35	DNAme
L1	chr19	9051769	9052020		MT10924	0.68	57	4.28e-09	296_FANCD2_CpG_20.21.22.23	DNAme
Alu	chr13	21563363	21564422		MT13319	0.7	54	4.28e-09	520_TEC_CpG_37	DNAme
Alu	chr22	25129698	25130134		MT13319	0.7	54	4.28e-09	520_TEC_CpG_37	DNAme
Alu	chr1	97939854	97940510		MT8678	0.7	54	4.49e-09	126_TCEA1_001_CpG_57	DNAme
Alu	chr1	97939854	97940510		MT8680	0.7	54	4.49e-09	126_TCEA1_001_CpG_59	DNAme
L1	chr12	9848232	9849060		MT6660	0.7	54	4.54e-09	059_KTN1_001_CpG_36	DNAme
Alu	chr6	112150684	112154113		MT6660	0.7	54	4.54e-09	059_KTN1_001_CpG_36	DNAme
Alu	chr5	80755568	80756407		MT6660	0.7	54	4.54e-09	059_KTN1_001_CpG_36	DNAme
Alu	chr1	147018125	147019054		MT6660	0.7	54	4.54e-09	059_KTN1_001_CpG_36	DNAme
Alu	chr6	124710526	124714223		MT10760	0.69	55	4.6e-09	286_ETV4_02_CpG_11.12	DNAme
Alu	chr6	124710526	124714223		MT10772	0.69	55	4.6e-09	286_ETV4_02_CpG_27	DNAme
Alu	chr12	111975991	111976710		MT7129	0.7	53	4.61e-09	077_MTCP1_001_CpG_64	DNAme
Alu	chr18	50547369	50548245		MT7129	0.7	53	4.61e-09	077_MTCP1_001_CpG_64	DNAme
L1	chr3	361081	362560		MT12134	0.68	58	4.65e-09	424_NPM1_CpG_23	DNAme
L1	chr4	17843746	17844783		MT12134	0.68	58	4.65e-09	424_NPM1_CpG_23	DNAme
Alu	chr12	6334505	6336201		MT12134	0.68	58	4.65e-09	424_NPM1_CpG_23	DNAme
Alu	chr12	65458412	65460664		MT12134	0.68	58	4.65e-09	424_NPM1_CpG_23	DNAme
Alu	chr12	71143337	71144396		MT12134	0.68	58	4.65e-09	424_NPM1_CpG_23	DNAme
Alu	chr19	30506798	30509258		MT12134	0.68	58	4.65e-09	424_NPM1_CpG_23	DNAme
Alu	chr20	13423323	13427433		MT12134	0.68	58	4.65e-09	424_NPM1_CpG_23	DNAme
Alu	chr21	31287039	31288880		MT12134	0.68	58	4.65e-09	424_NPM1_CpG_23	DNAme
Alu	chr4	100039156	100040217		MT12134	0.68	58	4.65e-09	424_NPM1_CpG_23	DNAme
Alu	chr5	180677552	180679335		MT12134	0.68	58	4.65e-09	424_NPM1_CpG_23	DNAme
Alu	chr5	22406622	22408284		MT12134	0.68	58	4.65e-09	424_NPM1_CpG_23	DNAme
Alu	chr5	43417633	43419883		MT12134	0.68	58	4.65e-09	424_NPM1_CpG_23	DNAme
Alu	chr7	155079504	155082352		MT12134	0.68	58	4.65e-09	424_NPM1_CpG_23	DNAme
L1	chr4	74487212	74488845		MT12134	0.68	58	4.65e-09	424_NPM1_CpG_23	DNAme
Alu	chr20	52638985	52639634		MT8523	0.69	56	4.73e-09	122_SS18L1_001_CpG_18	DNAme
Alu	chr16	4505140	4506999		MT8523	0.69	56	4.73e-09	122_SS18L1_001_CpG_18	DNAme
L1	chr3	361081	362560		MT8523	0.69	56	4.73e-09	122_SS18L1_001_CpG_18	DNAme
L1	chr4	17843746	17844783		MT8523	0.69	56	4.73e-09	122_SS18L1_001_CpG_18	DNAme
Alu	chr16	17412329	17412572		MT8523	0.69	56	4.73e-09	122_SS18L1_001_CpG_18	DNAme
L1	chr16	61688034	61688696		MT8207	0.68	58	4.75e-09	112_RBM15_001_CpG_24	DNAme
Alu	chr19	2818640	2821594		MT11328	0.69	56	4.75e-09	327_GOLGA5_CpG_15	DNAme
Alu	chr1	246486460	246487144		MT12955	0.69	56	4.77e-09	490_SDHC_01_CpG_9	DNAme
Alu	chr16	4505140	4506999		MT13068	0.71	52	4.83e-09	505_STK11_01_CpG_20	DNAme
Alu	chr12	50563648	50564331	AluYa	MT6417	0.69	56	4.85e-09	052_HRPT2_001_CpG_26	DNAme
Alu	chr22	31470810	31472165		MT6417	0.69	56	4.85e-09	052_HRPT2_001_CpG_26	DNAme
Alu	chrX	17020363	17021787		MT6417	0.69	56	4.85e-09	052_HRPT2_001_CpG_26	DNAme
Alu	chr5	22561247	22563247	AluYa	MT6417	0.69	56	4.85e-09	052_HRPT2_001_CpG_26	DNAme
Alu	chr11	105683848	105684294		MT14556	0.68	57	4.88e-09	651_LDH.A_01_CpG_15.16	DNAme
Alu	chr11	105683848	105684294		MT14561	0.68	57	4.88e-09	651_LDH.A_01_CpG_24.25.26	DNAme
Alu	chr11	105683848	105684294		MT14573	0.68	57	4.89e-09	651_LDH.A_01_CpG_41	DNAme
Alu	chr11	105683848	105684294		MT14570	0.68	57	5.24e-09	651_LDH.A_01_CpG_37.38	DNAme
Alu	chr1	246486460	246487144		MT6887	0.72	50	5.3e-09	068_MAP2K4_001_CpG_20	DNAme
Alu	chr4	40105453	40106346		MT6887	0.72	50	5.3e-09	068_MAP2K4_001_CpG_20	DNAme
L1	chr19	30494599	30498657		MT7131	0.7	53	5.33e-09	077_MTCP1_001_CpG_66.67	DNAme
Alu	chr17	15532038	15532519		MT5459	0.68	57	5.36e-09	018_CHEK2_001_CpG_1	DNAme
Alu	chr11	105683848	105684294		MT14562	0.68	57	5.36e-09	651_LDH.A_01_CpG_27	DNAme
Alu	chr4	100498285	100499862	AluYa	MT13493	0.68	57	5.38e-09	573_ATP6V0E._01_CpG_28	DNAme
Alu	chr6	112150684	112154113		MT13493	0.68	57	5.38e-09	573_ATP6V0E._01_CpG_28	DNAme
Alu	chr5	616710	617003		MT13493	0.68	57	5.38e-09	573_ATP6V0E._01_CpG_28	DNAme
L1	chr11	78386599	78387438	hg19ref - strand	MT13493	0.68	57	5.38e-09	573_ATP6V0E._01_CpG_28	DNAme
L1	chr1	210614590	210615042		MT13493	0.68	57	5.38e-09	573_ATP6V0E._01_CpG_28	DNAme
L1	chr11	108554101	108554773	hg19ref - strand	MT13493	0.68	57	5.38e-09	573_ATP6V0E._01_CpG_28	DNAme
L1	chr6	161924629	161925472		MT13493	0.68	57	5.38e-09	573_ATP6V0E._01_CpG_28	DNAme
Alu	chr3	100110057	100111643		MT13493	0.68	57	5.38e-09	573_ATP6V0E._01_CpG_28	DNAme
L1	chr12	9848232	9849060		MT13493	0.68	57	5.38e-09	573_ATP6V0E._01_CpG_28	DNAme
Alu	chr14	24794573	24795638		MT13493	0.68	57	5.38e-09	573_ATP6V0E._01_CpG_28	DNAme
L1	chr5	136579416	136580073		MT13493	0.68	57	5.38e-09	573_ATP6V0E._01_CpG_28	DNAme
Alu	chr12	99451245	99451911		MT13493	0.68	57	5.38e-09	573_ATP6V0E._01_CpG_28	DNAme
Alu	chr6	70954118	70954981		MT13493	0.68	57	5.38e-09	573_ATP6V0E._01_CpG_28	DNAme
Alu	chr12	89731869	89733143		MT13493	0.68	57	5.38e-09	573_ATP6V0E._01_CpG_28	DNAme
Alu	chr11	30494818	30495071		MT12783	0.68	57	5.4e-09	471_PTCH_02_CpG_13	DNAme
Alu	chr6	94055663	94056910		MT12783	0.68	57	5.4e-09	471_PTCH_02_CpG_13	DNAme
Alu	chr7	75171053	75171290		MT12783	0.68	57	5.4e-09	471_PTCH_02_CpG_13	DNAme
Alu	chr1	72405952	72408056	AluYa	MT12783	0.68	57	5.4e-09	471_PTCH_02_CpG_13	DNAme
Alu	chr1	27797451	27798205	AluYa	MT12783	0.68	57	5.4e-09	471_PTCH_02_CpG_13	DNAme
Alu	chr12	25201562	25201817		MT12783	0.68	57	5.4e-09	471_PTCH_02_CpG_13	DNAme
Alu	chr17	34129524	34129943		MT12783	0.68	57	5.4e-09	471_PTCH_02_CpG_13	DNAme
Alu	chr3	7340797	7342042		MT6744	0.7	53	5.44e-09	061_LASP1_001_CpG_55.56	DNAme
Alu	chr12	26696721	26697390		MT5794	0.71	51	5.54e-09	030_MRPL23_001_CpG_16.17	DNAme
Alu	chr16	2129565	2130208		MT13420	0.69	54	5.65e-09	569_ANXA2_01_CpG_27	DNAme
Alu	chr17	11945506	11946029		MT13420	0.69	54	5.65e-09	569_ANXA2_01_CpG_27	DNAme
Alu	chr19	30447290	30447984		MT13420	0.69	54	5.65e-09	569_ANXA2_01_CpG_27	DNAme
Alu	chr5	156566940	156567580		MT11549	0.69	56	5.78e-09	375_MADH4_CpG_11	DNAme
Alu	chr2	165481614	165484353		MT14722	0.7	52	5.83e-09	660_MYBL2_1_01_CpG_34.35	DNAme
Alu	chr1	246486460	246487144		MT12957	0.67	59	5.87e-09	491_SDHC_02_CpG_11	DNAme
Alu	chr16	83235527	83236379		MT10720	0.69	54	5.87e-09	281_ERCC4_CpG_19.20	DNAme
Alu	chr4	54418206	54419247		MT12931	0.68	57	5.91e-09	489_SDHB_CpG_19.20	DNAme
Alu	chr17	20193169	20193402		MT12931	0.68	57	5.91e-09	489_SDHB_CpG_19.20	DNAme
Alu	chr3	142231166	142231409		MT6663	0.69	54	5.93e-09	059_KTN1_001_CpG_46.47.48	DNAme
Alu	chr3	142231166	142231409		MT6671	0.69	54	5.93e-09	059_KTN1_001_CpG_8	DNAme
Alu	chr1	246486460	246487144		MT12950	0.68	56	5.98e-09	490_SDHC_01_CpG_14	DNAme
Alu	chr22	25129698	25130134		MT8894	0.68	58	5.99e-09	131_THRAP3_001_CpG_18.19	DNAme
Alu	chr15	91824537	91828622		MT13595	0.68	58	6.01e-09	581_CCNA2_01_CpG_1.2	DNAme
Alu	chr3	17566502	17567197		MT8686	0.69	54	6.03e-09	127_TFEB_001_CpG_11.12	DNAme
Alu	chr2	68732290	68732546		MT8686	0.69	54	6.03e-09	127_TFEB_001_CpG_11.12	DNAme
Alu	chr12	6334505	6336201		MT7291	0.69	55	6.11e-09	082_NCOA4_001_CpG_15	DNAme
Alu	chr12	65458412	65460664		MT7291	0.69	55	6.11e-09	082_NCOA4_001_CpG_15	DNAme
Alu	chr12	71143337	71144396		MT7291	0.69	55	6.11e-09	082_NCOA4_001_CpG_15	DNAme
Alu	chr19	30506798	30509258		MT7291	0.69	55	6.11e-09	082_NCOA4_001_CpG_15	DNAme
Alu	chr20	13423323	13427433		MT7291	0.69	55	6.11e-09	082_NCOA4_001_CpG_15	DNAme
Alu	chr21	31287039	31288880		MT7291	0.69	55	6.11e-09	082_NCOA4_001_CpG_15	DNAme
Alu	chr4	100039156	100040217		MT7291	0.69	55	6.11e-09	082_NCOA4_001_CpG_15	DNAme
Alu	chr5	180677552	180679335		MT7291	0.69	55	6.11e-09	082_NCOA4_001_CpG_15	DNAme
Alu	chr5	22406622	22408284		MT7291	0.69	55	6.11e-09	082_NCOA4_001_CpG_15	DNAme
Alu	chr5	43417633	43419883		MT7291	0.69	55	6.11e-09	082_NCOA4_001_CpG_15	DNAme
Alu	chr7	155079504	155082352		MT7291	0.69	55	6.11e-09	082_NCOA4_001_CpG_15	DNAme
L1	chr4	74487212	74488845		MT7291	0.69	55	6.11e-09	082_NCOA4_001_CpG_15	DNAme
Alu	chr16	83132427	83133270		MT5719	0.71	51	6.26e-09	027_DDX10_001_CpG_32.33	DNAme
Alu	chr4	55173289	55174394		MT15630	0.68	57	6.29e-09	p53_03_CpG_11.12	DNAme
Alu	chr1	160499547	160500876		MT9403	0.67	58	6.36e-09	145_TSC2_001_CpG_39.40	DNAme
Alu	chr15	69668264	69669514		MT14660	0.67	58	6.36e-09	655_LRP2_01_CpG_6.7	DNAme
Alu	chr20	17225804	17226644		MT13308	0.71	51	6.38e-09	520_TEC_CpG_20	DNAme
L1	chr4	169411611	169413099		MT13308	0.71	51	6.38e-09	520_TEC_CpG_20	DNAme
Alu	chr13	21563363	21564422		MT13308	0.71	51	6.38e-09	520_TEC_CpG_20	DNAme
Alu	chr6	116360145	116360998		MT10035	0.7	53	6.39e-09	218_ATIC_CpG_45	DNAme
Alu	chr6	8109259	8111908		MT11080	0.69	55	6.42e-09	308_FH_CpG_19.20	DNAme
Alu	chr6	8109259	8111908		MT11090	0.69	55	6.42e-09	308_FH_CpG_33	DNAme
Alu	chr18	50547369	50548245		MT4919	0.69	54	6.5e-09	003_BCL11A_001_CpG_10.11	DNAme
Alu	chr15	91824537	91828622		MT13599	0.67	58	6.51e-09	581_CCNA2_01_CpG_16	DNAme
Alu	chr1	44209214	44209867		MT12156	0.67	58	6.53e-09	425_NR4A3_CpG_12	DNAme
Alu	chr13	111795998	111797261		MT12156	0.67	58	6.53e-09	425_NR4A3_CpG_12	DNAme
Alu	chr2	62453377	62455010		MT5898	0.7	53	6.61e-09	034_FBXW7_001_CpG_21.22.23	DNAme
Alu	chr4	141048399	141049664		MT5898	0.7	53	6.61e-09	034_FBXW7_001_CpG_21.22.23	DNAme
Alu	chr7	75171053	75171290		MT12981	0.68	57	6.7e-09	492_SDHD_CpG_30	DNAme
Alu	chr5	22561247	22563247	AluYa	MT12555	0.67	58	6.75e-09	455_PIM1_01_CpG_8.9	DNAme
Alu	chr3	48963076	48963526		MT5718	0.71	51	6.8e-09	027_DDX10_001_CpG_31	DNAme
Alu	chr3	48963076	48963526		MT5720	0.71	51	6.8e-09	027_DDX10_001_CpG_34	DNAme
Alu	chr3	33840110	33840751		MT5718	0.71	51	6.8e-09	027_DDX10_001_CpG_31	DNAme
Alu	chr3	33840110	33840751		MT5720	0.71	51	6.8e-09	027_DDX10_001_CpG_34	DNAme
L1	chr5	42576853	42578132		MT10021	0.7	53	6.82e-09	218_ATIC_CpG_10	DNAme
L1	chr5	42576853	42578132		MT10022	0.7	53	6.82e-09	218_ATIC_CpG_11	DNAme
L1	chr6	45913464	45915488		MT10021	0.7	53	6.82e-09	218_ATIC_CpG_10	DNAme
L1	chr6	45913464	45915488		MT10022	0.7	53	6.82e-09	218_ATIC_CpG_11	DNAme
L1	chr6	46678161	46679597		MT10021	0.7	53	6.82e-09	218_ATIC_CpG_10	DNAme
L1	chr6	46678161	46679597		MT10022	0.7	53	6.82e-09	218_ATIC_CpG_11	DNAme
L1	chr7	77809973	77812453		MT10021	0.7	53	6.82e-09	218_ATIC_CpG_10	DNAme
L1	chr7	77809973	77812453		MT10022	0.7	53	6.82e-09	218_ATIC_CpG_11	DNAme
L1	chr7	77813367	77814046		MT10021	0.7	53	6.82e-09	218_ATIC_CpG_10	DNAme
L1	chr7	77813367	77814046		MT10022	0.7	53	6.82e-09	218_ATIC_CpG_11	DNAme
Alu	chr1	40635315	40635898	AluYb	MT5798	0.71	51	6.86e-09	030_MRPL23_001_CpG_22.23.24.25	DNAme
Alu	chr3	10285999	10290298		MT7099	0.68	56	6.88e-09	076_MSI2_001_CpG_45	DNAme
Alu	chr7	126870227	126872105		MT14082	0.68	57	7.03e-09	610_DC13_1_01_CpG_16	DNAme
Alu	chr7	126870227	126872105		MT14083	0.68	57	7.03e-09	610_DC13_1_01_CpG_17	DNAme
Alu	chr7	126870227	126872105		MT14094	0.68	57	7.03e-09	610_DC13_1_01_CpG_36	DNAme
Alu	chr7	126873352	126874017		MT14082	0.68	57	7.03e-09	610_DC13_1_01_CpG_16	DNAme
Alu	chr7	126873352	126874017		MT14083	0.68	57	7.03e-09	610_DC13_1_01_CpG_17	DNAme
Alu	chr7	126873352	126874017		MT14094	0.68	57	7.03e-09	610_DC13_1_01_CpG_36	DNAme
Alu	chr9	94599833	94600682		MT5348	0.7	52	7.12e-09	014_CCND3_001_CpG_2	DNAme
Alu	chr4	16617386	16619435	AluYa	MT5965	0.71	51	7.34e-09	036_MRPL23_007_CpG_11.12	DNAme
Alu	chr14	39718899	39720389		MT10602	0.68	56	7.34e-09	275_EPS15_01_CpG_13.14	DNAme
Alu	chr13	21563363	21564422		MT13314	0.69	54	7.38e-09	520_TEC_CpG_3	DNAme
Alu	chr22	25129698	25130134		MT13314	0.69	54	7.38e-09	520_TEC_CpG_3	DNAme
Alu	chr7	44092438	44093096		MT7099	0.68	56	7.4e-09	076_MSI2_001_CpG_45	DNAme
Alu	chrX	118780363	118781016		MT7099	0.68	56	7.4e-09	076_MSI2_001_CpG_45	DNAme
L1	chr2	160978619	160980864	hg19ref + strand	MT7099	0.68	56	7.4e-09	076_MSI2_001_CpG_45	DNAme
Alu	chr6	117754895	117755554		MT6913	0.68	57	7.4e-09	069_MAP2K4_002_CpG_3.4	DNAme
Alu	chr12	71525981	71526845		MT8906	0.67	58	7.47e-09	131_THRAP3_001_CpG_6	DNAme
Alu	chr4	100067207	100070231	AluYa	MT7094	0.68	56	7.57e-09	076_MSI2_001_CpG_4	DNAme
Alu	chr3	118744534	118745029		MT11465	0.68	57	7.61e-09	338_HMGA_01_CpG_1	DNAme
Alu	chr4	72198693	72199526		MT8553	0.69	54	7.64e-09	123_SS18L1_002_CpG_41.42	DNAme
Alu	chr3	7340797	7342042		MT12645	0.7	53	7.68e-09	460_PMS2_CpG_40.41	DNAme
Alu	chr17	20193169	20193402		MT8679	0.69	54	7.73e-09	126_TCEA1_001_CpG_58	DNAme
Alu	chr17	20193169	20193402		MT8682	0.69	54	7.73e-09	126_TCEA1_001_CpG_7	DNAme
Alu	chr4	841180	841813	AluYa	MT9401	0.67	58	7.77e-09	145_TSC2_001_CpG_37	DNAme
Alu	chr4	841180	841813	AluYa	MT9402	0.67	58	7.77e-09	145_TSC2_001_CpG_38	DNAme
Alu	chr20	30363494	30364224	AluYb	MT9474	0.69	54	7.9e-09	148_TPD52L2_001_CpG_20	DNAme
Alu	chr5	138118854	138120116	AluYa	MT9474	0.69	54	7.9e-09	148_TPD52L2_001_CpG_20	DNAme
Alu	chr9	130595336	130596070		MT9474	0.69	54	7.9e-09	148_TPD52L2_001_CpG_20	DNAme
Alu	chr5	616710	617003		MT11528	0.67	59	7.98e-09	369_LHFP_02_CpG_34.35	DNAme
L1	chr11	78386599	78387438	hg19ref - strand	MT11528	0.67	59	7.98e-09	369_LHFP_02_CpG_34.35	DNAme
Alu	chr21	32783110	32783535		MT11597	0.7	52	8.11e-09	382_MEN1_01_CpG_25	DNAme
Alu	chr1	34278108	34279158		MT11640	0.68	55	8.15e-09	392_MLLT10_CpG_12	DNAme
Alu	chr11	111851182	111852632		MT11640	0.68	55	8.15e-09	392_MLLT10_CpG_12	DNAme
Alu	chr12	111980563	111981223		MT11640	0.68	55	8.15e-09	392_MLLT10_CpG_12	DNAme
L1	chr11	111617379	111619221		MT11640	0.68	55	8.15e-09	392_MLLT10_CpG_12	DNAme
Alu	chr9	130595336	130596070		MT13458	0.69	54	8.27e-09	571_ATP5A1_1._01_CpG_10	DNAme
Alu	chr15	27019744	27021222	AluYa	MT13458	0.69	54	8.27e-09	571_ATP5A1_1._01_CpG_10	DNAme
Alu	chr10	127881135	127882568		MT10959	0.69	53	8.31e-09	298_FANCF_01_CpG_11	DNAme
Alu	chr1	233215705	233215947		MT14072	0.69	54	8.37e-09	608_DBI_1_01_CpG_30	DNAme
Alu	chr1	59052344	59053200		MT14072	0.69	54	8.37e-09	608_DBI_1_01_CpG_30	DNAme
Alu	chr12	63193970	63196236		MT14072	0.69	54	8.37e-09	608_DBI_1_01_CpG_30	DNAme
Alu	chr20	45535016	45535877		MT14072	0.69	54	8.37e-09	608_DBI_1_01_CpG_30	DNAme
Alu	chr5	31487722	31491673		MT14072	0.69	54	8.37e-09	608_DBI_1_01_CpG_30	DNAme
Alu	chr1	29382801	29384575		MT11951	0.67	59	8.57e-09	408_MYCL1_CpG_7.8	DNAme
Alu	chr5	170858008	170860551	AluYb	MT11515	0.67	59	8.68e-09	369_LHFP_02_CpG_17	DNAme
Alu	chr5	170858008	170860551	AluYb	MT11524	0.67	59	8.68e-09	369_LHFP_02_CpG_30	DNAme
Alu	chr5	170858008	170860551	AluYb	MT11530	0.67	59	8.68e-09	369_LHFP_02_CpG_5	DNAme
L1	chr7	33231509	33232812		MT9493	0.69	54	8.68e-09	148_WHSC1L1_001_CpG_37.38	DNAme
L1	chr7	33231509	33232812		MT9506	0.69	54	8.68e-09	148_WHSC1L1_001_CpG_6	DNAme
Alu	chr1	27797451	27798205	AluYa	MT6201	0.7	52	8.8e-09	043_HLXB9_001_CpG_25	DNAme
Alu	chr12	25201562	25201817		MT6201	0.7	52	8.8e-09	043_HLXB9_001_CpG_25	DNAme
Alu	chr17	34129524	34129943		MT6201	0.7	52	8.8e-09	043_HLXB9_001_CpG_25	DNAme
Alu	chr6	74420446	74421123	AluYa	MT9869	0.67	57	8.91e-09	210_ALO17_CpG_7.8	DNAme
Alu	chr14	34977202	34980117	AluYb	MT11361	0.68	55	9.04e-09	329_GPHN_01_CpG_25.26	DNAme
Alu	chr21	32783110	32783535		MT10981	0.67	59	9.12e-09	299_FANCF_02_CpG_1	DNAme
L1	chr6	125131817	125132449		MT14657	0.67	58	9.25e-09	655_LRP2_01_CpG_33	DNAme
Alu	chr5	11692176	11693227		MT14550	0.67	58	9.37e-09	650_KSRP_2_01_CpG_8	DNAme
Alu	chr12	77273558	77275557		MT11367	0.68	56	9.47e-09	329_GPHN_01_CpG_7.8	DNAme
Alu	chr4	100067207	100070231	AluYa	MT14526	0.67	57	9.64e-09	646_KIAA0683._01_CpG_2	DNAme
Alu	chr4	100067207	100070231	AluYa	MT14527	0.67	57	9.64e-09	646_KIAA0683._01_CpG_20	DNAme
Alu	chr15	45569297	45570227	AluYa	MT10515	0.67	58	9.64e-09	263_CYLD_CpG_1.2.3	DNAme
Alu	chr5	170858008	170860551	AluYb	MT11512	0.66	59	9.77e-09	369_LHFP_02_CpG_13	DNAme
Alu	chr5	170858008	170860551	AluYb	MT11514	0.66	59	9.77e-09	369_LHFP_02_CpG_16	DNAme
Alu	chr12	50563648	50564331	AluYa	MT12302	0.68	55	9.81e-09	432_NUP214_CpG_6	DNAme
Alu	chr22	31470810	31472165		MT12302	0.68	55	9.81e-09	432_NUP214_CpG_6	DNAme
Alu	chrX	17020363	17021787		MT12302	0.68	55	9.81e-09	432_NUP214_CpG_6	DNAme
Alu	chr13	39976877	39977531		MT12302	0.68	55	9.81e-09	432_NUP214_CpG_6	DNAme
Alu	chr3	114599908	114600760		MT12302	0.68	55	9.81e-09	432_NUP214_CpG_6	DNAme
Alu	chr8	17518288	17519739		MT12302	0.68	55	9.81e-09	432_NUP214_CpG_6	DNAme
L1	chr3	361081	362560		MT11465	0.67	57	9.96e-09	338_HMGA_01_CpG_1	DNAme
L1	chr4	17843746	17844783		MT11465	0.67	57	9.96e-09	338_HMGA_01_CpG_1	DNAme
L1	chr16	61688034	61688696		MT13405	0.68	56	1e-08	568_AL137718_01_CpG_3.4	DNAme
Alu	chr6	124710526	124714223		MT10742	0.67	57	1.02e-08	285_ETV4_01_CpG_19	DNAme
Alu	chr18	56817345	56819423		MT8772	0.67	58	1.03e-08	129_TFPT_001_CpG_20	DNAme
Alu	chr17	548308	549573		MT8315	0.68	55	1.04e-08	115_RPN1_001_CpG_25	DNAme
Alu	chrX	39939709	39940758		MT9632	0.67	58	1.05e-08	153_ZNF278_001_CpG_17	DNAme
L1	chr7	78497031	78497487		MT5717	0.7	51	1.05e-08	027_DDX10_001_CpG_3	DNAme
Alu	chr7	28344774	28346061	AluYa	MT5717	0.7	51	1.05e-08	027_DDX10_001_CpG_3	DNAme
Alu	chr6	130381121	130383375		MT5965	0.7	51	1.07e-08	036_MRPL23_007_CpG_11.12	DNAme
Alu	chr12	6334505	6336201		MT7293	0.68	55	1.09e-08	082_NCOA4_001_CpG_17.18	DNAme
Alu	chr12	65458412	65460664		MT7293	0.68	55	1.09e-08	082_NCOA4_001_CpG_17.18	DNAme
Alu	chr12	71143337	71144396		MT7293	0.68	55	1.09e-08	082_NCOA4_001_CpG_17.18	DNAme
Alu	chr19	30506798	30509258		MT7293	0.68	55	1.09e-08	082_NCOA4_001_CpG_17.18	DNAme
Alu	chr20	13423323	13427433		MT7293	0.68	55	1.09e-08	082_NCOA4_001_CpG_17.18	DNAme
Alu	chr21	31287039	31288880		MT7293	0.68	55	1.09e-08	082_NCOA4_001_CpG_17.18	DNAme
Alu	chr4	100039156	100040217		MT7293	0.68	55	1.09e-08	082_NCOA4_001_CpG_17.18	DNAme
Alu	chr5	180677552	180679335		MT7293	0.68	55	1.09e-08	082_NCOA4_001_CpG_17.18	DNAme
Alu	chr5	22406622	22408284		MT7293	0.68	55	1.09e-08	082_NCOA4_001_CpG_17.18	DNAme
Alu	chr5	43417633	43419883		MT7293	0.68	55	1.09e-08	082_NCOA4_001_CpG_17.18	DNAme
Alu	chr7	155079504	155082352		MT7293	0.68	55	1.09e-08	082_NCOA4_001_CpG_17.18	DNAme
L1	chr4	74487212	74488845		MT7293	0.68	55	1.09e-08	082_NCOA4_001_CpG_17.18	DNAme
Alu	chr1	165834670	165835726		MT9396	0.67	57	1.09e-08	145_TSC2_001_CpG_30	DNAme
Alu	chr9	34715444	34718949		MT10766	0.68	55	1.11e-08	286_ETV4_02_CpG_20.21	DNAme
Alu	chr9	34715444	34718949		MT10776	0.68	55	1.11e-08	286_ETV4_02_CpG_36	DNAme
L1	chr19	30494599	30498657		MT7125	0.69	53	1.12e-08	077_MTCP1_001_CpG_57.58	DNAme
Alu	chr12	89731869	89733143		MT12079	0.68	56	1.15e-08	417_NCOA2_01_CpG_27.28	DNAme
Alu	chr20	17225804	17226644		MT13307	0.69	52	1.16e-08	520_TEC_CpG_17.18.19	DNAme
L1	chr4	169411611	169413099		MT13307	0.69	52	1.16e-08	520_TEC_CpG_17.18.19	DNAme
Alu	chr13	21563363	21564422		MT13307	0.69	52	1.16e-08	520_TEC_CpG_17.18.19	DNAme
Alu	chr1	39337745	39338390		MT8906	0.67	58	1.17e-08	131_THRAP3_001_CpG_6	DNAme
L1	chr7	93144403	93146062		MT10210	0.66	59	1.19e-08	235_BMPR1A_02_CpG_7	DNAme
L1	chr5	136579416	136580073		MT8453	0.67	56	1.22e-08	120_SFRS3_001_CpG_15.16	DNAme
Alu	chr10	33622816	33627076		MT13250	0.68	54	1.22e-08	514_TCF12_01_CpG_69	DNAme
L1	chr7	33231509	33232812		MT11643	0.68	55	1.22e-08	392_MLLT10_CpG_2	DNAme
Alu	chr4	100498285	100499862	AluYa	MT11643	0.68	55	1.22e-08	392_MLLT10_CpG_2	DNAme
Alu	chr16	11676378	11680775		MT11643	0.68	55	1.22e-08	392_MLLT10_CpG_2	DNAme
Alu	chr1	240781554	240782860		MT11643	0.68	55	1.22e-08	392_MLLT10_CpG_2	DNAme
Alu	chr8	59483028	59484530		MT10989	0.66	59	1.22e-08	299_FANCF_02_CpG_7	DNAme
L1	chr19	30494599	30498657		MT10989	0.66	59	1.22e-08	299_FANCF_02_CpG_7	DNAme
L1	chr9	3946932	3949821		MT13062	0.69	53	1.23e-08	505_STK11_01_CpG_1.2	DNAme
Alu	chr15	45569297	45570227	AluYa	MT12805	0.69	52	1.24e-08	472_PTCH_03_CpG_6.7	DNAme
L1	chr19	30494599	30498657		MT7116	0.69	53	1.26e-08	077_MTCP1_001_CpG_32.33.34	DNAme
Alu	chr7	75171053	75171290		MT12297	0.68	55	1.26e-08	432_NUP214_CpG_4	DNAme
L1	chr5	136579416	136580073		MT10182	0.68	54	1.27e-08	231_BHD_CpG_12.13	DNAme
Alu	chr12	89731869	89733143		MT10182	0.68	54	1.27e-08	231_BHD_CpG_12.13	DNAme
Alu	chr1	160499547	160500876		MT10203	0.66	59	1.28e-08	235_BMPR1A_02_CpG_16	DNAme
Alu	chr7	44092438	44093096		MT11523	0.66	59	1.32e-08	369_LHFP_02_CpG_3	DNAme
Alu	chrX	118780363	118781016		MT11523	0.66	59	1.32e-08	369_LHFP_02_CpG_3	DNAme
L1	chr2	160978619	160980864	hg19ref + strand	MT11523	0.66	59	1.32e-08	369_LHFP_02_CpG_3	DNAme
Alu	chr20	17225804	17226644		MT13322	0.68	54	1.32e-08	520_TEC_CpG_4.5.6	DNAme
L1	chr4	169411611	169413099		MT13322	0.68	54	1.32e-08	520_TEC_CpG_4.5.6	DNAme
Alu	chr1	44209214	44209867		MT10659	0.67	57	1.33e-08	279_ERCC2_CpG_20	DNAme
Alu	chr9	130595336	130596070		MT13501	0.67	57	1.34e-08	573_ATP6V0E._01_CpG_4	DNAme
Alu	chr3	47830700	47831152		MT9647	0.66	58	1.35e-08	153_ZNF278_001_CpG_8	DNAme
Alu	chr9	34715444	34718949		MT5355	0.69	52	1.36e-08	014_CCND3_001_CpG_29	DNAme
Alu	chr1	44209214	44209867		MT14798	0.67	56	1.36e-08	663_NEDD5_1._01_CpG_37.38	DNAme
Alu	chr7	44092438	44093096		MT11528	0.66	59	1.36e-08	369_LHFP_02_CpG_34.35	DNAme
Alu	chrX	118780363	118781016		MT11528	0.66	59	1.36e-08	369_LHFP_02_CpG_34.35	DNAme
L1	chr2	160978619	160980864	hg19ref + strand	MT11528	0.66	59	1.36e-08	369_LHFP_02_CpG_34.35	DNAme
Alu	chr1	63053407	63055133		MT12844	0.68	54	1.39e-08	475_PTPN11_CpG_31.32	DNAme
Alu	chr16	76535975	76536829	AluYa	MT12883	0.67	56	1.4e-08	477_RAD51L1_CpG_6	DNAme
L1	chr5	42576853	42578132		MT7279	0.7	51	1.41e-08	081_NBS1_001_CpG_41.42.43.44	DNAme
L1	chr6	45913464	45915488		MT7279	0.7	51	1.41e-08	081_NBS1_001_CpG_41.42.43.44	DNAme
L1	chr6	46678161	46679597		MT7279	0.7	51	1.41e-08	081_NBS1_001_CpG_41.42.43.44	DNAme
L1	chr7	77809973	77812453		MT7279	0.7	51	1.41e-08	081_NBS1_001_CpG_41.42.43.44	DNAme
L1	chr7	77813367	77814046		MT7279	0.7	51	1.41e-08	081_NBS1_001_CpG_41.42.43.44	DNAme
Alu	chr19	45372178	45372441		MT5708	0.7	51	1.43e-08	027_DDX10_001_CpG_14.15.16	DNAme
Alu	chr19	45372178	45372441		MT5716	0.7	51	1.43e-08	027_DDX10_001_CpG_26.27.28.29.30	DNAme
Alu	chr12	111975991	111976710		MT7113	0.69	53	1.45e-08	077_MTCP1_001_CpG_21.22.23	DNAme
Alu	chr18	50547369	50548245		MT7113	0.69	53	1.45e-08	077_MTCP1_001_CpG_21.22.23	DNAme
Alu	chr3	118744534	118745029		MT11361	0.68	55	1.48e-08	329_GPHN_01_CpG_25.26	DNAme
Alu	chr3	118744534	118745029		MT6908	0.67	57	1.49e-08	069_MAP2K4_002_CpG_18	DNAme
Alu	chr6	132016014	132017120		MT8211	0.67	57	1.49e-08	112_RBM15_001_CpG_3.4	DNAme
Alu	chr14	103873462	103873731		MT11597	0.69	52	1.5e-08	382_MEN1_01_CpG_25	DNAme
L1	chr19	30494599	30498657		MT11597	0.69	52	1.5e-08	382_MEN1_01_CpG_25	DNAme
Alu	chr12	6334505	6336201		MT7310	0.68	55	1.53e-08	082_NCOA4_001_CpG_8	DNAme
Alu	chr12	65458412	65460664		MT7310	0.68	55	1.53e-08	082_NCOA4_001_CpG_8	DNAme
Alu	chr12	71143337	71144396		MT7310	0.68	55	1.53e-08	082_NCOA4_001_CpG_8	DNAme
Alu	chr19	30506798	30509258		MT7310	0.68	55	1.53e-08	082_NCOA4_001_CpG_8	DNAme
Alu	chr20	13423323	13427433		MT7310	0.68	55	1.53e-08	082_NCOA4_001_CpG_8	DNAme
Alu	chr21	31287039	31288880		MT7310	0.68	55	1.53e-08	082_NCOA4_001_CpG_8	DNAme
Alu	chr4	100039156	100040217		MT7310	0.68	55	1.53e-08	082_NCOA4_001_CpG_8	DNAme
Alu	chr5	180677552	180679335		MT7310	0.68	55	1.53e-08	082_NCOA4_001_CpG_8	DNAme
Alu	chr5	22406622	22408284		MT7310	0.68	55	1.53e-08	082_NCOA4_001_CpG_8	DNAme
Alu	chr5	43417633	43419883		MT7310	0.68	55	1.53e-08	082_NCOA4_001_CpG_8	DNAme
Alu	chr7	155079504	155082352		MT7310	0.68	55	1.53e-08	082_NCOA4_001_CpG_8	DNAme
L1	chr4	74487212	74488845		MT7310	0.68	55	1.53e-08	082_NCOA4_001_CpG_8	DNAme
Alu	chr18	12854007	12856505		MT11511	0.66	59	1.53e-08	369_LHFP_02_CpG_12	DNAme
Alu	chr12	50563648	50564331	AluYa	MT12156	0.66	58	1.54e-08	425_NR4A3_CpG_12	DNAme
Alu	chr22	31470810	31472165		MT12156	0.66	58	1.54e-08	425_NR4A3_CpG_12	DNAme
Alu	chrX	17020363	17021787		MT12156	0.66	58	1.54e-08	425_NR4A3_CpG_12	DNAme
Alu	chr13	39976877	39977531		MT12156	0.66	58	1.54e-08	425_NR4A3_CpG_12	DNAme
Alu	chr3	114599908	114600760		MT12156	0.66	58	1.54e-08	425_NR4A3_CpG_12	DNAme
Alu	chr8	17518288	17519739		MT12156	0.66	58	1.54e-08	425_NR4A3_CpG_12	DNAme
Alu	chr2	62453377	62455010		MT12156	0.66	58	1.54e-08	425_NR4A3_CpG_12	DNAme
Alu	chr4	141048399	141049664		MT12156	0.66	58	1.54e-08	425_NR4A3_CpG_12	DNAme
Alu	chr2	170011868	170014336		MT12156	0.66	58	1.54e-08	425_NR4A3_CpG_12	DNAme
Alu	chr15	45569297	45570227	AluYa	MT12156	0.66	58	1.54e-08	425_NR4A3_CpG_12	DNAme
Alu	chr16	138406	140434	AluYb	MT7686	0.68	55	1.54e-08	095_MEG3_004_CpG_14.15.16	DNAme
Alu	chr6	132016014	132017120		MT8327	0.68	55	1.57e-08	115_RPN1_001_CpG_45	DNAme
Alu	chr5	168390863	168393806	AluYa	MT5908	0.68	53	1.58e-08	034_MRPL23_005_CpG_11	DNAme
Alu	chr13	40010403	40011292		MT9208	0.68	55	1.58e-08	14_RUNX3_01_01_CpG_6	DNAme
Alu	chr5	156568400	156572207		MT11640	0.67	55	1.59e-08	392_MLLT10_CpG_12	DNAme
Alu	chr20	52638985	52639634		MT11640	0.67	55	1.59e-08	392_MLLT10_CpG_12	DNAme
Alu	chr12	25356166	25359242		MT12866	0.67	57	1.59e-08	477_RAD51L1_CpG_21	DNAme
Alu	chr11	105683848	105684294		MT14560	0.67	55	1.6e-08	651_LDH.A_01_CpG_22.23	DNAme
Alu	chr17	20193169	20193402		MT12945	0.69	51	1.61e-08	489_SDHB_CpG_9	DNAme
Alu	chr5	22751751	22752412	AluYa	MT13148	0.67	55	1.61e-08	509_SUFU_CpG_29	DNAme
Alu	chr5	22751751	22752412	AluYa	MT13159	0.67	55	1.61e-08	509_SUFU_CpG_49	DNAme
Alu	chr5	22751751	22752412	AluYa	MT13161	0.67	55	1.61e-08	509_SUFU_CpG_50	DNAme
L1	chr10	56199622	56201116		MT11951	0.66	59	1.62e-08	408_MYCL1_CpG_7.8	DNAme
Alu	chr9	34715444	34718949		MT12753	0.66	58	1.62e-08	468_PRO1073_CpG_37.38	DNAme
Alu	chr1	160499547	160500876		MT9405	0.66	58	1.63e-08	145_TSC2_001_CpG_41	DNAme
Alu	chr6	117754895	117755554		MT9405	0.66	58	1.63e-08	145_TSC2_001_CpG_41	DNAme
Alu	chr4	54418206	54419247		MT9474	0.68	54	1.64e-08	148_TPD52L2_001_CpG_20	DNAme
Alu	chr1	246486460	246487144		MT9474	0.68	54	1.64e-08	148_TPD52L2_001_CpG_20	DNAme
Alu	chr10	12664657	12664899		MT9474	0.68	54	1.64e-08	148_TPD52L2_001_CpG_20	DNAme
Alu	chr19	18387711	18388419		MT9474	0.68	54	1.64e-08	148_TPD52L2_001_CpG_20	DNAme
Alu	chr17	1310730	1313231		MT9474	0.68	54	1.64e-08	148_TPD52L2_001_CpG_20	DNAme
Alu	chr2	28354640	28354916	AluYa	MT9474	0.68	54	1.64e-08	148_TPD52L2_001_CpG_20	DNAme
Alu	chr12	49516104	49516850		MT9474	0.68	54	1.64e-08	148_TPD52L2_001_CpG_20	DNAme
Alu	chr10	104526979	104527672	AluYb	MT9474	0.68	54	1.64e-08	148_TPD52L2_001_CpG_20	DNAme
Alu	chr6	43035878	43036278	AluYa	MT9474	0.68	54	1.64e-08	148_TPD52L2_001_CpG_20	DNAme
Alu	chr2	44080273	44081870		MT9474	0.68	54	1.64e-08	148_TPD52L2_001_CpG_20	DNAme
Alu	chr16	2129565	2130208		MT9474	0.68	54	1.64e-08	148_TPD52L2_001_CpG_20	DNAme
Alu	chr17	11945506	11946029		MT9474	0.68	54	1.64e-08	148_TPD52L2_001_CpG_20	DNAme
Alu	chr19	30447290	30447984		MT9474	0.68	54	1.64e-08	148_TPD52L2_001_CpG_20	DNAme
Alu	chr8	42037685	42040384		MT9474	0.68	54	1.64e-08	148_TPD52L2_001_CpG_20	DNAme
L1	chr7	78497031	78497487		MT5710	0.69	51	1.65e-08	027_DDX10_001_CpG_19.20	DNAme
Alu	chr7	28344774	28346061	AluYa	MT5710	0.69	51	1.65e-08	027_DDX10_001_CpG_19.20	DNAme
Alu	chr1	89218704	89218975		MT10209	0.66	59	1.66e-08	235_BMPR1A_02_CpG_6	DNAme
Alu	chr2	142351320	142352575	AluYb	MT10209	0.66	59	1.66e-08	235_BMPR1A_02_CpG_6	DNAme
Alu	chr4	55992025	55993094		MT10209	0.66	59	1.66e-08	235_BMPR1A_02_CpG_6	DNAme
Alu	chr1	147018125	147019054		MT13499	0.67	57	1.67e-08	573_ATP6V0E._01_CpG_36	DNAme
Alu	chr5	162929088	162931067	AluYb	MT14338	0.67	55	1.67e-08	630_HAL_01_CpG_19.20	DNAme
Alu	chr18	60926553	60930897		MT12544	0.66	58	1.69e-08	455_PIM1_01_CpG_32.33.34	DNAme
Alu	chr1	210557936	210558973	AluYa	MT6543	0.68	54	1.7e-08	056_JAK2_001_CpG_3.4	DNAme
Alu	chr8	106698829	106702327		MT6543	0.68	54	1.7e-08	056_JAK2_001_CpG_3.4	DNAme
Alu	chr14	34977202	34980117	AluYb	MT11362	0.67	56	1.7e-08	329_GPHN_01_CpG_27.28	DNAme
Alu	chr10	127873061	127873913		MT12624	0.68	53	1.74e-08	460_PMS2_CpG_15	DNAme
Alu	chr12	125271153	125272397		MT12624	0.68	53	1.74e-08	460_PMS2_CpG_15	DNAme
Alu	chr14	36994083	36996628		MT12624	0.68	53	1.74e-08	460_PMS2_CpG_15	DNAme
Alu	chr14	76111618	76113516		MT12624	0.68	53	1.74e-08	460_PMS2_CpG_15	DNAme
Alu	chr16	61776755	61776993		MT12624	0.68	53	1.74e-08	460_PMS2_CpG_15	DNAme
Alu	chr2	218710886	218711557		MT12624	0.68	53	1.74e-08	460_PMS2_CpG_15	DNAme
Alu	chr3	188048795	188049827		MT12624	0.68	53	1.74e-08	460_PMS2_CpG_15	DNAme
Alu	chrX	70320663	70321516		MT12624	0.68	53	1.74e-08	460_PMS2_CpG_15	DNAme
Alu	chr12	50563648	50564331	AluYa	MT6888	0.7	50	1.74e-08	068_MAP2K4_001_CpG_21	DNAme
Alu	chr22	31470810	31472165		MT6888	0.7	50	1.74e-08	068_MAP2K4_001_CpG_21	DNAme
Alu	chrX	17020363	17021787		MT6888	0.7	50	1.74e-08	068_MAP2K4_001_CpG_21	DNAme
Alu	chr3	100110057	100111643		MT6660	0.68	54	1.74e-08	059_KTN1_001_CpG_36	DNAme
Alu	chr5	616710	617003		MT6660	0.68	54	1.74e-08	059_KTN1_001_CpG_36	DNAme
L1	chr11	78386599	78387438	hg19ref - strand	MT6660	0.68	54	1.74e-08	059_KTN1_001_CpG_36	DNAme
Alu	chr9	33783936	33784651	AluYa	MT6543	0.68	54	1.77e-08	056_JAK2_001_CpG_3.4	DNAme
Alu	chr9	94700907	94703231		MT6543	0.68	54	1.77e-08	056_JAK2_001_CpG_3.4	DNAme
Alu	chr12	125344094	125344973		MT10977	0.66	57	1.77e-08	298_FANCF_01_CpG_4.5.6	DNAme
Alu	chr17	39873137	39874396		MT5710	0.69	51	1.79e-08	027_DDX10_001_CpG_19.20	DNAme
Alu	chr17	548308	549573		MT8306	0.67	56	1.8e-08	115_RPN1_001_CpG_13	DNAme
Alu	chr17	548308	549573		MT8328	0.67	56	1.8e-08	115_RPN1_001_CpG_46	DNAme
Alu	chr10	127873061	127873913		MT5984	0.66	57	1.81e-08	038_FVT1_001_CpG_10	DNAme
Alu	chr12	125271153	125272397		MT5984	0.66	57	1.81e-08	038_FVT1_001_CpG_10	DNAme
Alu	chr14	36994083	36996628		MT5984	0.66	57	1.81e-08	038_FVT1_001_CpG_10	DNAme
Alu	chr14	76111618	76113516		MT5984	0.66	57	1.81e-08	038_FVT1_001_CpG_10	DNAme
Alu	chr16	61776755	61776993		MT5984	0.66	57	1.81e-08	038_FVT1_001_CpG_10	DNAme
Alu	chr2	218710886	218711557		MT5984	0.66	57	1.81e-08	038_FVT1_001_CpG_10	DNAme
Alu	chr3	188048795	188049827		MT5984	0.66	57	1.81e-08	038_FVT1_001_CpG_10	DNAme
Alu	chrX	70320663	70321516		MT5984	0.66	57	1.81e-08	038_FVT1_001_CpG_10	DNAme
Alu	chr10	33622816	33627076		MT6723	0.69	52	1.85e-08	061_LASP1_001_CpG_23.24.25	DNAme
Alu	chr3	118744534	118745029		MT5148	0.67	55	1.87e-08	009_BUB1B_001_CpG_5.6	DNAme
Alu	chr5	22561247	22563247	AluYa	MT14434	0.66	58	1.87e-08	636_HSPA8_1_01_CpG_3	DNAme
Alu	chr1	67767841	67769428		MT11949	0.66	57	1.88e-08	408_MYCL1_CpG_4.5	DNAme
Alu	chr10	33581298	33585026		MT11949	0.66	57	1.88e-08	408_MYCL1_CpG_4.5	DNAme
Alu	chr4	93904809	93905680		MT11949	0.66	57	1.88e-08	408_MYCL1_CpG_4.5	DNAme
L1	chr1	75190111	75190787		MT6905	0.66	57	1.9e-08	069_MAP2K4_002_CpG_14.15	DNAme
Alu	chr12	111975991	111976710		MT12155	0.66	58	1.91e-08	425_NR4A3_CpG_11	DNAme
Alu	chr12	111975991	111976710		MT12160	0.66	58	1.91e-08	425_NR4A3_CpG_22	DNAme
Alu	chr12	111975991	111976710		MT12161	0.66	58	1.91e-08	425_NR4A3_CpG_23	DNAme
L1	chr12	9848232	9849060		MT7945	0.66	57	1.91e-08	105_PLAG1_001_CpG_6.7.8.9.10	DNAme
Alu	chr12	77273558	77275557		MT6423	0.67	56	1.91e-08	052_HRPT2_001_CpG_36.37.38	DNAme
Alu	chr8	17943156	17947069		MT5613	0.67	55	1.93e-08	024_COPEB_001_CpG_24.25.26.27.28.29	DNAme
Alu	chr7	75171053	75171290		MT12739	0.66	58	1.94e-08	468_PRO1073_CpG_16	DNAme
L1	chr1	75190111	75190787		MT11938	0.65	59	1.96e-08	408_MYCL1_CpG_1	DNAme
Alu	chr17	1310730	1313231		MT7591	0.67	55	1.96e-08	092_NTRK1_001_CpG_35	DNAme
Alu	chr2	28354640	28354916	AluYa	MT7591	0.67	55	1.96e-08	092_NTRK1_001_CpG_35	DNAme
Alu	chr3	48963076	48963526		MT6643	0.68	54	1.97e-08	059_KTN1_001_CpG_1	DNAme
Alu	chr5	106962285	106963610		MT11705	0.67	55	2e-08	394_MLLT3_CpG_36	DNAme
L1	chr3	79216538	79219682		MT11366	0.68	54	2.01e-08	329_GPHN_01_CpG_6	DNAme
Alu	chr1	160499547	160500876		MT12937	0.66	57	2.02e-08	489_SDHB_CpG_28.29	DNAme
Alu	chr1	44209214	44209867		MT11328	0.67	56	2.02e-08	327_GOLGA5_CpG_15	DNAme
Alu	chr16	11676378	11680775		MT15153	0.66	58	2.03e-08	681_RAD51_1_01_CpG_17	DNAme
Alu	chr2	62453377	62455010		MT13459	0.69	51	2.03e-08	571_ATP5A1_1._01_CpG_11	DNAme
Alu	chr4	141048399	141049664		MT13459	0.69	51	2.03e-08	571_ATP5A1_1._01_CpG_11	DNAme
Alu	chr12	77273558	77275557		MT9761	0.66	57	2.08e-08	205_AF3p21_CpG_23.24.25	DNAme
Alu	chr6	132016014	132017120		MT13595	0.66	58	2.08e-08	581_CCNA2_01_CpG_1.2	DNAme
Alu	chr1	89218704	89218975		MT9861	0.66	58	2.1e-08	210_ALO17_CpG_12.13	DNAme
Alu	chr4	100498285	100499862	AluYa	MT9497	0.68	54	2.1e-08	148_WHSC1L1_001_CpG_46	DNAme
Alu	chr18	50547369	50548245		MT7032	0.68	54	2.14e-08	074_MLH1_001_CpG_24.25	DNAme
Alu	chr1	160499547	160500876		MT15630	0.66	57	2.14e-08	p53_03_CpG_11.12	DNAme
L1	chr15	51704998	51709250	hg19ref - strand	MT9967	0.68	52	2.16e-08	214_ARHH_02_CpG_65	DNAme
Alu	chr6	52658001	52658854		MT9967	0.68	52	2.16e-08	214_ARHH_02_CpG_65	DNAme
Alu	chr6	117754895	117755554		MT9967	0.68	52	2.16e-08	214_ARHH_02_CpG_65	DNAme
Alu	chr6	128786423	128787507		MT9967	0.68	52	2.16e-08	214_ARHH_02_CpG_65	DNAme
Alu	chr1	89218704	89218975		MT9967	0.68	52	2.16e-08	214_ARHH_02_CpG_65	DNAme
Alu	chr18	56817345	56819423		MT10183	0.68	53	2.17e-08	231_BHD_CpG_14	DNAme
Alu	chr5	22561247	22563247	AluYa	MT9992	0.66	58	2.17e-08	216_ASPSCR1_CpG_20	DNAme
Alu	chr12	111975991	111976710		MT7116	0.68	53	2.2e-08	077_MTCP1_001_CpG_32.33.34	DNAme
Alu	chr18	50547369	50548245		MT7116	0.68	53	2.2e-08	077_MTCP1_001_CpG_32.33.34	DNAme
Alu	chr6	117754895	117755554		MT10200	0.65	59	2.21e-08	235_BMPR1A_02_CpG_1	DNAme
Alu	chr12	25356166	25359242		MT10989	0.65	59	2.22e-08	299_FANCF_02_CpG_7	DNAme
Alu	chr12	6334505	6336201		MT13099	0.66	57	2.24e-08	507_STL_01_CpG_1	DNAme
Alu	chr12	6334505	6336201		MT13122	0.66	57	2.24e-08	507_STL_01_CpG_6	DNAme
Alu	chr12	65458412	65460664		MT13099	0.66	57	2.24e-08	507_STL_01_CpG_1	DNAme
Alu	chr12	65458412	65460664		MT13122	0.66	57	2.24e-08	507_STL_01_CpG_6	DNAme
Alu	chr12	71143337	71144396		MT13099	0.66	57	2.24e-08	507_STL_01_CpG_1	DNAme
Alu	chr12	71143337	71144396		MT13122	0.66	57	2.24e-08	507_STL_01_CpG_6	DNAme
Alu	chr19	30506798	30509258		MT13099	0.66	57	2.24e-08	507_STL_01_CpG_1	DNAme
Alu	chr19	30506798	30509258		MT13122	0.66	57	2.24e-08	507_STL_01_CpG_6	DNAme
Alu	chr20	13423323	13427433		MT13099	0.66	57	2.24e-08	507_STL_01_CpG_1	DNAme
Alu	chr20	13423323	13427433		MT13122	0.66	57	2.24e-08	507_STL_01_CpG_6	DNAme
Alu	chr21	31287039	31288880		MT13099	0.66	57	2.24e-08	507_STL_01_CpG_1	DNAme
Alu	chr21	31287039	31288880		MT13122	0.66	57	2.24e-08	507_STL_01_CpG_6	DNAme
Alu	chr4	100039156	100040217		MT13099	0.66	57	2.24e-08	507_STL_01_CpG_1	DNAme
Alu	chr4	100039156	100040217		MT13122	0.66	57	2.24e-08	507_STL_01_CpG_6	DNAme
Alu	chr5	180677552	180679335		MT13099	0.66	57	2.24e-08	507_STL_01_CpG_1	DNAme
Alu	chr5	180677552	180679335		MT13122	0.66	57	2.24e-08	507_STL_01_CpG_6	DNAme
Alu	chr5	22406622	22408284		MT13099	0.66	57	2.24e-08	507_STL_01_CpG_1	DNAme
Alu	chr5	22406622	22408284		MT13122	0.66	57	2.24e-08	507_STL_01_CpG_6	DNAme
Alu	chr5	43417633	43419883		MT13099	0.66	57	2.24e-08	507_STL_01_CpG_1	DNAme
Alu	chr5	43417633	43419883		MT13122	0.66	57	2.24e-08	507_STL_01_CpG_6	DNAme
Alu	chr7	155079504	155082352		MT13099	0.66	57	2.24e-08	507_STL_01_CpG_1	DNAme
Alu	chr7	155079504	155082352		MT13122	0.66	57	2.24e-08	507_STL_01_CpG_6	DNAme
L1	chr4	74487212	74488845		MT13099	0.66	57	2.24e-08	507_STL_01_CpG_1	DNAme
L1	chr4	74487212	74488845		MT13122	0.66	57	2.24e-08	507_STL_01_CpG_6	DNAme
L1	chr3	361081	362560		MT13099	0.66	57	2.24e-08	507_STL_01_CpG_1	DNAme
L1	chr3	361081	362560		MT13122	0.66	57	2.24e-08	507_STL_01_CpG_6	DNAme
L1	chr4	17843746	17844783		MT13099	0.66	57	2.24e-08	507_STL_01_CpG_1	DNAme
L1	chr4	17843746	17844783		MT13122	0.66	57	2.24e-08	507_STL_01_CpG_6	DNAme
Alu	chr1	233215705	233215947		MT14149	0.66	58	2.26e-08	614_ECT2_2_01_CpG_12	DNAme
Alu	chr1	59052344	59053200		MT14149	0.66	58	2.26e-08	614_ECT2_2_01_CpG_12	DNAme
Alu	chr12	63193970	63196236		MT14149	0.66	58	2.26e-08	614_ECT2_2_01_CpG_12	DNAme
Alu	chr20	45535016	45535877		MT14149	0.66	58	2.26e-08	614_ECT2_2_01_CpG_12	DNAme
Alu	chr5	31487722	31491673		MT14149	0.66	58	2.26e-08	614_ECT2_2_01_CpG_12	DNAme
Alu	chr6	124710526	124714223		MT13117	0.66	57	2.28e-08	507_STL_01_CpG_29	DNAme
Alu	chr11	112930819	112931258		MT10602	0.66	56	2.3e-08	275_EPS15_01_CpG_13.14	DNAme
Alu	chr12	125298721	125299747		MT10602	0.66	56	2.3e-08	275_EPS15_01_CpG_13.14	DNAme
L1	chr6	24864986	24867504		MT10602	0.66	56	2.3e-08	275_EPS15_01_CpG_13.14	DNAme
Alu	chr6	74420446	74421123	AluYa	MT9860	0.66	58	2.37e-08	210_ALO17_CpG_10.11	DNAme
Alu	chr1	160499547	160500876		MT11361	0.67	55	2.38e-08	329_GPHN_01_CpG_25.26	DNAme
Alu	chr9	111946371	111948030		MT11557	0.66	56	2.39e-08	375_MADH4_CpG_27.28	DNAme
Alu	chr11	105683848	105684294		MT14555	0.66	57	2.39e-08	651_LDH.A_01_CpG_14	DNAme
Alu	chr11	105683848	105684294		MT14567	0.66	57	2.39e-08	651_LDH.A_01_CpG_34	DNAme
Alu	chr6	148681202	148681446		MT5901	0.68	53	2.4e-08	034_FBXW7_001_CpG_27	DNAme
Alu	chr1	44209214	44209867		MT9466	0.68	53	2.42e-08	148_TPD52L2_001_CpG_1.2	DNAme
Alu	chr7	103805445	103808926		MT9475	0.67	54	2.44e-08	148_TPD52L2_001_CpG_21	DNAme
L1	chr1	162611393	162612831		MT9475	0.67	54	2.44e-08	148_TPD52L2_001_CpG_21	DNAme
Alu	chr13	41561829	41564287		MT12552	0.65	58	2.45e-08	455_PIM1_01_CpG_47	DNAme
Alu	chr20	17225804	17226644		MT5719	0.69	51	2.47e-08	027_DDX10_001_CpG_32.33	DNAme
L1	chr4	169411611	169413099		MT5719	0.69	51	2.47e-08	027_DDX10_001_CpG_32.33	DNAme
Alu	chr1	66260035	66261688		MT5719	0.69	51	2.47e-08	027_DDX10_001_CpG_32.33	DNAme
Alu	chr3	133492876	133493532		MT5719	0.69	51	2.47e-08	027_DDX10_001_CpG_32.33	DNAme
Alu	chr22	25129698	25130134		MT5719	0.69	51	2.47e-08	027_DDX10_001_CpG_32.33	DNAme
Alu	chr18	12854007	12856505		MT5896	0.68	53	2.47e-08	034_FBXW7_001_CpG_17	DNAme
Alu	chr15	86282915	86283744	AluYb	MT6558	0.67	54	2.49e-08	056_JAK2_001_CpG_7.8	DNAme
Alu	chr20	8463867	8464512		MT6558	0.67	54	2.49e-08	056_JAK2_001_CpG_7.8	DNAme
Alu	chr2	212379961	212380205		MT6558	0.67	54	2.49e-08	056_JAK2_001_CpG_7.8	DNAme
Alu	chr3	17566502	17567197		MT9895	0.69	50	2.52e-08	212_ARHGEF12_CpG_32	DNAme
Alu	chr2	68732290	68732546		MT9895	0.69	50	2.52e-08	212_ARHGEF12_CpG_32	DNAme
L1	chr7	93144403	93146062		MT11643	0.67	55	2.53e-08	392_MLLT10_CpG_2	DNAme
L1	chr1	75190111	75190787		MT15130	0.65	58	2.59e-08	678_PSME2_01_CpG_9	DNAme
Alu	chr13	41561829	41564287		MT15130	0.65	58	2.59e-08	678_PSME2_01_CpG_9	DNAme
Alu	chr6	132016014	132017120		MT15130	0.65	58	2.59e-08	678_PSME2_01_CpG_9	DNAme
L1	chr16	61688034	61688696		MT15130	0.65	58	2.59e-08	678_PSME2_01_CpG_9	DNAme
Alu	chr3	17563390	17564456		MT15130	0.65	58	2.59e-08	678_PSME2_01_CpG_9	DNAme
Alu	chr17	64419246	64422799		MT13026	0.66	57	2.59e-08	499_SS18_CpG_32	DNAme
Alu	chr12	77273558	77275557		MT11845	0.66	57	2.6e-08	403_MSH6_01_CpG_1	DNAme
L1	chr19	9051769	9052020		MT5163	0.65	58	2.61e-08	010_CARS_001_CpG_1.2.3	DNAme
L1	chr19	9051769	9052020		MT5164	0.65	58	2.61e-08	010_CARS_001_CpG_10.11.12	DNAme
L1	chr19	9051769	9052020		MT5168	0.65	58	2.61e-08	010_CARS_001_CpG_18.19.20	DNAme
Alu	chr12	6334505	6336201		MT7292	0.67	55	2.61e-08	082_NCOA4_001_CpG_16	DNAme
Alu	chr12	6334505	6336201		MT7296	0.67	55	2.61e-08	082_NCOA4_001_CpG_20	DNAme
Alu	chr12	65458412	65460664		MT7292	0.67	55	2.61e-08	082_NCOA4_001_CpG_16	DNAme
Alu	chr12	65458412	65460664		MT7296	0.67	55	2.61e-08	082_NCOA4_001_CpG_20	DNAme
Alu	chr12	71143337	71144396		MT7292	0.67	55	2.61e-08	082_NCOA4_001_CpG_16	DNAme
Alu	chr12	71143337	71144396		MT7296	0.67	55	2.61e-08	082_NCOA4_001_CpG_20	DNAme
Alu	chr19	30506798	30509258		MT7292	0.67	55	2.61e-08	082_NCOA4_001_CpG_16	DNAme
Alu	chr19	30506798	30509258		MT7296	0.67	55	2.61e-08	082_NCOA4_001_CpG_20	DNAme
Alu	chr20	13423323	13427433		MT7292	0.67	55	2.61e-08	082_NCOA4_001_CpG_16	DNAme
Alu	chr20	13423323	13427433		MT7296	0.67	55	2.61e-08	082_NCOA4_001_CpG_20	DNAme
Alu	chr21	31287039	31288880		MT7292	0.67	55	2.61e-08	082_NCOA4_001_CpG_16	DNAme
Alu	chr21	31287039	31288880		MT7296	0.67	55	2.61e-08	082_NCOA4_001_CpG_20	DNAme
Alu	chr4	100039156	100040217		MT7292	0.67	55	2.61e-08	082_NCOA4_001_CpG_16	DNAme
Alu	chr4	100039156	100040217		MT7296	0.67	55	2.61e-08	082_NCOA4_001_CpG_20	DNAme
Alu	chr5	180677552	180679335		MT7292	0.67	55	2.61e-08	082_NCOA4_001_CpG_16	DNAme
Alu	chr5	180677552	180679335		MT7296	0.67	55	2.61e-08	082_NCOA4_001_CpG_20	DNAme
Alu	chr5	22406622	22408284		MT7292	0.67	55	2.61e-08	082_NCOA4_001_CpG_16	DNAme
Alu	chr5	22406622	22408284		MT7296	0.67	55	2.61e-08	082_NCOA4_001_CpG_20	DNAme
Alu	chr5	43417633	43419883		MT7292	0.67	55	2.61e-08	082_NCOA4_001_CpG_16	DNAme
Alu	chr5	43417633	43419883		MT7296	0.67	55	2.61e-08	082_NCOA4_001_CpG_20	DNAme
Alu	chr7	155079504	155082352		MT7292	0.67	55	2.61e-08	082_NCOA4_001_CpG_16	DNAme
Alu	chr7	155079504	155082352		MT7296	0.67	55	2.61e-08	082_NCOA4_001_CpG_20	DNAme
L1	chr4	74487212	74488845		MT7292	0.67	55	2.61e-08	082_NCOA4_001_CpG_16	DNAme
L1	chr4	74487212	74488845		MT7296	0.67	55	2.61e-08	082_NCOA4_001_CpG_20	DNAme
Alu	chr17	15532038	15532519		MT12962	0.65	59	2.62e-08	491_SDHC_02_CpG_2	DNAme
Alu	chr5	616710	617003		MT8886	0.66	56	2.63e-08	131_AURKC_002_CpG_7.8	DNAme
L1	chr11	78386599	78387438	hg19ref - strand	MT8886	0.66	56	2.63e-08	131_AURKC_002_CpG_7.8	DNAme
Alu	chr17	47012208	47012451		MT8678	0.67	54	2.7e-08	126_TCEA1_001_CpG_57	DNAme
Alu	chr17	47012208	47012451		MT8680	0.67	54	2.7e-08	126_TCEA1_001_CpG_59	DNAme
Alu	chr2	198701200	198702592	AluYa	MT8678	0.67	54	2.7e-08	126_TCEA1_001_CpG_57	DNAme
Alu	chr2	198701200	198702592	AluYa	MT8680	0.67	54	2.7e-08	126_TCEA1_001_CpG_59	DNAme
Alu	chr22	30396007	30398311		MT8678	0.67	54	2.7e-08	126_TCEA1_001_CpG_57	DNAme
Alu	chr22	30396007	30398311		MT8680	0.67	54	2.7e-08	126_TCEA1_001_CpG_59	DNAme
Alu	chr7	55922607	55923221		MT8678	0.67	54	2.7e-08	126_TCEA1_001_CpG_57	DNAme
Alu	chr7	55922607	55923221		MT8680	0.67	54	2.7e-08	126_TCEA1_001_CpG_59	DNAme
Alu	chr3	118744534	118745029		MT10196	0.67	54	2.71e-08	231_BHD_CpG_6	DNAme
Alu	chr5	156568400	156572207		MT15121	0.65	58	2.73e-08	678_PSME2_01_CpG_16	DNAme
Alu	chr17	37888751	37889690		MT11630	0.66	56	2.79e-08	390_MLL_02_CpG_19	DNAme
L1	chr7	33231509	33232812		MT11630	0.66	56	2.79e-08	390_MLL_02_CpG_19	DNAme
Alu	chr5	13896975	13897816		MT11630	0.66	56	2.79e-08	390_MLL_02_CpG_19	DNAme
Alu	chr3	100110057	100111643		MT11630	0.66	56	2.79e-08	390_MLL_02_CpG_19	DNAme
Alu	chr4	100067207	100070231	AluYa	MT11630	0.66	56	2.79e-08	390_MLL_02_CpG_19	DNAme
Alu	chr3	17566502	17567197		MT14382	0.67	54	2.83e-08	632_hB23_2._01_CpG_19.20	DNAme
Alu	chr2	68732290	68732546		MT14382	0.67	54	2.83e-08	632_hB23_2._01_CpG_19.20	DNAme
Alu	chr7	129010562	129011408		MT12122	0.67	54	2.83e-08	420_NF1_CpG_7	DNAme
Alu	chr9	130595336	130596070		MT14700	0.66	56	2.86e-08	659_MRPL3._01_CpG_30.31	DNAme
Alu	chr5	22751751	22752412	AluYa	MT12293	0.67	55	2.88e-08	432_NUP214_CpG_33.34	DNAme
Alu	chr12	56108577	56109398	AluYa	MT12293	0.67	55	2.88e-08	432_NUP214_CpG_33.34	DNAme
Alu	chr12	25356166	25359242		MT10977	0.66	57	2.88e-08	298_FANCF_01_CpG_4.5.6	DNAme
Alu	chr11	10640709	10641150		MT5986	0.66	57	2.91e-08	038_FVT1_001_CpG_12.13.14	DNAme
Alu	chr12	25356166	25359242		MT10985	0.65	59	2.92e-08	299_FANCF_02_CpG_17.18.19	DNAme
Alu	chr1	29382801	29384575		MT7099	0.66	56	2.93e-08	076_MSI2_001_CpG_45	DNAme
Alu	chr2	142351320	142352575	AluYb	MT10210	0.65	59	2.94e-08	235_BMPR1A_02_CpG_7	DNAme
Alu	chr4	55992025	55993094		MT10210	0.65	59	2.94e-08	235_BMPR1A_02_CpG_7	DNAme
Alu	chr1	52381884	52382541		MT5718	0.69	51	2.94e-08	027_DDX10_001_CpG_31	DNAme
Alu	chr1	52381884	52382541		MT5720	0.69	51	2.94e-08	027_DDX10_001_CpG_34	DNAme
Alu	chr17	39873137	39874396		MT8681	0.68	53	2.95e-08	126_TCEA1_001_CpG_6	DNAme
Alu	chr12	50563648	50564331	AluYa	MT6479	0.65	58	2.96e-08	054_HSPCB_001_CpG_21	DNAme
Alu	chr22	31470810	31472165		MT6479	0.65	58	2.96e-08	054_HSPCB_001_CpG_21	DNAme
Alu	chrX	17020363	17021787		MT6479	0.65	58	2.96e-08	054_HSPCB_001_CpG_21	DNAme
Alu	chr11	102468119	102470870	AluYa	MT14123	0.66	56	2.99e-08	612_DSTN._01_CpG_19.20.21.22.23	DNAme
Alu	chr2	100741140	100741593		MT14123	0.66	56	2.99e-08	612_DSTN._01_CpG_19.20.21.22.23	DNAme
Alu	chr9	130595336	130596070		MT13129	0.65	58	2.99e-08	508_STL_02_CpG_24	DNAme
Alu	chr5	80755568	80756407		MT11775	0.65	59	3e-08	399_MLLT7_CpG_4	DNAme
Alu	chr10	33622816	33627076		MT13253	0.67	54	3.07e-08	514_TCF12_01_CpG_9.10	DNAme
Alu	chr12	6334505	6336201		MT11760	0.65	59	3.11e-08	399_MLLT7_CpG_1	DNAme
Alu	chr12	65458412	65460664		MT11760	0.65	59	3.11e-08	399_MLLT7_CpG_1	DNAme
Alu	chr12	71143337	71144396		MT11760	0.65	59	3.11e-08	399_MLLT7_CpG_1	DNAme
Alu	chr19	30506798	30509258		MT11760	0.65	59	3.11e-08	399_MLLT7_CpG_1	DNAme
Alu	chr20	13423323	13427433		MT11760	0.65	59	3.11e-08	399_MLLT7_CpG_1	DNAme
Alu	chr21	31287039	31288880		MT11760	0.65	59	3.11e-08	399_MLLT7_CpG_1	DNAme
Alu	chr4	100039156	100040217		MT11760	0.65	59	3.11e-08	399_MLLT7_CpG_1	DNAme
Alu	chr5	180677552	180679335		MT11760	0.65	59	3.11e-08	399_MLLT7_CpG_1	DNAme
Alu	chr5	22406622	22408284		MT11760	0.65	59	3.11e-08	399_MLLT7_CpG_1	DNAme
Alu	chr5	43417633	43419883		MT11760	0.65	59	3.11e-08	399_MLLT7_CpG_1	DNAme
Alu	chr7	155079504	155082352		MT11760	0.65	59	3.11e-08	399_MLLT7_CpG_1	DNAme
L1	chr4	74487212	74488845		MT11760	0.65	59	3.11e-08	399_MLLT7_CpG_1	DNAme
Alu	chr17	150693	151571		MT12297	0.66	55	3.12e-08	432_NUP214_CpG_4	DNAme
Alu	chr12	50563648	50564331	AluYa	MT6558	0.67	54	3.15e-08	056_JAK2_001_CpG_7.8	DNAme
Alu	chr22	31470810	31472165		MT6558	0.67	54	3.15e-08	056_JAK2_001_CpG_7.8	DNAme
Alu	chrX	17020363	17021787		MT6558	0.67	54	3.15e-08	056_JAK2_001_CpG_7.8	DNAme
Alu	chr17	58415714	58416144		MT6558	0.67	54	3.15e-08	056_JAK2_001_CpG_7.8	DNAme
L1	chr19	9051769	9052020		MT5652	0.65	59	3.16e-08	025_COX6C_001_CpG_18	DNAme
Alu	chr5	22751751	22752412	AluYa	MT12282	0.67	53	3.19e-08	432_NUP214_CpG_10	DNAme
Alu	chr5	22751751	22752412	AluYa	MT12304	0.67	53	3.19e-08	432_NUP214_CpG_8	DNAme
Alu	chr12	56108577	56109398	AluYa	MT12282	0.67	53	3.19e-08	432_NUP214_CpG_10	DNAme
Alu	chr12	56108577	56109398	AluYa	MT12304	0.67	53	3.19e-08	432_NUP214_CpG_8	DNAme
Alu	chr3	60506324	60506972		MT12524	0.65	58	3.26e-08	450_PDGFRA_CpG_19	DNAme
Alu	chr3	60506324	60506972		MT12527	0.65	58	3.26e-08	450_PDGFRA_CpG_22	DNAme
Alu	chr3	60506324	60506972		MT12531	0.65	58	3.26e-08	450_PDGFRA_CpG_8	DNAme
Alu	chr10	127881135	127882568		MT15195	0.66	55	3.26e-08	683_rhoC._01_CpG_3.4	DNAme
Alu	chr1	42390323	42392072		MT12645	0.67	53	3.29e-08	460_PMS2_CpG_40.41	DNAme
L1	chr19	30494599	30498657		MT7129	0.67	53	3.3e-08	077_MTCP1_001_CpG_64	DNAme
Alu	chr14	55176036	55178661		MT10209	0.65	59	3.31e-08	235_BMPR1A_02_CpG_6	DNAme
Alu	chrX	15418372	15418821		MT10209	0.65	59	3.31e-08	235_BMPR1A_02_CpG_6	DNAme
Alu	chr2	109311366	109312920		MT10594	0.66	55	3.31e-08	274_EP300_CpG_3	DNAme
Alu	chr20	17225804	17226644		MT13315	0.67	54	3.42e-08	520_TEC_CpG_31.32.33	DNAme
L1	chr4	169411611	169413099		MT13315	0.67	54	3.42e-08	520_TEC_CpG_31.32.33	DNAme
Alu	chr3	118744534	118745029		MT8485	0.66	56	3.42e-08	121_SIL_001_CpG_19	DNAme
Alu	chr3	118744534	118745029		MT8496	0.66	56	3.42e-08	121_SIL_001_CpG_5	DNAme
Alu	chr9	130595336	130596070		MT8667	0.67	54	3.46e-08	126_TCEA1_001_CpG_37	DNAme
Alu	chr9	130595336	130596070		MT6898	0.69	50	3.46e-08	068_MAP2K4_001_CpG_44.45	DNAme
Alu	chr3	118744534	118745029		MT6913	0.65	57	3.46e-08	069_MAP2K4_002_CpG_3.4	DNAme
Alu	chr1	160499547	160500876		MT6913	0.65	57	3.46e-08	069_MAP2K4_002_CpG_3.4	DNAme
L1	chr1	75190111	75190787		MT6913	0.65	57	3.46e-08	069_MAP2K4_002_CpG_3.4	DNAme
Alu	chr7	75171053	75171290		MT12805	0.68	52	3.47e-08	472_PTCH_03_CpG_6.7	DNAme
Alu	chr1	78461658	78462377		MT12805	0.68	52	3.47e-08	472_PTCH_03_CpG_6.7	DNAme
Alu	chr1	27797451	27798205	AluYa	MT12805	0.68	52	3.47e-08	472_PTCH_03_CpG_6.7	DNAme
Alu	chr12	25201562	25201817		MT12805	0.68	52	3.47e-08	472_PTCH_03_CpG_6.7	DNAme
Alu	chr17	34129524	34129943		MT12805	0.68	52	3.47e-08	472_PTCH_03_CpG_6.7	DNAme
Alu	chr1	66260035	66261688		MT12156	0.65	58	3.5e-08	425_NR4A3_CpG_12	DNAme
Alu	chr3	133492876	133493532		MT12156	0.65	58	3.5e-08	425_NR4A3_CpG_12	DNAme
Alu	chr10	116328393	116329968	AluYb	MT9058	0.65	58	3.52e-08	136_TNFRSF6_001_CpG_26.27	DNAme
Alu	chr17	32035707	32039311	AluYa	MT7981	0.69	50	3.53e-08	106_PML_001_CpG_7.8.9	DNAme
Alu	chr4	106894842	106896975		MT13027	0.65	57	3.54e-08	499_SS18_CpG_33	DNAme
Alu	chr12	6334505	6336201		MT7290	0.66	55	3.55e-08	082_NCOA4_001_CpG_13.14	DNAme
Alu	chr12	6334505	6336201		MT7300	0.66	55	3.55e-08	082_NCOA4_001_CpG_24.25	DNAme
Alu	chr12	65458412	65460664		MT7290	0.66	55	3.55e-08	082_NCOA4_001_CpG_13.14	DNAme
Alu	chr12	65458412	65460664		MT7300	0.66	55	3.55e-08	082_NCOA4_001_CpG_24.25	DNAme
Alu	chr12	71143337	71144396		MT7290	0.66	55	3.55e-08	082_NCOA4_001_CpG_13.14	DNAme
Alu	chr12	71143337	71144396		MT7300	0.66	55	3.55e-08	082_NCOA4_001_CpG_24.25	DNAme
Alu	chr19	30506798	30509258		MT7290	0.66	55	3.55e-08	082_NCOA4_001_CpG_13.14	DNAme
Alu	chr19	30506798	30509258		MT7300	0.66	55	3.55e-08	082_NCOA4_001_CpG_24.25	DNAme
Alu	chr20	13423323	13427433		MT7290	0.66	55	3.55e-08	082_NCOA4_001_CpG_13.14	DNAme
Alu	chr20	13423323	13427433		MT7300	0.66	55	3.55e-08	082_NCOA4_001_CpG_24.25	DNAme
Alu	chr21	31287039	31288880		MT7290	0.66	55	3.55e-08	082_NCOA4_001_CpG_13.14	DNAme
Alu	chr21	31287039	31288880		MT7300	0.66	55	3.55e-08	082_NCOA4_001_CpG_24.25	DNAme
Alu	chr4	100039156	100040217		MT7290	0.66	55	3.55e-08	082_NCOA4_001_CpG_13.14	DNAme
Alu	chr4	100039156	100040217		MT7300	0.66	55	3.55e-08	082_NCOA4_001_CpG_24.25	DNAme
Alu	chr5	180677552	180679335		MT7290	0.66	55	3.55e-08	082_NCOA4_001_CpG_13.14	DNAme
Alu	chr5	180677552	180679335		MT7300	0.66	55	3.55e-08	082_NCOA4_001_CpG_24.25	DNAme
Alu	chr5	22406622	22408284		MT7290	0.66	55	3.55e-08	082_NCOA4_001_CpG_13.14	DNAme
Alu	chr5	22406622	22408284		MT7300	0.66	55	3.55e-08	082_NCOA4_001_CpG_24.25	DNAme
Alu	chr5	43417633	43419883		MT7290	0.66	55	3.55e-08	082_NCOA4_001_CpG_13.14	DNAme
Alu	chr5	43417633	43419883		MT7300	0.66	55	3.55e-08	082_NCOA4_001_CpG_24.25	DNAme
Alu	chr7	155079504	155082352		MT7290	0.66	55	3.55e-08	082_NCOA4_001_CpG_13.14	DNAme
Alu	chr7	155079504	155082352		MT7300	0.66	55	3.55e-08	082_NCOA4_001_CpG_24.25	DNAme
L1	chr4	74487212	74488845		MT7290	0.66	55	3.55e-08	082_NCOA4_001_CpG_13.14	DNAme
L1	chr4	74487212	74488845		MT7300	0.66	55	3.55e-08	082_NCOA4_001_CpG_24.25	DNAme
Alu	chr5	40980073	40982123		MT10586	0.66	55	3.56e-08	274_EP300_CpG_1.2	DNAme
Alu	chr6	70954118	70954981		MT6655	0.67	54	3.56e-08	059_KTN1_001_CpG_23.24	DNAme
Alu	chr6	70954118	70954981		MT6658	0.67	54	3.56e-08	059_KTN1_001_CpG_3.4.5	DNAme
Alu	chr18	51062890	51063976	AluYa	MT9423	0.67	54	3.57e-08	146_NNAT_001_CpG_6.7.8	DNAme
Alu	chr4	5833165	5834212	AluYa	MT5165	0.65	58	3.6e-08	010_CARS_001_CpG_13	DNAme
Alu	chr16	2129565	2130208		MT7906	0.65	58	3.67e-08	103_PICALM_002_CpG_7	DNAme
Alu	chr17	11945506	11946029		MT7906	0.65	58	3.67e-08	103_PICALM_002_CpG_7	DNAme
Alu	chr19	30447290	30447984		MT7906	0.65	58	3.67e-08	103_PICALM_002_CpG_7	DNAme
Alu	chr20	17225804	17226644		MT10041	0.67	53	3.72e-08	218_ATIC_CpG_50	DNAme
L1	chr4	169411611	169413099		MT10041	0.67	53	3.72e-08	218_ATIC_CpG_50	DNAme
Alu	chr17	548308	549573		MT8309	0.66	56	3.75e-08	115_RPN1_001_CpG_16	DNAme
Alu	chr3	60359435	60363561	AluYb	MT15512	0.65	58	3.75e-08	HOXA6_AB01_CpG_5	DNAme
Alu	chr20	17225804	17226644		MT5687	0.67	53	3.79e-08	026_CREBBP_001_CpG_43	DNAme
L1	chr4	169411611	169413099		MT5687	0.67	53	3.79e-08	026_CREBBP_001_CpG_43	DNAme
L1	chr1	75190111	75190787		MT11361	0.66	55	3.8e-08	329_GPHN_01_CpG_25.26	DNAme
Alu	chr11	112930819	112931258		MT15630	0.65	57	3.83e-08	p53_03_CpG_11.12	DNAme
Alu	chr12	125298721	125299747		MT15630	0.65	57	3.83e-08	p53_03_CpG_11.12	DNAme
L1	chr6	24864986	24867504		MT15630	0.65	57	3.83e-08	p53_03_CpG_11.12	DNAme
Alu	chr2	242100104	242103010		MT15630	0.65	57	3.83e-08	p53_03_CpG_11.12	DNAme
Alu	chr1	34278108	34279158		MT14167	0.65	58	3.85e-08	614_ECT2_2_01_CpG_9	DNAme
Alu	chr11	111851182	111852632		MT14167	0.65	58	3.85e-08	614_ECT2_2_01_CpG_9	DNAme
Alu	chr12	111980563	111981223		MT14167	0.65	58	3.85e-08	614_ECT2_2_01_CpG_9	DNAme
L1	chr11	111617379	111619221		MT14167	0.65	58	3.85e-08	614_ECT2_2_01_CpG_9	DNAme
L1	chr19	30494599	30498657		MT7113	0.67	53	3.86e-08	077_MTCP1_001_CpG_21.22.23	DNAme
Alu	chr13	41561829	41564287		MT13595	0.65	58	3.86e-08	581_CCNA2_01_CpG_1.2	DNAme
Alu	chr8	59483028	59484530		MT10957	0.65	57	3.87e-08	298_FANCF_01_CpG_1.2.3	DNAme
Alu	chr5	170858008	170860551	AluYb	MT14740	0.67	54	3.92e-08	661_MYBL2_2_01_CpG_28.29	DNAme
L1	chr1	75190111	75190787		MT11357	0.66	55	3.93e-08	329_GPHN_01_CpG_16	DNAme
Alu	chr4	55173289	55174394		MT10602	0.66	56	3.97e-08	275_EPS15_01_CpG_13.14	DNAme
Alu	chr2	242100104	242103010		MT10602	0.66	56	3.97e-08	275_EPS15_01_CpG_13.14	DNAme
L1	chr1	75190111	75190787		MT9405	0.65	58	3.97e-08	145_TSC2_001_CpG_41	DNAme
Alu	chr3	118744534	118745029		MT9405	0.65	58	3.97e-08	145_TSC2_001_CpG_41	DNAme
Alu	chr6	53413041	53414818	AluYa	MT5704	0.68	51	3.99e-08	027_DDX10_001_CpG_1	DNAme
Alu	chr6	53413041	53414818	AluYa	MT5707	0.68	51	3.99e-08	027_DDX10_001_CpG_13	DNAme
Alu	chr6	53413041	53414818	AluYa	MT5715	0.68	51	3.99e-08	027_DDX10_001_CpG_25	DNAme
Alu	chr6	53413041	53414818	AluYa	MT5721	0.68	51	3.99e-08	027_DDX10_001_CpG_35	DNAme
Alu	chr14	39718899	39720389		MT12930	0.65	57	4.04e-08	489_SDHB_CpG_16.17.18	DNAme
Alu	chr1	40635315	40635898	AluYb	MT14719	0.67	52	4.06e-08	660_MYBL2_1_01_CpG_28.29	DNAme
Alu	chr22	19237261	19237853		MT6743	0.67	53	4.08e-08	061_LASP1_001_CpG_54	DNAme
Alu	chr18	56817345	56819423		MT9675	0.67	53	4.11e-08	155_ZNF384_001_CpG_21.22	DNAme
Alu	chr1	246486460	246487144		MT12946	0.66	56	4.11e-08	490_SDHC_01_CpG_1.2	DNAme
Alu	chr20	17225804	17226644		MT5711	0.68	50	4.13e-08	027_DDX10_001_CpG_2	DNAme
L1	chr4	169411611	169413099		MT5711	0.68	50	4.13e-08	027_DDX10_001_CpG_2	DNAme
Alu	chr1	66260035	66261688		MT5711	0.68	50	4.13e-08	027_DDX10_001_CpG_2	DNAme
Alu	chr3	133492876	133493532		MT5711	0.68	50	4.13e-08	027_DDX10_001_CpG_2	DNAme
Alu	chr3	48963076	48963526		MT5711	0.68	50	4.13e-08	027_DDX10_001_CpG_2	DNAme
Alu	chr3	33840110	33840751		MT5711	0.68	50	4.13e-08	027_DDX10_001_CpG_2	DNAme
Alu	chr22	25129698	25130134		MT5711	0.68	50	4.13e-08	027_DDX10_001_CpG_2	DNAme
Alu	chr7	129277990	129279370		MT13224	0.67	54	4.14e-08	514_TCF12_01_CpG_12.13	DNAme
Alu	chr18	23627453	23627880		MT10673	0.65	57	4.17e-08	279_ERCC2_CpG_36	DNAme
Alu	chr4	100498285	100499862	AluYa	MT6688	0.67	53	4.19e-08	060_LAF4_001_CpG_12	DNAme
Alu	chr1	67767841	67769428		MT11952	0.64	59	4.2e-08	408_MYCL1_CpG_9.10.11	DNAme
Alu	chr10	33581298	33585026		MT11952	0.64	59	4.2e-08	408_MYCL1_CpG_9.10.11	DNAme
Alu	chr4	93904809	93905680		MT11952	0.64	59	4.2e-08	408_MYCL1_CpG_9.10.11	DNAme
Alu	chr20	17225804	17226644		MT13309	0.66	54	4.21e-08	520_TEC_CpG_21.22.23	DNAme
L1	chr4	169411611	169413099		MT13309	0.66	54	4.21e-08	520_TEC_CpG_21.22.23	DNAme
L1	chr8	3757632	3758482		MT13516	0.65	58	4.28e-08	574_Beta.NAP_01_CpG_3	DNAme
Alu	chr4	141325728	141326178	AluYa	MT9474	0.66	54	4.3e-08	148_TPD52L2_001_CpG_20	DNAme
L1	chr19	30494599	30498657		MT7115	0.67	53	4.3e-08	077_MTCP1_001_CpG_30.31	DNAme
Alu	chr12	111975991	111976710		MT5167	0.65	58	4.32e-08	010_CARS_001_CpG_17	DNAme
Alu	chr5	616710	617003		MT11527	0.64	59	4.36e-08	369_LHFP_02_CpG_33	DNAme
L1	chr11	78386599	78387438	hg19ref - strand	MT11527	0.64	59	4.36e-08	369_LHFP_02_CpG_33	DNAme
Alu	chr12	111975991	111976710		MT5658	0.64	59	4.36e-08	025_COX6C_001_CpG_6	DNAme
L1	chr11	68516663	68517527		MT10526	0.65	58	4.39e-08	263_CYLD_CpG_8.9.10.11.12	DNAme
Alu	chr17	32035707	32039311	AluYa	MT7977	0.68	50	4.44e-08	106_PML_001_CpG_27	DNAme
Alu	chr6	43035878	43036278	AluYa	MT13470	0.66	54	4.45e-08	571_ATP5A1_1._01_CpG_27.28	DNAme
Alu	chr5	616710	617003		MT7432	0.68	50	4.47e-08	087_NFKB2_004_CpG_12	DNAme
L1	chr11	78386599	78387438	hg19ref - strand	MT7432	0.68	50	4.47e-08	087_NFKB2_004_CpG_12	DNAme
Alu	chr18	56817345	56819423		MT6136	0.66	54	4.48e-08	041_HCMOGT.1_001_CpG_32	DNAme
Alu	chr4	141047220	141047460		MT7025	0.66	54	4.48e-08	074_MLH1_001_CpG_13	DNAme
Alu	chr4	100498285	100499862	AluYa	MT10615	0.65	56	4.49e-08	275_EPS15_01_CpG_38	DNAme
Alu	chr12	89731869	89733143		MT10615	0.65	56	4.49e-08	275_EPS15_01_CpG_38	DNAme
Alu	chr5	11159774	11163752		MT6540	0.66	54	4.61e-08	056_JAK2_001_CpG_19	DNAme
Alu	chr9	34715444	34718949		MT6738	0.67	53	4.65e-08	061_LASP1_001_CpG_49	DNAme
Alu	chr3	168885782	168888463		MT15194	0.65	56	4.7e-08	683_rhoC._01_CpG_29	DNAme
Alu	chr13	41561829	41564287		MT14836	0.65	56	4.71e-08	665_Nm23_01_CpG_27	DNAme
Alu	chr17	64419246	64422799		MT13158	0.66	55	4.72e-08	509_SUFU_CpG_48	DNAme
Alu	chr5	616710	617003		MT11260	0.66	54	4.73e-08	321_FUS_CpG_38.39	DNAme
L1	chr11	78386599	78387438	hg19ref - strand	MT11260	0.66	54	4.73e-08	321_FUS_CpG_38.39	DNAme
L1	chr1	75190111	75190787		MT9403	0.64	58	4.75e-08	145_TSC2_001_CpG_39.40	DNAme
Alu	chr1	22420417	22421738		MT10503	0.67	52	4.76e-08	262_CTNNB1_CpG_47	DNAme
Alu	chr3	186765054	186765498		MT10503	0.67	52	4.76e-08	262_CTNNB1_CpG_47	DNAme
Alu	chr12	125344094	125344973		MT10985	0.64	59	4.76e-08	299_FANCF_02_CpG_17.18.19	DNAme
Alu	chr5	22751751	22752412	AluYa	MT12763	0.64	58	4.78e-08	470_PTCH_01_CpG_2	DNAme
Alu	chr16	29009378	29012060	AluYa	MT9410	0.66	54	4.8e-08	146_NNAT_001_CpG_12	DNAme
Alu	chr12	111975991	111976710		MT5169	0.64	58	4.83e-08	010_CARS_001_CpG_21.22.23	DNAme
Alu	chr3	169951019	169951470		MT6431	0.66	54	4.85e-08	053_HSPCA_001_CpG_13	DNAme
Alu	chr16	2129565	2130208		MT5902	0.67	52	4.91e-08	034_FBXW7_001_CpG_3	DNAme
Alu	chr17	11945506	11946029		MT5902	0.67	52	4.91e-08	034_FBXW7_001_CpG_3	DNAme
Alu	chr19	30447290	30447984		MT5902	0.67	52	4.91e-08	034_FBXW7_001_CpG_3	DNAme
Alu	chr15	45569297	45570227	AluYa	MT12158	0.64	58	4.95e-08	425_NR4A3_CpG_14	DNAme
Alu	chr18	56817345	56819423		MT8676	0.66	54	5.01e-08	126_TCEA1_001_CpG_54	DNAme
Alu	chr10	104526979	104527672	AluYb	MT5714	0.68	50	5.03e-08	027_DDX10_001_CpG_24	DNAme
Alu	chr17	30278092	30278505		MT5898	0.67	53	5.05e-08	034_FBXW7_001_CpG_21.22.23	DNAme
Alu	chr6	124867917	124868954		MT11643	0.66	55	5.07e-08	392_MLLT10_CpG_2	DNAme
Alu	chr5	170858008	170860551	AluYb	MT11643	0.66	55	5.07e-08	392_MLLT10_CpG_2	DNAme
Alu	chr17	20193169	20193402		MT11643	0.66	55	5.07e-08	392_MLLT10_CpG_2	DNAme
Alu	chr2	165481614	165484353		MT11643	0.66	55	5.07e-08	392_MLLT10_CpG_2	DNAme
Alu	chr1	233215705	233215947		MT11643	0.66	55	5.07e-08	392_MLLT10_CpG_2	DNAme
Alu	chr1	59052344	59053200		MT11643	0.66	55	5.07e-08	392_MLLT10_CpG_2	DNAme
Alu	chr12	63193970	63196236		MT11643	0.66	55	5.07e-08	392_MLLT10_CpG_2	DNAme
Alu	chr20	45535016	45535877		MT11643	0.66	55	5.07e-08	392_MLLT10_CpG_2	DNAme
Alu	chr5	31487722	31491673		MT11643	0.66	55	5.07e-08	392_MLLT10_CpG_2	DNAme
Alu	chr1	77636491	77637410		MT12931	0.65	57	5.14e-08	489_SDHB_CpG_19.20	DNAme
Alu	chr2	219575811	219577081		MT5718	0.68	51	5.19e-08	027_DDX10_001_CpG_31	DNAme
Alu	chr2	219575811	219577081		MT5720	0.68	51	5.19e-08	027_DDX10_001_CpG_34	DNAme
Alu	chr14	34977202	34980117	AluYb	MT6902	0.68	50	5.2e-08	068_MAP2K4_001_CpG_8.9	DNAme
Alu	chr10	12664657	12664899		MT5717	0.68	51	5.22e-08	027_DDX10_001_CpG_3	DNAme
Alu	chr19	18387711	18388419		MT5717	0.68	51	5.22e-08	027_DDX10_001_CpG_3	DNAme
Alu	chr12	49516104	49516850		MT5717	0.68	51	5.22e-08	027_DDX10_001_CpG_3	DNAme
Alu	chr12	71525981	71526845		MT6537	0.66	54	5.27e-08	056_JAK2_001_CpG_13.14.15	DNAme
Alu	chr10	33622816	33627076		MT10766	0.66	55	5.3e-08	286_ETV4_02_CpG_20.21	DNAme
Alu	chr10	33622816	33627076		MT10776	0.66	55	5.3e-08	286_ETV4_02_CpG_36	DNAme
Alu	chr7	103805445	103808926		MT10766	0.66	55	5.3e-08	286_ETV4_02_CpG_20.21	DNAme
Alu	chr7	103805445	103808926		MT10776	0.66	55	5.3e-08	286_ETV4_02_CpG_36	DNAme
Alu	chr12	6334505	6336201		MT13107	0.65	57	5.34e-08	507_STL_01_CpG_2	DNAme
Alu	chr12	6334505	6336201		MT13110	0.65	57	5.34e-08	507_STL_01_CpG_22	DNAme
Alu	chr12	65458412	65460664		MT13107	0.65	57	5.34e-08	507_STL_01_CpG_2	DNAme
Alu	chr12	65458412	65460664		MT13110	0.65	57	5.34e-08	507_STL_01_CpG_22	DNAme
Alu	chr12	71143337	71144396		MT13107	0.65	57	5.34e-08	507_STL_01_CpG_2	DNAme
Alu	chr12	71143337	71144396		MT13110	0.65	57	5.34e-08	507_STL_01_CpG_22	DNAme
Alu	chr19	30506798	30509258		MT13107	0.65	57	5.34e-08	507_STL_01_CpG_2	DNAme
Alu	chr19	30506798	30509258		MT13110	0.65	57	5.34e-08	507_STL_01_CpG_22	DNAme
Alu	chr20	13423323	13427433		MT13107	0.65	57	5.34e-08	507_STL_01_CpG_2	DNAme
Alu	chr20	13423323	13427433		MT13110	0.65	57	5.34e-08	507_STL_01_CpG_22	DNAme
Alu	chr21	31287039	31288880		MT13107	0.65	57	5.34e-08	507_STL_01_CpG_2	DNAme
Alu	chr21	31287039	31288880		MT13110	0.65	57	5.34e-08	507_STL_01_CpG_22	DNAme
Alu	chr4	100039156	100040217		MT13107	0.65	57	5.34e-08	507_STL_01_CpG_2	DNAme
Alu	chr4	100039156	100040217		MT13110	0.65	57	5.34e-08	507_STL_01_CpG_22	DNAme
Alu	chr5	180677552	180679335		MT13107	0.65	57	5.34e-08	507_STL_01_CpG_2	DNAme
Alu	chr5	180677552	180679335		MT13110	0.65	57	5.34e-08	507_STL_01_CpG_22	DNAme
Alu	chr5	22406622	22408284		MT13107	0.65	57	5.34e-08	507_STL_01_CpG_2	DNAme
Alu	chr5	22406622	22408284		MT13110	0.65	57	5.34e-08	507_STL_01_CpG_22	DNAme
Alu	chr5	43417633	43419883		MT13107	0.65	57	5.34e-08	507_STL_01_CpG_2	DNAme
Alu	chr5	43417633	43419883		MT13110	0.65	57	5.34e-08	507_STL_01_CpG_22	DNAme
Alu	chr7	155079504	155082352		MT13107	0.65	57	5.34e-08	507_STL_01_CpG_2	DNAme
Alu	chr7	155079504	155082352		MT13110	0.65	57	5.34e-08	507_STL_01_CpG_22	DNAme
L1	chr4	74487212	74488845		MT13107	0.65	57	5.34e-08	507_STL_01_CpG_2	DNAme
L1	chr4	74487212	74488845		MT13110	0.65	57	5.34e-08	507_STL_01_CpG_22	DNAme
Alu	chr3	191988385	191992909		MT8664	0.68	50	5.35e-08	126_TCEA1_001_CpG_34	DNAme
Alu	chr11	10640709	10641150		MT8664	0.68	50	5.35e-08	126_TCEA1_001_CpG_34	DNAme
L1	chr3	361081	362560		MT9894	0.68	50	5.35e-08	212_ARHGEF12_CpG_31	DNAme
L1	chr4	17843746	17844783		MT9894	0.68	50	5.35e-08	212_ARHGEF12_CpG_31	DNAme
Alu	chr1	77636491	77637410		MT8679	0.66	54	5.37e-08	126_TCEA1_001_CpG_58	DNAme
Alu	chr1	77636491	77637410		MT8682	0.66	54	5.37e-08	126_TCEA1_001_CpG_7	DNAme
Alu	chr5	156568400	156572207		MT9469	0.66	54	5.41e-08	148_TPD52L2_001_CpG_12	DNAme
Alu	chr6	132016014	132017120		MT8219	0.66	55	5.44e-08	112_RBM15_001_CpG_9	DNAme
Alu	chr11	63523442	63523689		MT6648	0.66	54	5.52e-08	059_KTN1_001_CpG_16	DNAme
Alu	chr11	63523442	63523689		MT6651	0.66	54	5.52e-08	059_KTN1_001_CpG_19.20	DNAme
Alu	chr11	63523442	63523689		MT5790	0.68	51	5.54e-08	030_MRPL23_001_CpG_11	DNAme
Alu	chr9	34715444	34718949		MT5790	0.68	51	5.54e-08	030_MRPL23_001_CpG_11	DNAme
Alu	chr5	11159774	11163752		MT12293	0.66	55	5.58e-08	432_NUP214_CpG_33.34	DNAme
Alu	chr4	72198693	72199526		MT8546	0.66	54	5.59e-08	123_SS18L1_002_CpG_32.33.34	DNAme
Alu	chr5	11159774	11163752		MT12984	0.65	57	5.63e-08	492_SDHD_CpG_8.9	DNAme
Alu	chr12	125344094	125344973		MT10958	0.65	56	5.65e-08	298_FANCF_01_CpG_10	DNAme
Alu	chr12	111975991	111976710		MT7131	0.66	53	5.66e-08	077_MTCP1_001_CpG_66.67	DNAme
Alu	chr18	50547369	50548245		MT7131	0.66	53	5.66e-08	077_MTCP1_001_CpG_66.67	DNAme
Alu	chr19	43954970	43955293	AluYa	MT5718	0.67	51	5.67e-08	027_DDX10_001_CpG_31	DNAme
Alu	chr19	43954970	43955293	AluYa	MT5720	0.67	51	5.67e-08	027_DDX10_001_CpG_34	DNAme
Alu	chr6	53413041	53414818	AluYa	MT5718	0.67	51	5.67e-08	027_DDX10_001_CpG_31	DNAme
Alu	chr6	53413041	53414818	AluYa	MT5720	0.67	51	5.67e-08	027_DDX10_001_CpG_34	DNAme
Alu	chr3	114365045	114365683		MT14560	0.66	55	5.67e-08	651_LDH.A_01_CpG_22.23	DNAme
Alu	chr13	21563363	21564422		MT5722	0.67	51	5.71e-08	027_DDX10_001_CpG_36.37	DNAme
Alu	chr16	76535975	76536829	AluYa	MT12749	0.64	58	5.75e-08	468_PRO1073_CpG_28.29.30.31.32	DNAme
Alu	chr11	30494818	30495071		MT7553	0.64	59	5.86e-08	091_NOTCH1_001_CpG_14.15	DNAme
Alu	chr6	94055663	94056910		MT7553	0.64	59	5.86e-08	091_NOTCH1_001_CpG_14.15	DNAme
Alu	chr12	89731869	89733143		MT8886	0.65	56	5.98e-08	131_AURKC_002_CpG_7.8	DNAme
Alu	chr15	27019744	27021222	AluYa	MT14629	0.64	58	5.99e-08	654_LLPL_01_CpG_12.13.14	DNAme
Alu	chr12	15357603	15359670		MT11647	0.66	54	6.06e-08	392_MLLT10_CpG_35.36.37	DNAme
Alu	chr4	100498285	100499862	AluYa	MT6660	0.66	54	6.08e-08	059_KTN1_001_CpG_36	DNAme
L1	chr1	210614590	210615042		MT6660	0.66	54	6.08e-08	059_KTN1_001_CpG_36	DNAme
L1	chr11	108554101	108554773	hg19ref - strand	MT6660	0.66	54	6.08e-08	059_KTN1_001_CpG_36	DNAme
L1	chr6	161924629	161925472		MT6660	0.66	54	6.08e-08	059_KTN1_001_CpG_36	DNAme
L1	chr8	3757632	3758482		MT6660	0.66	54	6.08e-08	059_KTN1_001_CpG_36	DNAme
Alu	chr12	99451245	99451911		MT6660	0.66	54	6.08e-08	059_KTN1_001_CpG_36	DNAme
Alu	chr14	24794573	24795638		MT6660	0.66	54	6.08e-08	059_KTN1_001_CpG_36	DNAme
L1	chr5	136579416	136580073		MT6660	0.66	54	6.08e-08	059_KTN1_001_CpG_36	DNAme
Alu	chr7	116765181	116767281		MT9800	0.67	51	6.08e-08	207_AKT2_01_CpG_17.18.19	DNAme
Alu	chr3	168885782	168888463		MT13248	0.66	54	6.09e-08	514_TCF12_01_CpG_63.64.65.66.67	DNAme
Alu	chr1	246486460	246487144		MT5902	0.67	52	6.16e-08	034_FBXW7_001_CpG_3	DNAme
Alu	chr12	49516104	49516850		MT5902	0.67	52	6.16e-08	034_FBXW7_001_CpG_3	DNAme
Alu	chr9	17700177	17702018		MT9895	0.68	50	6.29e-08	212_ARHGEF12_CpG_32	DNAme
Alu	chr4	95496258	95498891	AluYa	MT9895	0.68	50	6.29e-08	212_ARHGEF12_CpG_32	DNAme
L1	chr3	361081	362560		MT9895	0.68	50	6.29e-08	212_ARHGEF12_CpG_32	DNAme
L1	chr4	17843746	17844783		MT9895	0.68	50	6.29e-08	212_ARHGEF12_CpG_32	DNAme
Alu	chr6	124867917	124868954		MT5603	0.65	55	6.3e-08	024_COPEB_001_CpG_1	DNAme
Alu	chr22	19237261	19237853		MT5603	0.65	55	6.3e-08	024_COPEB_001_CpG_1	DNAme
Alu	chr3	33840110	33840751		MT5603	0.65	55	6.3e-08	024_COPEB_001_CpG_1	DNAme
Alu	chr6	129831584	129832030		MT5603	0.65	55	6.3e-08	024_COPEB_001_CpG_1	DNAme
Alu	chr1	24093404	24094129		MT8551	0.66	54	6.32e-08	123_SS18L1_002_CpG_4.5	DNAme
Alu	chr18	56817345	56819423		MT13142	0.65	55	6.33e-08	509_SUFU_CpG_19	DNAme
Alu	chr16	4505140	4506999		MT13476	0.66	53	6.35e-08	571_ATP5A1_1._01_CpG_4	DNAme
Alu	chr13	39974252	39975984	AluYa	MT13347	0.65	55	6.42e-08	566_AL080059_1_01_CpG_19.20	DNAme
Alu	chr12	25356166	25359242		MT10972	0.64	57	6.42e-08	298_FANCF_01_CpG_29.30	DNAme
Alu	chr15	64079683	64080666	AluYa	MT6543	0.66	54	6.56e-08	056_JAK2_001_CpG_3.4	DNAme
Alu	chr6	124615754	124618069		MT13458	0.66	54	6.63e-08	571_ATP5A1_1._01_CpG_10	DNAme
Alu	chr1	233215705	233215947		MT13631	0.64	57	6.65e-08	582_CCNB1_01_CpG_17	DNAme
Alu	chr1	59052344	59053200		MT13631	0.64	57	6.65e-08	582_CCNB1_01_CpG_17	DNAme
Alu	chr12	63193970	63196236		MT13631	0.64	57	6.65e-08	582_CCNB1_01_CpG_17	DNAme
Alu	chr20	45535016	45535877		MT13631	0.64	57	6.65e-08	582_CCNB1_01_CpG_17	DNAme
Alu	chr5	31487722	31491673		MT13631	0.64	57	6.65e-08	582_CCNB1_01_CpG_17	DNAme
Alu	chr6	148681202	148681446		MT10602	0.65	56	6.73e-08	275_EPS15_01_CpG_13.14	DNAme
Alu	chr1	160499547	160500876		MT10602	0.65	56	6.73e-08	275_EPS15_01_CpG_13.14	DNAme
L1	chr3	361081	362560		MT6412	0.65	56	6.76e-08	052_HRPT2_001_CpG_10.11.12.13.14.15.16.17	DNAme
L1	chr4	17843746	17844783		MT6412	0.65	56	6.76e-08	052_HRPT2_001_CpG_10.11.12.13.14.15.16.17	DNAme
Alu	chr5	22561247	22563247	AluYa	MT12972	0.64	57	6.78e-08	492_SDHD_CpG_18.19	DNAme
Alu	chr5	22561247	22563247	AluYa	MT12973	0.64	57	6.78e-08	492_SDHD_CpG_20	DNAme
Alu	chr1	66260035	66261688		MT6537	0.66	54	6.78e-08	056_JAK2_001_CpG_13.14.15	DNAme
Alu	chr3	133492876	133493532		MT6537	0.66	54	6.78e-08	056_JAK2_001_CpG_13.14.15	DNAme
Alu	chr11	105683848	105684294		MT14552	0.64	57	6.79e-08	651_LDH.A_01_CpG_1	DNAme
Alu	chr11	105683848	105684294		MT14559	0.66	53	6.79e-08	651_LDH.A_01_CpG_21	DNAme
Alu	chr13	39974252	39975984	AluYa	MT13368	0.66	54	6.83e-08	566_AL080059_1_01_CpG_55.56.57	DNAme
Alu	chr21	32783110	32783535		MT12883	0.65	56	6.84e-08	477_RAD51L1_CpG_6	DNAme
Alu	chr2	44080273	44081870		MT12883	0.65	56	6.84e-08	477_RAD51L1_CpG_6	DNAme
Alu	chr8	42037685	42040384		MT5897	0.66	53	6.87e-08	034_FBXW7_001_CpG_18.19.20	DNAme
Alu	chr15	86282915	86283744	AluYb	MT5165	0.64	58	6.88e-08	010_CARS_001_CpG_13	DNAme
Alu	chr20	8463867	8464512		MT5165	0.64	58	6.88e-08	010_CARS_001_CpG_13	DNAme
Alu	chr11	30494818	30495071		MT11551	0.65	56	6.9e-08	375_MADH4_CpG_13	DNAme
Alu	chr6	94055663	94056910		MT11551	0.65	56	6.9e-08	375_MADH4_CpG_13	DNAme
Alu	chr3	60506324	60506972		MT11551	0.65	56	6.9e-08	375_MADH4_CpG_13	DNAme
Alu	chr18	56817345	56819423		MT11551	0.65	56	6.9e-08	375_MADH4_CpG_13	DNAme
Alu	chr12	125344094	125344973		MT10989	0.63	59	6.94e-08	299_FANCF_02_CpG_7	DNAme
Alu	chr6	132016014	132017120		MT6444	0.66	54	6.95e-08	053_HSPCA_001_CpG_31	DNAme
Alu	chr17	548308	549573		MT14630	0.64	58	6.96e-08	654_LLPL_01_CpG_15.16.17	DNAme
Alu	chr6	112150684	112154113		MT9497	0.66	54	6.97e-08	148_WHSC1L1_001_CpG_46	DNAme
Alu	chr5	80755568	80756407		MT9497	0.66	54	6.97e-08	148_WHSC1L1_001_CpG_46	DNAme
Alu	chr12	25356166	25359242		MT10986	0.63	59	6.97e-08	299_FANCF_02_CpG_2	DNAme
Alu	chr2	170011868	170014336		MT10194	0.66	54	7.02e-08	231_BHD_CpG_3.4	DNAme
Alu	chr8	59483028	59484530		MT10526	0.64	58	7.05e-08	263_CYLD_CpG_8.9.10.11.12	DNAme
Alu	chr6	52658001	52658854		MT12793	0.64	57	7.11e-08	471_PTCH_02_CpG_3	DNAme
Alu	chr5	616710	617003		MT8873	0.65	56	7.22e-08	131_AURKC_002_CpG_1.2	DNAme
L1	chr11	78386599	78387438	hg19ref - strand	MT8873	0.65	56	7.22e-08	131_AURKC_002_CpG_1.2	DNAme
Alu	chr1	66260035	66261688		MT8555	0.66	54	7.24e-08	123_SS18L1_002_CpG_45.46	DNAme
Alu	chr3	133492876	133493532		MT8555	0.66	54	7.24e-08	123_SS18L1_002_CpG_45.46	DNAme
Alu	chr2	170011868	170014336		MT8555	0.66	54	7.24e-08	123_SS18L1_002_CpG_45.46	DNAme
Alu	chr3	47830700	47831152		MT6201	0.67	52	7.28e-08	043_HLXB9_001_CpG_25	DNAme
Alu	chr5	22751751	22752412	AluYa	MT12844	0.66	54	7.29e-08	475_PTPN11_CpG_31.32	DNAme
Alu	chr12	56108577	56109398	AluYa	MT12844	0.66	54	7.29e-08	475_PTPN11_CpG_31.32	DNAme
Alu	chr1	44209214	44209867		MT8546	0.66	54	7.34e-08	123_SS18L1_002_CpG_32.33.34	DNAme
Alu	chr14	39718899	39720389		MT6171	0.68	50	7.35e-08	042_HEAB_001_CpG_38	DNAme
Alu	chr17	150693	151571		MT12970	0.64	57	7.35e-08	492_SDHD_CpG_15.16	DNAme
Alu	chr20	17225804	17226644		MT13323	0.66	54	7.46e-08	520_TEC_CpG_7.8.9	DNAme
L1	chr4	169411611	169413099		MT13323	0.66	54	7.46e-08	520_TEC_CpG_7.8.9	DNAme
L1	chr7	33231509	33232812		MT12931	0.64	57	7.47e-08	489_SDHB_CpG_19.20	DNAme
Alu	chr6	124867917	124868954		MT12931	0.64	57	7.47e-08	489_SDHB_CpG_19.20	DNAme
Alu	chr4	100498285	100499862	AluYa	MT12931	0.64	57	7.47e-08	489_SDHB_CpG_19.20	DNAme
Alu	chr1	40635315	40635898	AluYb	MT12931	0.64	57	7.47e-08	489_SDHB_CpG_19.20	DNAme
Alu	chr16	11676378	11680775		MT12931	0.64	57	7.47e-08	489_SDHB_CpG_19.20	DNAme
Alu	chr1	240781554	240782860		MT12931	0.64	57	7.47e-08	489_SDHB_CpG_19.20	DNAme
L1	chr7	93144403	93146062		MT12931	0.64	57	7.47e-08	489_SDHB_CpG_19.20	DNAme
Alu	chr1	233215705	233215947		MT12931	0.64	57	7.47e-08	489_SDHB_CpG_19.20	DNAme
Alu	chr1	59052344	59053200		MT12931	0.64	57	7.47e-08	489_SDHB_CpG_19.20	DNAme
Alu	chr12	63193970	63196236		MT12931	0.64	57	7.47e-08	489_SDHB_CpG_19.20	DNAme
Alu	chr20	45535016	45535877		MT12931	0.64	57	7.47e-08	489_SDHB_CpG_19.20	DNAme
Alu	chr5	31487722	31491673		MT12931	0.64	57	7.47e-08	489_SDHB_CpG_19.20	DNAme
Alu	chr5	80755568	80756407		MT10847	0.68	50	7.56e-08	291_EXT2_CpG_44	DNAme
Alu	chr12	77273558	77275557		MT10847	0.68	50	7.56e-08	291_EXT2_CpG_44	DNAme
L1	chr19	30494599	30498657		MT10980	0.64	57	7.62e-08	298_FANCF_01_CpG_9	DNAme
Alu	chr11	102468119	102470870	AluYa	MT12156	0.64	58	7.66e-08	425_NR4A3_CpG_12	DNAme
Alu	chr2	100741140	100741593		MT12156	0.64	58	7.66e-08	425_NR4A3_CpG_12	DNAme
Alu	chr10	12664657	12664899		MT12156	0.64	58	7.66e-08	425_NR4A3_CpG_12	DNAme
Alu	chr19	18387711	18388419		MT12156	0.64	58	7.66e-08	425_NR4A3_CpG_12	DNAme
Alu	chr17	47012208	47012451		MT12156	0.64	58	7.66e-08	425_NR4A3_CpG_12	DNAme
Alu	chr2	198701200	198702592	AluYa	MT12156	0.64	58	7.66e-08	425_NR4A3_CpG_12	DNAme
Alu	chr22	30396007	30398311		MT12156	0.64	58	7.66e-08	425_NR4A3_CpG_12	DNAme
Alu	chr7	55922607	55923221		MT12156	0.64	58	7.66e-08	425_NR4A3_CpG_12	DNAme
Alu	chr1	112038389	112039640		MT12156	0.64	58	7.66e-08	425_NR4A3_CpG_12	DNAme
Alu	chr17	20193169	20193402		MT12156	0.64	58	7.66e-08	425_NR4A3_CpG_12	DNAme
Alu	chr1	97939854	97940510		MT12156	0.64	58	7.66e-08	425_NR4A3_CpG_12	DNAme
Alu	chr19	45372178	45372441		MT5718	0.67	51	7.69e-08	027_DDX10_001_CpG_31	DNAme
Alu	chr19	45372178	45372441		MT5720	0.67	51	7.69e-08	027_DDX10_001_CpG_34	DNAme
Alu	chr6	117754895	117755554		MT11362	0.65	56	7.69e-08	329_GPHN_01_CpG_27.28	DNAme
Alu	chr6	52658001	52658854		MT9974	0.66	52	7.72e-08	214_ARHH_02_CpG_79.80	DNAme
Alu	chr6	117754895	117755554		MT9974	0.66	52	7.72e-08	214_ARHH_02_CpG_79.80	DNAme
Alu	chr6	128786423	128787507		MT9974	0.66	52	7.72e-08	214_ARHH_02_CpG_79.80	DNAme
Alu	chr1	89218704	89218975		MT9974	0.66	52	7.72e-08	214_ARHH_02_CpG_79.80	DNAme
Alu	chr4	841180	841813	AluYa	MT9121	0.66	53	7.75e-08	137_TOP1_001_CpG_43	DNAme
Alu	chr12	52892504	52894417		MT12461	0.64	58	7.83e-08	447_PCM1_CpG_1.2	DNAme
Alu	chr1	44209214	44209867		MT13466	0.65	54	7.84e-08	571_ATP5A1_1._01_CpG_19.20.21	DNAme
Alu	chr10	104526979	104527672	AluYb	MT13466	0.65	54	7.84e-08	571_ATP5A1_1._01_CpG_19.20.21	DNAme
Alu	chr7	44092438	44093096		MT10678	0.64	57	7.89e-08	279_ERCC2_CpG_6.7	DNAme
Alu	chrX	118780363	118781016		MT10678	0.64	57	7.89e-08	279_ERCC2_CpG_6.7	DNAme
L1	chr2	160978619	160980864	hg19ref + strand	MT10678	0.64	57	7.89e-08	279_ERCC2_CpG_6.7	DNAme
Alu	chr13	21563363	21564422		MT5704	0.67	51	7.92e-08	027_DDX10_001_CpG_1	DNAme
Alu	chr13	21563363	21564422		MT5707	0.67	51	7.92e-08	027_DDX10_001_CpG_13	DNAme
Alu	chr13	21563363	21564422		MT5715	0.67	51	7.92e-08	027_DDX10_001_CpG_25	DNAme
Alu	chr13	21563363	21564422		MT5721	0.67	51	7.92e-08	027_DDX10_001_CpG_35	DNAme
Alu	chr1	164520551	164522845		MT7591	0.65	55	7.96e-08	092_NTRK1_001_CpG_35	DNAme
Alu	chr17	150693	151571		MT13424	0.65	54	7.98e-08	569_ANXA2_01_CpG_31	DNAme
Alu	chr5	22561247	22563247	AluYa	MT12968	0.64	57	7.98e-08	492_SDHD_CpG_13	DNAme
Alu	chr1	112038389	112039640		MT12942	0.64	57	7.99e-08	489_SDHB_CpG_4.5	DNAme
Alu	chr11	84256062	84256722		MT12627	0.66	53	8.01e-08	460_PMS2_CpG_2	DNAme
Alu	chr15	45569297	45570227	AluYa	MT12627	0.66	53	8.01e-08	460_PMS2_CpG_2	DNAme
Alu	chr1	78461658	78462377		MT12627	0.66	53	8.01e-08	460_PMS2_CpG_2	DNAme
Alu	chr1	27797451	27798205	AluYa	MT12627	0.66	53	8.01e-08	460_PMS2_CpG_2	DNAme
Alu	chr12	25201562	25201817		MT12627	0.66	53	8.01e-08	460_PMS2_CpG_2	DNAme
Alu	chr17	34129524	34129943		MT12627	0.66	53	8.01e-08	460_PMS2_CpG_2	DNAme
Alu	chr1	72405952	72408056	AluYa	MT12627	0.66	53	8.01e-08	460_PMS2_CpG_2	DNAme
Alu	chr11	30494818	30495071		MT12627	0.66	53	8.01e-08	460_PMS2_CpG_2	DNAme
Alu	chr6	94055663	94056910		MT12627	0.66	53	8.01e-08	460_PMS2_CpG_2	DNAme
L1	chr3	361081	362560		MT11467	0.64	57	8.09e-08	338_HMGA_01_CpG_12	DNAme
L1	chr4	17843746	17844783		MT11467	0.64	57	8.09e-08	338_HMGA_01_CpG_12	DNAme
Alu	chr17	37888751	37889690		MT13597	0.64	58	8.11e-08	581_CCNA2_01_CpG_12.13	DNAme
Alu	chrX	151316280	151316941		MT7031	0.65	54	8.12e-08	074_MLH1_001_CpG_22.23	DNAme
Alu	chr3	118744534	118745029		MT8518	0.64	58	8.16e-08	122_SS18L1_001_CpG_10	DNAme
Alu	chr12	77273558	77275557		MT9954	0.67	51	8.18e-08	214_ARHH_02_CpG_31	DNAme
Alu	chr18	12854007	12856505		MT11517	0.63	59	8.22e-08	369_LHFP_02_CpG_19	DNAme
Alu	chr4	100067207	100070231	AluYa	MT8525	0.64	58	8.23e-08	122_SS18L1_001_CpG_20.21.22	DNAme
Alu	chr5	616710	617003		MT11519	0.65	55	8.34e-08	369_LHFP_02_CpG_20	DNAme
Alu	chr5	616710	617003		MT11525	0.65	55	8.34e-08	369_LHFP_02_CpG_31	DNAme
Alu	chr5	616710	617003		MT11532	0.65	55	8.34e-08	369_LHFP_02_CpG_8	DNAme
L1	chr11	78386599	78387438	hg19ref - strand	MT11519	0.65	55	8.34e-08	369_LHFP_02_CpG_20	DNAme
L1	chr11	78386599	78387438	hg19ref - strand	MT11525	0.65	55	8.34e-08	369_LHFP_02_CpG_31	DNAme
L1	chr11	78386599	78387438	hg19ref - strand	MT11532	0.65	55	8.34e-08	369_LHFP_02_CpG_8	DNAme
Alu	chr5	170858008	170860551	AluYb	MT11509	0.63	59	8.38e-08	369_LHFP_02_CpG_1	DNAme
Alu	chr2	213977726	213979192		MT12555	0.64	58	8.42e-08	455_PIM1_01_CpG_8.9	DNAme
Alu	chr2	142351320	142352575	AluYb	MT10207	0.63	59	8.45e-08	235_BMPR1A_02_CpG_22	DNAme
Alu	chr4	55992025	55993094		MT10207	0.63	59	8.45e-08	235_BMPR1A_02_CpG_22	DNAme
Alu	chr18	12854007	12856505		MT5352	0.66	52	8.47e-08	014_CCND3_001_CpG_24	DNAme
Alu	chr18	12854007	12856505		MT5361	0.66	52	8.47e-08	014_CCND3_001_CpG_34	DNAme
Alu	chr3	37976230	37978324		MT7082	0.64	56	8.62e-08	076_MSI2_001_CpG_1	DNAme
Alu	chr4	5833165	5834212	AluYa	MT6646	0.65	54	8.65e-08	059_KTN1_001_CpG_12	DNAme
Alu	chr18	56817345	56819423		MT14726	0.66	52	8.67e-08	660_MYBL2_1_01_CpG_51.52	DNAme
Alu	chr19	8636902	8637147		MT8304	0.64	56	8.69e-08	115_RPN1_001_CpG_1.2.3	DNAme
[truncated: 22,376 more rows]

## Sheet: Metabolome
Label					by Variable	Correlation	Count	Signif Prob	LONG_NAME	ENTITY_MEASURED
Alu	chr14	39718899	39720389		MT15755	0.95	58	2.14e-29	ethylmalonic acid	MOL
Alu	chr12	111975991	111976710		MT15840	0.95	58	3.78e-29	sorbitol	MOL
Alu	chr5	22793672	22795982	AluYa	MT15819	-0.92	58	4.01e-25	ornithine	MOL
L1	chr19	9051769	9052020		MT15834	0.86	58	5.87e-18	quinolinic acid	MOL
Alu	chr3	7340797	7342042		MT15798	0.83	58	1.13e-15	L-alpha-glycerophosphorylcholine	MOL
Alu	chr5	22793672	22795982	AluYa	MT15750	-0.82	58	1.82e-15	D-allose	MOL
L1	chr7	33231509	33232812		MT15772	0.8	58	7.63e-14	gulono-1,4-lactone	MOL
Alu	chr6	119593148	119596202	AluYa	MT15810	-0.79	58	1.4e-13	N,N-dimethylarginine	MOL
Alu	chr12	111975991	111976710		MT15833	0.78	58	3.95e-13	pyrophosphate	MOL
Alu	chr12	111975991	111976710		MT15799	0.78	58	5.13e-13	L-arabitol	MOL
L1	chr3	105472058	105473712	hg19ref - strand	MT15760	-0.76	58	4.51e-12	gluconic acid	MOL
Alu	chr6	155727942	155728999		MT15760	-0.76	58	5.17e-12	gluconic acid	MOL
Alu	chr22	19237261	19237853		MT15750	0.75	58	1.7e-11	D-allose	MOL
Alu	chr10	55957005	55957242		MT15810	-0.74	58	4.03e-11	N,N-dimethylarginine	MOL
Alu	chr2	9567017	9568070		MT15844	0.73	58	8.71e-11	taurine	MOL
Alu	chr20	31873715	31874184		MT15844	0.73	58	8.71e-11	taurine	MOL
Alu	chr22	46622144	46623029		MT15844	0.73	58	8.71e-11	taurine	MOL
Alu	chr9	39154286	39155320		MT15844	0.73	58	8.71e-11	taurine	MOL
Alu	chr3	118744534	118745029		MT15758	0.72	58	2.42e-10	gamma-L-glutamyl-L-glutamine	MOL
L1	chr19	9051769	9052020		MT15831	0.71	58	5.93e-10	Putrescine	MOL
L1	chr19	9051769	9052020		MT15768	0.7	58	8.4e-10	glycine	MOL
Alu	chr22	19237261	19237853		MT15720	0.7	58	9.68e-10	5,6-Dimethylbenzimidazole	MOL
Alu	chr12	104012943	104015754		MT15843	0.69	58	1.49e-09	tartaric acid	MOL
L1	chr15	58902309	58903985		MT15843	0.69	58	1.49e-09	tartaric acid	MOL
Alu	chr11	105683848	105684294		MT16057	0.69	58	2.01e-09	xanthine	MOL
Alu	chr13	60374730	60376784	AluYb	MT15812	-0.69	58	2.12e-09	N-acetylneuraminic acid	MOL
Alu	chr15	27019744	27021222	AluYa	MT15723	0.69	58	2.94e-09	6-phosphogluconic acid	MOL
Alu	chr2	31559833	31565896		MT15753	-0.68	58	3.75e-09	D-ribose	MOL
Alu	chr3	17563390	17564456		MT15822	0.68	58	4e-09	palmitoleic acid	MOL
Alu	chr12	45011506	45014782	AluYa	MT15822	-0.68	58	4e-09	palmitoleic acid	MOL
Alu	chr1	160499547	160500876		MT15755	0.68	58	4.53e-09	ethylmalonic acid	MOL
Alu	chr18	32662272	32667527	AluYa	MT15834	-0.68	58	5.56e-09	quinolinic acid	MOL
Alu	chr18	50547369	50548245		MT15822	0.67	58	8.75e-09	palmitoleic acid	MOL
Alu	chr14	39718899	39720389		MT15743	0.67	58	1.03e-08	carnitine	MOL
Alu	chr4	54418206	54419247		MT15812	0.67	58	1.07e-08	N-acetylneuraminic acid	MOL
Alu	chr3	7340797	7342042		MT15839	0.67	58	1.24e-08	sn-Glycerol 3-phosphate	MOL
L1	chr19	9051769	9052020		MT15840	0.66	58	1.27e-08	sorbitol	MOL
Alu	chr1	246486460	246487144		MT15750	0.66	58	1.4e-08	D-allose	MOL
Alu	chr16	83235527	83236379		MT15832	0.66	58	1.47e-08	pyridoxal	MOL
Alu	chr12	125344094	125344973		MT15832	0.66	58	1.47e-08	pyridoxal	MOL
Alu	chr12	52892504	52894417		MT15832	0.66	58	1.47e-08	pyridoxal	MOL
Alu	chr10	33622816	33627076		MT15832	0.66	58	1.47e-08	pyridoxal	MOL
Alu	chr1	161838640	161840693		MT15832	0.66	58	1.47e-08	pyridoxal	MOL
L1	chr19	9051769	9052020		MT15795	0.66	58	1.79e-08	Kynurenic acid	MOL
Alu	chr11	68173030	68174485	AluYb	MT16058	-0.66	58	2.03e-08	xanthosine	MOL
Alu	chr1	8568713	8571897	AluYb	MT15831	-0.66	58	2.08e-08	Putrescine	MOL
Alu	chr18	50454860	50457650		MT15840	0.66	58	2.22e-08	sorbitol	MOL
Alu	chr2	142351320	142352575	AluYb	MT15708	0.66	58	2.43e-08	(2-Aminoethyl)phosphonate	MOL
Alu	chr4	55992025	55993094		MT15708	0.66	58	2.43e-08	(2-Aminoethyl)phosphonate	MOL
L1	chr19	30494599	30498657		MT15840	0.65	58	2.51e-08	sorbitol	MOL
Alu	chr18	50547369	50548245		MT15840	0.65	58	2.51e-08	sorbitol	MOL
Alu	chr1	11095979	11099480	AluYb	MT15822	-0.65	58	2.58e-08	palmitoleic acid	MOL
Alu	chr13	41561829	41564287		MT15822	0.65	58	2.58e-08	palmitoleic acid	MOL
Alu	chr6	132016014	132017120		MT15822	0.65	58	2.62e-08	palmitoleic acid	MOL
Alu	chr11	112930819	112931258		MT15755	0.65	58	3.07e-08	ethylmalonic acid	MOL
Alu	chr12	125298721	125299747		MT15755	0.65	58	3.07e-08	ethylmalonic acid	MOL
L1	chr6	24864986	24867504		MT15755	0.65	58	3.07e-08	ethylmalonic acid	MOL
Alu	chr4	55173289	55174394		MT15755	0.65	58	3.07e-08	ethylmalonic acid	MOL
Alu	chr6	148681202	148681446		MT15755	0.65	58	3.07e-08	ethylmalonic acid	MOL
Alu	chr2	242100104	242103010		MT15755	0.65	58	3.07e-08	ethylmalonic acid	MOL
L1	chr16	61688034	61688696		MT15822	0.65	58	3.08e-08	palmitoleic acid	MOL
Alu	chr7	126870227	126872105		MT15723	0.65	58	3.44e-08	6-phosphogluconic acid	MOL
Alu	chr7	126873352	126874017		MT15723	0.65	58	3.44e-08	6-phosphogluconic acid	MOL
Alu	chr3	17563390	17564456		MT15725	0.65	58	3.68e-08	adenine	MOL
Alu	chr12	45011506	45014782	AluYa	MT15725	-0.65	58	3.68e-08	adenine	MOL
Alu	chr14	65527992	65530805	AluYa	MT15798	-0.65	58	4.01e-08	L-alpha-glycerophosphorylcholine	MOL
L1	chr1	75190111	75190787		MT15822	0.65	58	4.08e-08	palmitoleic acid	MOL
Alu	chr9	130595336	130596070		MT15812	0.65	58	4.42e-08	N-acetylneuraminic acid	MOL
L1	chr12	9848232	9849060		MT15831	0.65	58	4.59e-08	Putrescine	MOL
Alu	chr12	104012943	104015754		MT15750	0.64	58	4.86e-08	D-allose	MOL
Alu	chr2	44080273	44081870		MT15812	0.64	58	5.46e-08	N-acetylneuraminic acid	MOL
Alu	chr1	246486460	246487144		MT15819	0.64	58	6.2e-08	ornithine	MOL
Alu	chr3	142231166	142231409		MT15776	0.64	58	6.24e-08	hypoxanthine	MOL
Alu	chr17	1310730	1313231		MT15812	0.64	58	6.4e-08	N-acetylneuraminic acid	MOL
Alu	chr2	28354640	28354916	AluYa	MT15812	0.64	58	6.4e-08	N-acetylneuraminic acid	MOL
Alu	chr9	111946371	111948030		MT15810	0.64	58	6.43e-08	N,N-dimethylarginine	MOL
Alu	chr11	68173030	68174485	AluYb	MT15753	-0.64	58	6.77e-08	D-ribose	MOL
Alu	chr22	19237261	19237853		MT15820	0.64	58	7.03e-08	orotidine 5'-phosphate	MOL
L1	chr19	9051769	9052020		MT15833	0.64	58	7.77e-08	pyrophosphate	MOL
Alu	chr15	27019744	27021222	AluYa	MT15770	0.63	58	8.9e-08	guanosine	MOL
Alu	chr3	7538780	7539258		MT15720	0.63	58	8.95e-08	5,6-Dimethylbenzimidazole	MOL
Alu	chr5	22793672	22795982	AluYa	MT15820	-0.63	58	9.38e-08	orotidine 5'-phosphate	MOL
Alu	chr3	7538780	7539258		MT15750	0.63	58	9.54e-08	D-allose	MOL
Alu	chr11	19964543	19965198		MT15750	0.63	58	9.6e-08	D-allose	MOL
Alu	chr5	78091406	78092246	AluYa	MT15758	-0.63	58	9.76e-08	gamma-L-glutamyl-L-glutamine	MOL
L1	chr5	33796299	33797545		MT15738	0.63	58	1.05e-07	beta-alanine	MOL
Alu	chr2	31559833	31565896		MT15772	-0.63	58	1.06e-07	gulono-1,4-lactone	MOL
Alu	chr15	27019744	27021222	AluYa	MT15760	0.63	58	1.25e-07	gluconic acid	MOL
Alu	chr20	55779296	55781132		MT15831	-0.63	58	1.33e-07	Putrescine	MOL
Alu	chr7	126870227	126872105		MT15760	0.63	58	1.33e-07	gluconic acid	MOL
Alu	chr7	126873352	126874017		MT15760	0.63	58	1.33e-07	gluconic acid	MOL
Alu	chr9	111946371	111948030		MT15851	0.63	58	1.35e-07	tyramine	MOL
Alu	chr20	55779296	55781132		MT15747	-0.63	58	1.4e-07	cysteine	MOL
Alu	chr4	106894842	106896975		MT15831	0.62	58	1.61e-07	Putrescine	MOL
Alu	chr5	22793672	22795982	AluYa	MT15848	-0.62	58	1.84e-07	trans-4-hydroxyproline	MOL
Alu	chr12	104012943	104015754		MT15820	0.62	58	1.92e-07	orotidine 5'-phosphate	MOL
Alu	chr3	49388298	49391445	AluYb	MT15772	-0.62	58	1.93e-07	gulono-1,4-lactone	MOL
Alu	chr14	72920936	72925121	AluYa	MT15828	-0.62	58	2.12e-07	porphobilinogen	MOL
Alu	chr11	71852436	71860311		MT15764	0.62	58	2.15e-07	glutathione, reduced	MOL
Alu	chr12	111975991	111976710		MT15768	0.62	58	2.32e-07	glycine	MOL
Alu	chr15	85942982	85943922	AluYb	MT15752	0.62	58	2.44e-07	DL-homocysteine	MOL
Alu	chr3	17563390	17564456		MT15836	0.62	58	2.52e-07	S-(5'-adenosyl)-L-methionine	MOL
Alu	chr12	45011506	45014782	AluYa	MT15836	-0.62	58	2.52e-07	S-(5'-adenosyl)-L-methionine	MOL
Alu	chr11	18350389	18351232		MT15750	0.62	58	2.56e-07	D-allose	MOL
Alu	chr2	31559833	31565896		MT16058	-0.62	58	2.6e-07	xanthosine	MOL
Alu	chr12	49516104	49516850		MT15812	0.62	58	2.66e-07	N-acetylneuraminic acid	MOL
Alu	chr18	50454860	50457650		MT15833	0.61	58	2.84e-07	pyrophosphate	MOL
Alu	chr13	60374730	60376784	AluYb	MT15831	-0.61	58	2.97e-07	Putrescine	MOL
Alu	chr1	25003131	25007102		MT15731	-0.61	58	3.09e-07	alpha-tocopherol	MOL
Alu	chr16	85927442	85932787		MT15831	-0.61	58	3.24e-07	Putrescine	MOL
Alu	chr1	34278108	34279158		MT16057	0.61	58	3.46e-07	xanthine	MOL
Alu	chr11	111851182	111852632		MT16057	0.61	58	3.46e-07	xanthine	MOL
Alu	chr12	111980563	111981223		MT16057	0.61	58	3.46e-07	xanthine	MOL
L1	chr11	111617379	111619221		MT16057	0.61	58	3.46e-07	xanthine	MOL
L1	chr8	18768162	18770346	hg19ref + strand	MT15775	-0.61	58	3.52e-07	hypotaurine	MOL
Alu	chr2	47715709	47719158	AluYa	MT15713	-0.61	58	3.57e-07	2'-deoxyuridine	MOL
Alu	chr1	67767841	67769428		MT15842	0.61	58	3.96e-07	succinate	MOL
Alu	chr10	33581298	33585026		MT15842	0.61	58	3.96e-07	succinate	MOL
Alu	chr4	93904809	93905680		MT15842	0.61	58	3.96e-07	succinate	MOL
Alu	chr4	100067207	100070231	AluYa	MT15772	0.61	58	4.11e-07	gulono-1,4-lactone	MOL
L1	chr5	33796299	33797545		MT15720	0.6	58	5.64e-07	5,6-Dimethylbenzimidazole	MOL
Alu	chr12	52892504	52894417		MT15720	0.6	58	6.04e-07	5,6-Dimethylbenzimidazole	MOL
Alu	chr2	99726048	99728255		MT15754	0.6	58	6.29e-07	erythrose-4-phosphate	MOL
Alu	chr2	99729199	99729466		MT15754	0.6	58	6.29e-07	erythrose-4-phosphate	MOL
L1	chr7	33231509	33232812		MT15713	0.6	58	6.86e-07	2'-deoxyuridine	MOL
Alu	chr6	7219134	7221381	AluYb	MT15778	-0.6	58	7.07e-07	inositol	MOL
Alu	chr1	67767841	67769428		MT15830	0.6	58	7.37e-07	proline	MOL
Alu	chr10	33581298	33585026		MT15830	0.6	58	7.37e-07	proline	MOL
Alu	chr4	93904809	93905680		MT15830	0.6	58	7.37e-07	proline	MOL
Alu	chr5	78426778	78428257		MT15842	0.6	58	7.77e-07	succinate	MOL
L1	chr1	75190111	75190787		MT15725	0.6	58	8e-07	adenine	MOL
Alu	chr12	104012943	104015754		MT15720	0.6	58	8.12e-07	5,6-Dimethylbenzimidazole	MOL
Alu	chr8	59483028	59484530		MT15821	0.6	58	8.2e-07	oxitryptan	MOL
L1	chr1	75190111	75190787		MT15813	0.59	58	8.58e-07	n-dodecanoate	MOL
Alu	chr16	2129565	2130208		MT15812	0.59	58	9.23e-07	N-acetylneuraminic acid	MOL
Alu	chr17	11945506	11946029		MT15812	0.59	58	9.23e-07	N-acetylneuraminic acid	MOL
Alu	chr19	30447290	30447984		MT15812	0.59	58	9.23e-07	N-acetylneuraminic acid	MOL
Alu	chr4	56409983	56412208		MT15766	-0.59	58	9.54e-07	glyceric acid	MOL
Alu	chr2	142351320	142352575	AluYb	MT15844	0.59	58	9.9e-07	taurine	MOL
Alu	chr4	55992025	55993094		MT15844	0.59	58	9.9e-07	taurine	MOL
Alu	chr1	67767841	67769428		MT15800	0.59	58	9.98e-07	L-beta-imidazolelactic acid	MOL
Alu	chr10	33581298	33585026		MT15800	0.59	58	9.98e-07	L-beta-imidazolelactic acid	MOL
Alu	chr4	93904809	93905680		MT15800	0.59	58	9.98e-07	L-beta-imidazolelactic acid	MOL
Alu	chr17	47012208	47012451		MT15812	0.59	58	1e-06	N-acetylneuraminic acid	MOL
Alu	chr2	198701200	198702592	AluYa	MT15812	0.59	58	1e-06	N-acetylneuraminic acid	MOL
Alu	chr22	30396007	30398311		MT15812	0.59	58	1e-06	N-acetylneuraminic acid	MOL
Alu	chr7	55922607	55923221		MT15812	0.59	58	1e-06	N-acetylneuraminic acid	MOL
Alu	chr5	40980073	40982123		MT15775	0.59	58	1.08e-06	hypotaurine	MOL
Alu	chr5	131679229	131681278	AluYb	MT15775	-0.59	58	1.08e-06	hypotaurine	MOL
Alu	chr6	52658001	52658854		MT15775	0.59	58	1.08e-06	hypotaurine	MOL
Alu	chr9	6854114	6856445	AluYb	MT15834	-0.59	58	1.09e-06	quinolinic acid	MOL
Alu	chr11	19964543	19965198		MT15720	0.59	58	1.12e-06	5,6-Dimethylbenzimidazole	MOL
Alu	chr7	129281173	129281451		MT15748	0.59	58	1.14e-06	cytidine	MOL
Alu	chr11	19964543	19965198		MT15820	0.59	58	1.16e-06	orotidine 5'-phosphate	MOL
Alu	chr4	40105453	40106346		MT15812	0.59	58	1.21e-06	N-acetylneuraminic acid	MOL
Alu	chr18	56817345	56819423		MT15719	0.59	58	1.22e-06	5,6-dihydrouracil	MOL
Alu	chr3	17563390	17564456		MT15735	0.59	58	1.29e-06	arginino-succinate	MOL
Alu	chr12	45011506	45014782	AluYa	MT15735	-0.59	58	1.29e-06	arginino-succinate	MOL
Alu	chr3	17563390	17564456		MT15813	0.59	58	1.3e-06	n-dodecanoate	MOL
Alu	chr12	45011506	45014782	AluYa	MT15813	-0.59	58	1.3e-06	n-dodecanoate	MOL
Alu	chr2	31559833	31565896		MT15761	-0.59	58	1.35e-06	glucose-6-phosphate	MOL
L1	chr3	54424318	54426937	hg19ref - strand	MT15809	-0.58	58	1.5e-06	N('6)-trimethyl-l-lysine	MOL
L1	chr19	9051769	9052020		MT15799	0.58	58	1.57e-06	L-arabitol	MOL
Alu	chr14	30109535	30110990		MT15810	0.58	58	1.6e-06	N,N-dimethylarginine	MOL
Alu	chr12	125344094	125344973		MT15805	0.58	58	1.62e-06	mannose-6-phosphate	MOL
Alu	chr1	246486460	246487144		MT15812	0.58	58	1.63e-06	N-acetylneuraminic acid	MOL
Alu	chr1	25003131	25007102		MT16058	-0.58	58	1.72e-06	xanthosine	MOL
L1	chr3	54424318	54426937	hg19ref - strand	MT15812	-0.58	58	1.79e-06	N-acetylneuraminic acid	MOL
Alu	chr2	9567017	9568070		MT15708	0.58	58	2.08e-06	(2-Aminoethyl)phosphonate	MOL
Alu	chr20	31873715	31874184		MT15708	0.58	58	2.08e-06	(2-Aminoethyl)phosphonate	MOL
Alu	chr22	46622144	46623029		MT15708	0.58	58	2.08e-06	(2-Aminoethyl)phosphonate	MOL
Alu	chr9	39154286	39155320		MT15708	0.58	58	2.08e-06	(2-Aminoethyl)phosphonate	MOL
Alu	chr18	32662272	32667527	AluYa	MT15833	-0.58	58	2.15e-06	pyrophosphate	MOL
L1	chr3	105472058	105473712	hg19ref - strand	MT15778	-0.58	58	2.17e-06	inositol	MOL
Alu	chr21	34646118	34646853		MT15831	0.58	58	2.19e-06	Putrescine	MOL
Alu	chr13	60288809	60290078	AluYa	MT15919	-0.58	58	2.19e-06	X-2255 - hydroxyproline form of bradykinin	MOL
Alu	chr3	189490714	189491566		MT15822	0.58	58	2.25e-06	palmitoleic acid	MOL
L1	chr19	9051769	9052020		MT15779	0.58	58	2.33e-06	inositol 1-phosphate	MOL
Alu	chr6	132016014	132017120		MT15813	0.58	58	2.33e-06	n-dodecanoate	MOL
Alu	chr11	18350389	18351232		MT15720	0.57	58	2.71e-06	5,6-Dimethylbenzimidazole	MOL
Alu	chr6	128786423	128787507		MT15835	0.57	58	2.72e-06	ribulose-5-phosphate	MOL
Alu	chr5	22561247	22563247	AluYa	MT15838	0.57	58	2.78e-06	serine	MOL
Alu	chr12	111975991	111976710		MT15779	0.57	58	2.82e-06	inositol 1-phosphate	MOL
Alu	chr3	17563390	17564456		MT15751	0.57	58	2.83e-06	DL-cystathionine	MOL
Alu	chr12	45011506	45014782	AluYa	MT15751	-0.57	58	2.83e-06	DL-cystathionine	MOL
Alu	chr16	57680392	57683217		MT15817	0.57	58	2.86e-06	octopamine	MOL
Alu	chr17	37888751	37889690		MT15813	0.57	58	3.08e-06	n-dodecanoate	MOL
Alu	chr17	1250809	1251667		MT15755	0.57	58	3.13e-06	ethylmalonic acid	MOL
L1	chr19	9051769	9052020		MT15747	0.57	58	3.15e-06	cysteine	MOL
Alu	chr17	32035707	32039311	AluYa	MT15778	-0.57	58	3.2e-06	inositol	MOL
Alu	chr16	138406	140434	AluYb	MT15772	-0.57	58	3.32e-06	gulono-1,4-lactone	MOL
Alu	chr5	13896975	13897816		MT15772	0.57	58	3.32e-06	gulono-1,4-lactone	MOL
Alu	chr3	100110057	100111643		MT15772	0.57	58	3.32e-06	gulono-1,4-lactone	MOL
L1	chr16	61688034	61688696		MT15813	0.57	58	3.48e-06	n-dodecanoate	MOL
Alu	chr2	198840722	198842330	AluYb	MT15831	-0.57	58	3.57e-06	Putrescine	MOL
Alu	chr1	40635315	40635898	AluYb	MT15713	0.57	58	3.58e-06	2'-deoxyuridine	MOL
Alu	chr14	65527992	65530805	AluYa	MT15839	-0.57	58	3.67e-06	sn-Glycerol 3-phosphate	MOL
Alu	chr1	240781554	240782860		MT15713	0.56	58	4.04e-06	2'-deoxyuridine	MOL
L1	chr1	75190111	75190787		MT15778	0.56	58	4.06e-06	inositol	MOL
Alu	chr2	211506306	211508812		MT15778	-0.56	58	4.1e-06	inositol	MOL
L1	chr3	105472058	105473712	hg19ref - strand	MT15723	-0.56	58	4.34e-06	6-phosphogluconic acid	MOL
Alu	chr5	80493306	80493949	AluYb	MT15846	0.56	58	4.38e-06	threonine	MOL
Alu	chr10	55957005	55957242		MT15851	-0.56	58	4.52e-06	tyramine	MOL
Alu	chr5	22751751	22752412	AluYa	MT15838	0.56	58	4.84e-06	serine	MOL
Alu	chr4	141325728	141326178	AluYa	MT15742	0.56	58	4.93e-06	caffeine	MOL
Alu	chr5	168390863	168393806	AluYa	MT15778	-0.56	58	4.95e-06	inositol	MOL
Alu	chr9	111946371	111948030		MT15807	0.56	58	5.05e-06	methionine	MOL
Alu	chr6	20759786	20760942		MT15723	0.56	58	5.17e-06	6-phosphogluconic acid	MOL
Alu	chr7	39736331	39737412		MT15812	-0.56	58	5.21e-06	N-acetylneuraminic acid	MOL
Alu	chr6	155727942	155728999		MT15723	-0.56	58	5.76e-06	6-phosphogluconic acid	MOL
L1	chr12	71053986	71055856		MT15843	0.56	58	5.77e-06	tartaric acid	MOL
L1	chr5	42576853	42578132		MT15838	0.56	58	5.89e-06	serine	MOL
L1	chr6	45913464	45915488		MT15838	0.56	58	5.89e-06	serine	MOL
L1	chr6	46678161	46679597		MT15838	0.56	58	5.89e-06	serine	MOL
L1	chr7	77809973	77812453		MT15838	0.56	58	5.89e-06	serine	MOL
L1	chr7	77813367	77814046		MT15838	0.56	58	5.89e-06	serine	MOL
Alu	chr2	211506306	211508812		MT15758	-0.56	58	6.11e-06	gamma-L-glutamyl-L-glutamine	MOL
Alu	chr19	2818640	2821594		MT15747	0.55	58	6.91e-06	cysteine	MOL
Alu	chr18	32662272	32667527	AluYa	MT15795	-0.55	58	6.94e-06	Kynurenic acid	MOL
Alu	chr16	4505140	4506999		MT15822	0.55	58	7.05e-06	palmitoleic acid	MOL
Alu	chr18	50547369	50548245		MT15725	0.55	58	7.2e-06	adenine	MOL
L1	chr15	58902309	58903985		MT15844	0.55	58	7.34e-06	taurine	MOL
Alu	chr6	20881008	20882046		MT15822	0.55	58	7.34e-06	palmitoleic acid	MOL
Alu	chr9	111946371	111948030		MT15801	0.55	58	7.45e-06	leucine	MOL
Alu	chr10	96801753	96805022	AluYb	MT15778	-0.55	58	7.63e-06	inositol	MOL
Alu	chr18	51062890	51063976	AluYa	MT15778	-0.55	58	7.65e-06	inositol	MOL
Alu	chr5	80493306	80493949	AluYb	MT15797	0.55	58	7.72e-06	L-allo-threonine	MOL
L1	chr4	80894090	80895551	hg19ref + strand	MT15853	0.55	58	7.86e-06	uracil	MOL
Alu	chr6	124867917	124868954		MT15713	0.55	58	7.87e-06	2'-deoxyuridine	MOL
Alu	chr4	100498285	100499862	AluYa	MT15713	0.55	58	7.87e-06	2'-deoxyuridine	MOL
Alu	chr4	54418206	54419247		MT15713	0.55	58	7.87e-06	2'-deoxyuridine	MOL
Alu	chr17	20193169	20193402		MT15713	0.55	58	7.87e-06	2'-deoxyuridine	MOL
L1	chr7	93144403	93146062		MT15713	0.55	58	7.87e-06	2'-deoxyuridine	MOL
L1	chr6	110475114	110476748	hg19ref - strand	MT15713	-0.55	58	7.87e-06	2'-deoxyuridine	MOL
Alu	chr1	233215705	233215947		MT15713	0.55	58	7.87e-06	2'-deoxyuridine	MOL
Alu	chr1	59052344	59053200		MT15713	0.55	58	7.87e-06	2'-deoxyuridine	MOL
Alu	chr12	63193970	63196236		MT15713	0.55	58	7.87e-06	2'-deoxyuridine	MOL
Alu	chr20	45535016	45535877		MT15713	0.55	58	7.87e-06	2'-deoxyuridine	MOL
Alu	chr5	31487722	31491673		MT15713	0.55	58	7.87e-06	2'-deoxyuridine	MOL
Alu	chr14	55176036	55178661		MT15708	0.55	58	7.91e-06	(2-Aminoethyl)phosphonate	MOL
Alu	chrX	15418372	15418821		MT15708	0.55	58	7.91e-06	(2-Aminoethyl)phosphonate	MOL
Alu	chr1	160499547	160500876		MT15778	0.55	58	8.05e-06	inositol	MOL
Alu	chr18	50547369	50548245		MT15768	0.55	58	8.59e-06	glycine	MOL
Alu	chr6	7219134	7221381	AluYb	MT15747	-0.55	58	8.97e-06	cysteine	MOL
L1	chr3	105472058	105473712	hg19ref - strand	MT15747	-0.55	58	8.97e-06	cysteine	MOL
Alu	chr9	6854114	6856445	AluYb	MT15747	-0.55	58	9.11e-06	cysteine	MOL
Alu	chr10	15219169	15219931		MT15832	0.55	58	9.37e-06	pyridoxal	MOL
Alu	chr1	67767841	67769428		MT15802	0.55	58	9.65e-06	malic acid	MOL
Alu	chr10	33581298	33585026		MT15802	0.55	58	9.65e-06	malic acid	MOL
Alu	chr4	93904809	93905680		MT15802	0.55	58	9.65e-06	malic acid	MOL
Alu	chr13	28923071	28925339		MT15778	-0.54	58	1.039e-05	inositol	MOL
Alu	chr6	117754895	117755554		MT15778	0.54	58	1.039e-05	inositol	MOL
Alu	chr3	11345158	11345640		MT16057	0.54	58	1.08e-05	xanthine	MOL
Alu	chr1	67767841	67769428		MT15714	0.54	58	1.13e-05	3-hydroxy-3-methylglutarate	MOL
Alu	chr10	33581298	33585026		MT15714	0.54	58	1.13e-05	3-hydroxy-3-methylglutarate	MOL
Alu	chr4	93904809	93905680		MT15714	0.54	58	1.13e-05	3-hydroxy-3-methylglutarate	MOL
Alu	chr16	83235527	83236379		MT15805	0.54	58	1.145e-05	mannose-6-phosphate	MOL
Alu	chr1	67767841	67769428		MT15749	0.54	58	1.23e-05	cytidine 5'-monophosphate	MOL
Alu	chr10	33581298	33585026		MT15749	0.54	58	1.23e-05	cytidine 5'-monophosphate	MOL
Alu	chr4	93904809	93905680		MT15749	0.54	58	1.23e-05	cytidine 5'-monophosphate	MOL
Alu	chr12	102855219	102856277		MT15893	-0.54	58	1.28e-05	X-1736 - retired - p-hydroxybenzaldehyde	MOL
Alu	chr5	80493306	80493949	AluYb	MT15852	0.54	58	1.29e-05	tyrosine	MOL
Alu	chr7	141312552	141314101		MT15723	0.54	58	1.293e-05	6-phosphogluconic acid	MOL
Alu	chr11	68173030	68174485	AluYb	MT15723	-0.54	58	1.33e-05	6-phosphogluconic acid	MOL
Alu	chr5	22793672	22795982	AluYa	MT15847	-0.54	58	1.355e-05	trans-11-eicosenoic acid	MOL
Alu	chr6	74420446	74421123	AluYa	MT15819	0.54	58	1.38e-05	ornithine	MOL
Alu	chr13	28923071	28925339		MT15758	-0.54	58	1.385e-05	gamma-L-glutamyl-L-glutamine	MOL
Alu	chr17	32035707	32039311	AluYa	MT15758	-0.54	58	1.385e-05	gamma-L-glutamyl-L-glutamine	MOL
Alu	chr5	168390863	168393806	AluYa	MT15758	-0.54	58	1.385e-05	gamma-L-glutamyl-L-glutamine	MOL
Alu	chr1	160499547	160500876		MT15758	0.54	58	1.385e-05	gamma-L-glutamyl-L-glutamine	MOL
L1	chr1	75190111	75190787		MT15758	0.54	58	1.385e-05	gamma-L-glutamyl-L-glutamine	MOL
Alu	chr6	117754895	117755554		MT15758	0.54	58	1.385e-05	gamma-L-glutamyl-L-glutamine	MOL
Alu	chr17	37888751	37889690		MT15822	0.54	58	1.39e-05	palmitoleic acid	MOL
Alu	chr12	104012943	104015754		MT15848	0.54	58	1.4e-05	trans-4-hydroxyproline	MOL
Alu	chr3	10285999	10290298		MT15812	0.54	58	1.4e-05	N-acetylneuraminic acid	MOL
Alu	chr18	64266093	64268791		MT15778	-0.54	58	1.41e-05	inositol	MOL
L1	chr18	50095342	50097627		MT15821	0.54	58	1.425e-05	oxitryptan	MOL
Alu	chr18	32662272	32667527	AluYa	MT15768	-0.54	58	1.45e-05	glycine	MOL
Alu	chr3	142231166	142231409		MT15822	0.54	58	1.46e-05	palmitoleic acid	MOL
Alu	chr15	91824537	91828622		MT15822	0.54	58	1.47e-05	palmitoleic acid	MOL
Alu	chr5	78426778	78428257		MT15714	0.54	58	1.5e-05	3-hydroxy-3-methylglutarate	MOL
L1	chr5	42576853	42578132		MT15797	0.53	58	1.55e-05	L-allo-threonine	MOL
L1	chr6	45913464	45915488		MT15797	0.53	58	1.55e-05	L-allo-threonine	MOL
L1	chr6	46678161	46679597		MT15797	0.53	58	1.55e-05	L-allo-threonine	MOL
L1	chr7	77809973	77812453		MT15797	0.53	58	1.55e-05	L-allo-threonine	MOL
L1	chr7	77813367	77814046		MT15797	0.53	58	1.55e-05	L-allo-threonine	MOL
Alu	chr19	51455827	51459134		MT15730	-0.53	58	1.57e-05	alpha-keto-glutarate	MOL
Alu	chr11	103333509	103334948		MT15730	-0.53	58	1.57e-05	alpha-keto-glutarate	MOL
Alu	chr12	111975991	111976710		MT15834	0.53	58	1.578e-05	quinolinic acid	MOL
L1	chr4	80894090	80895551	hg19ref + strand	MT15770	0.53	58	1.58e-05	guanosine	MOL
Alu	chr18	50547369	50548245		MT15813	0.53	58	1.65e-05	n-dodecanoate	MOL
Alu	chr16	83132427	83133270		MT15832	0.53	58	1.66e-05	pyridoxal	MOL
Alu	chr16	3896081	3897556		MT15832	-0.53	58	1.66e-05	pyridoxal	MOL
Alu	chr7	43414447	43417700	AluYa	MT15832	-0.53	58	1.66e-05	pyridoxal	MOL
Alu	chr11	10641906	10643137		MT15828	0.53	58	1.7e-05	porphobilinogen	MOL
Alu	chr5	80493306	80493949	AluYb	MT15838	0.53	58	1.71e-05	serine	MOL
Alu	chr18	28564576	28569167	AluYb	MT15812	-0.53	58	1.72e-05	N-acetylneuraminic acid	MOL
Alu	chr1	161838640	161840693		MT15805	0.53	58	1.73e-05	mannose-6-phosphate	MOL
Alu	chr10	33622816	33627076		MT15805	0.53	58	1.78e-05	mannose-6-phosphate	MOL
Alu	chr6	124710526	124714223		MT15716	0.53	58	1.8e-05	3-phospho-d-glycerate	MOL
Alu	chr3	16618309	16620033		MT15751	0.53	58	1.84e-05	DL-cystathionine	MOL
Alu	chr15	27019744	27021222	AluYa	MT15777	0.53	58	1.89e-05	inosine	MOL
Alu	chr18	50452289	50453929		MT15822	0.53	58	1.89e-05	palmitoleic acid	MOL
Alu	chr2	129056420	129058059		MT15750	0.53	58	1.92e-05	D-allose	MOL
Alu	chr6	124710526	124714223		MT15839	0.53	58	1.97e-05	sn-Glycerol 3-phosphate	MOL
Alu	chr16	17412329	17412572		MT15810	0.53	58	1.974e-05	N,N-dimethylarginine	MOL
Alu	chr3	17566502	17567197		MT15822	0.53	58	1.98e-05	palmitoleic acid	MOL
Alu	chr2	68732290	68732546		MT15822	0.53	58	1.98e-05	palmitoleic acid	MOL
Alu	chr3	60520192	60523643	AluYb	MT15819	-0.53	58	2.04e-05	ornithine	MOL
Alu	chr1	11095979	11099480	AluYb	MT15725	-0.53	58	2.12e-05	adenine	MOL
Alu	chr13	41561829	41564287		MT15725	0.53	58	2.12e-05	adenine	MOL
L1	chr3	54424318	54426937	hg19ref - strand	MT15723	-0.53	58	2.16e-05	6-phosphogluconic acid	MOL
Alu	chr1	210960974	210962011	AluYa	MT15919	-0.53	58	2.19e-05	X-2255 - hydroxyproline form of bradykinin	MOL
Alu	chr2	99726048	99728255		MT15840	0.53	58	2.25e-05	sorbitol	MOL
Alu	chr2	99729199	99729466		MT15840	0.53	58	2.25e-05	sorbitol	MOL
Alu	chr15	84414514	84417545		MT15812	-0.53	58	2.26e-05	N-acetylneuraminic acid	MOL
L1	chr5	42576853	42578132		MT15846	0.53	58	2.3e-05	threonine	MOL
L1	chr6	45913464	45915488		MT15846	0.53	58	2.3e-05	threonine	MOL
L1	chr6	46678161	46679597		MT15846	0.53	58	2.3e-05	threonine	MOL
L1	chr7	77809973	77812453		MT15846	0.53	58	2.3e-05	threonine	MOL
L1	chr7	77813367	77814046		MT15846	0.53	58	2.3e-05	threonine	MOL
Alu	chrX	39939709	39940758		MT15840	0.53	58	2.3e-05	sorbitol	MOL
Alu	chr3	17566502	17567197		MT15725	0.53	58	2.31e-05	adenine	MOL
Alu	chr2	68732290	68732546		MT15725	0.53	58	2.31e-05	adenine	MOL
Alu	chr3	47830700	47831152		MT15840	0.52	58	2.329e-05	sorbitol	MOL
Alu	chr18	50547369	50548245		MT15833	0.52	58	2.386e-05	pyrophosphate	MOL
Alu	chr18	32662272	32667527	AluYa	MT15747	-0.52	58	2.39e-05	cysteine	MOL
Alu	chr5	78091406	78092246	AluYa	MT15778	-0.52	58	2.41e-05	inositol	MOL
Alu	chr2	213162973	213166446		MT15723	0.52	58	2.43e-05	6-phosphogluconic acid	MOL
Alu	chr18	50452289	50453929		MT15840	0.52	58	2.45e-05	sorbitol	MOL
Alu	chr19	2263661	2264633		MT15840	0.52	58	2.49e-05	sorbitol	MOL
Alu	chr18	50547369	50548245		MT15799	0.52	58	2.55e-05	L-arabitol	MOL
Alu	chr6	132016014	132017120		MT15725	0.52	58	2.62e-05	adenine	MOL
L1	chr16	61688034	61688696		MT15725	0.52	58	2.62e-05	adenine	MOL
Alu	chr3	105595959	105597891	AluYa	MT15774	-0.52	58	2.666e-05	homogentisate	MOL
Alu	chr4	74705222	74708026		MT15729	0.52	58	2.67e-05	alpha-D-ribose 5-phosphate	MOL
Alu	chr1	246486460	246487144		MT15847	0.52	58	2.72e-05	trans-11-eicosenoic acid	MOL
Alu	chr2	31559833	31565896		MT15716	-0.52	58	2.72e-05	3-phospho-d-glycerate	MOL
Alu	chr1	11095979	11099480	AluYb	MT15853	-0.52	58	2.73e-05	uracil	MOL
Alu	chr13	41561829	41564287		MT15853	0.52	58	2.73e-05	uracil	MOL
L1	chr18	42656311	42658418	hg19ref - strand	MT15778	-0.52	58	2.74e-05	inositol	MOL
Alu	chr5	78426778	78428257		MT15800	0.52	58	2.747e-05	L-beta-imidazolelactic acid	MOL
Alu	chr12	15357603	15359670		MT15752	0.52	58	2.84e-05	DL-homocysteine	MOL
Alu	chr5	106962285	106963610		MT15751	0.52	58	2.868e-05	DL-cystathionine	MOL
Alu	chr2	141543796	141544877		MT15764	-0.52	58	2.89e-05	glutathione, reduced	MOL
Alu	chr7	129281173	129281451		MT15777	0.52	58	2.89e-05	inosine	MOL
L1	chr19	30494599	30498657		MT15799	0.52	58	2.9e-05	L-arabitol	MOL
Alu	chr18	50454860	50457650		MT15799	0.52	58	2.9e-05	L-arabitol	MOL
Alu	chr3	134889067	134889723		MT15720	0.52	58	2.91e-05	5,6-Dimethylbenzimidazole	MOL
Alu	chr18	24422056	24422838		MT15776	0.52	58	2.948e-05	hypoxanthine	MOL
Alu	chr14	65527992	65530805	AluYa	MT15708	-0.52	58	2.96e-05	(2-Aminoethyl)phosphonate	MOL
Alu	chr11	71852436	71860311		MT15757	0.52	58	3.04e-05	gamma-glu-cys	MOL
Alu	chr1	246486460	246487144		MT15820	0.52	58	3.071e-05	orotidine 5'-phosphate	MOL
L1	chr3	105472058	105473712	hg19ref - strand	MT15831	-0.52	58	3.15e-05	Putrescine	MOL
Alu	chr5	22793672	22795982	AluYa	MT15947	-0.52	58	3.26e-05	X-3085 = Inositol 2	MOL
Alu	chr3	142228973	142229782		MT15776	0.52	58	3.3e-05	hypoxanthine	MOL
L1	chr5	108440017	108442704		MT15755	0.52	58	3.32e-05	ethylmalonic acid	MOL
Alu	chr7	102475430	102476412	AluYa	MT15755	0.52	58	3.32e-05	ethylmalonic acid	MOL
L1	chr8	3757632	3758482		MT15819	0.52	58	3.32e-05	ornithine	MOL
Alu	chr5	11159774	11163752		MT15831	0.52	58	3.33e-05	Putrescine	MOL
Alu	chr5	83538252	83539933		MT15772	-0.52	58	3.35e-05	gulono-1,4-lactone	MOL
Alu	chr7	83268646	83271102	AluYa	MT15761	-0.52	58	3.41e-05	glucose-6-phosphate	MOL
Alu	chr12	52892504	52894417		MT15805	0.52	58	3.45e-05	mannose-6-phosphate	MOL
Alu	chr1	147018125	147019054		MT15757	0.52	58	3.47e-05	gamma-glu-cys	MOL
Alu	chr2	141543796	141544877		MT15831	-0.52	58	3.51e-05	Putrescine	MOL
Alu	chr17	548308	549573		MT15822	0.52	58	3.52e-05	palmitoleic acid	MOL
Alu	chr2	31559833	31565896		MT15731	-0.51	58	3.57e-05	alpha-tocopherol	MOL
Alu	chr11	18350389	18351232		MT15820	0.51	58	3.61e-05	orotidine 5'-phosphate	MOL
Alu	chr18	23627453	23627880		MT15764	0.51	58	3.86e-05	glutathione, reduced	MOL
L1	chr5	138420505	138421530	hg19ref - strand	MT16057	-0.51	58	4.02e-05	xanthine	MOL
L1	chr19	30494599	30498657		MT15833	0.51	58	4.04e-05	pyrophosphate	MOL
Alu	chr3	118744534	118745029		MT15778	0.51	58	4.05e-05	inositol	MOL
Alu	chr9	111946371	111948030		MT15773	0.51	58	4.05e-05	histidine	MOL
Alu	chr19	50217156	50223988	AluYa	MT15796	-0.51	58	4.2e-05	lactate	MOL
Alu	chr17	32035707	32039311	AluYa	MT15761	-0.51	58	4.21e-05	glucose-6-phosphate	MOL
Alu	chr1	29382801	29384575		MT15800	0.51	58	4.23e-05	L-beta-imidazolelactic acid	MOL
Alu	chr7	129010562	129011408		MT15800	0.51	58	4.23e-05	L-beta-imidazolelactic acid	MOL
L1	chr10	56199622	56201116		MT15800	0.51	58	4.23e-05	L-beta-imidazolelactic acid	MOL
Alu	chr5	78091406	78092246	AluYa	MT15810	-0.51	58	4.259e-05	N,N-dimethylarginine	MOL
Alu	chr1	161781003	161781261	AluYa	MT15810	-0.51	58	4.259e-05	N,N-dimethylarginine	MOL
Alu	chr6	124710526	124714223		MT15765	0.51	58	4.27e-05	glyceraldehyde	MOL
Alu	chr1	25003131	25007102		MT15753	-0.51	58	4.27e-05	D-ribose	MOL
L1	chr3	105472058	105473712	hg19ref - strand	MT15795	-0.51	58	4.276e-05	Kynurenic acid	MOL
Alu	chr14	67841193	67843576		MT15758	-0.51	58	4.329e-05	gamma-L-glutamyl-L-glutamine	MOL
Alu	chr6	124710526	124714223		MT15761	0.51	58	4.425e-05	glucose-6-phosphate	MOL
Alu	chr3	191988385	191992909		MT15828	0.51	58	4.43e-05	porphobilinogen	MOL
Alu	chr6	132016014	132017120		MT15828	0.51	58	4.43e-05	porphobilinogen	MOL
Alu	chr1	161838640	161840693		MT15828	0.51	58	4.43e-05	porphobilinogen	MOL
Alu	chr10	127873061	127873913		MT15828	0.51	58	4.43e-05	porphobilinogen	MOL
Alu	chr12	125271153	125272397		MT15828	0.51	58	4.43e-05	porphobilinogen	MOL
Alu	chr14	36994083	36996628		MT15828	0.51	58	4.43e-05	porphobilinogen	MOL
Alu	chr14	76111618	76113516		MT15828	0.51	58	4.43e-05	porphobilinogen	MOL
Alu	chr16	61776755	61776993		MT15828	0.51	58	4.43e-05	porphobilinogen	MOL
Alu	chr2	218710886	218711557		MT15828	0.51	58	4.43e-05	porphobilinogen	MOL
Alu	chr3	188048795	188049827		MT15828	0.51	58	4.43e-05	porphobilinogen	MOL
Alu	chrX	70320663	70321516		MT15828	0.51	58	4.43e-05	porphobilinogen	MOL
Alu	chr11	88550369	88551906	AluYb	MT15828	-0.51	58	4.43e-05	porphobilinogen	MOL
Alu	chr12	101768204	101770898	AluYa	MT15828	-0.51	58	4.43e-05	porphobilinogen	MOL
Alu	chr2	211503199	211505428	AluYb	MT15828	-0.51	58	4.43e-05	porphobilinogen	MOL
Alu	chr5	74635437	74636084	AluYa	MT15828	-0.51	58	4.43e-05	porphobilinogen	MOL
Alu	chr8	117752453	117754307		MT15828	-0.51	58	4.43e-05	porphobilinogen	MOL
Alu	chr4	124102962	124105541	AluYa	MT15828	-0.51	58	4.43e-05	porphobilinogen	MOL
Alu	chr1	151640336	151641387	AluYa	MT15828	-0.51	58	4.43e-05	porphobilinogen	MOL
Alu	chr14	67617190	67618326	AluYa	MT15828	-0.51	58	4.43e-05	porphobilinogen	MOL
Alu	chr3	49388298	49391445	AluYb	MT15828	-0.51	58	4.43e-05	porphobilinogen	MOL
Alu	chr19	2818640	2821594		MT15831	0.51	58	4.49e-05	Putrescine	MOL
L1	chr10	56199622	56201116		MT15893	-0.51	58	4.504e-05	X-1736 - retired - p-hydroxybenzaldehyde	MOL
Alu	chr10	96801753	96805022	AluYb	MT15758	-0.51	58	4.506e-05	gamma-L-glutamyl-L-glutamine	MOL
Alu	chr18	64266093	64268791		MT15758	-0.51	58	4.506e-05	gamma-L-glutamyl-L-glutamine	MOL
Alu	chr18	51062890	51063976	AluYa	MT15758	-0.51	58	4.506e-05	gamma-L-glutamyl-L-glutamine	MOL
Alu	chr1	40635315	40635898	AluYb	MT15720	0.51	58	4.56e-05	5,6-Dimethylbenzimidazole	MOL
Alu	chr19	8445262	8446369		MT15831	0.51	58	4.6e-05	Putrescine	MOL
Alu	chr13	60288809	60290078	AluYa	MT15828	-0.51	58	4.628e-05	porphobilinogen	MOL
Alu	chr11	116710942	116713836		MT15828	-0.51	58	4.628e-05	porphobilinogen	MOL
Alu	chr5	162929088	162931067	AluYb	MT15772	-0.51	58	4.64e-05	gulono-1,4-lactone	MOL
Alu	chr3	137729971	137736771	AluYa	MT15919	-0.51	58	4.666e-05	X-2255 - hydroxyproline form of bradykinin	MOL
L1	chr5	42576853	42578132		MT15852	0.51	58	4.81e-05	tyrosine	MOL
L1	chr6	45913464	45915488		MT15852	0.51	58	4.81e-05	tyrosine	MOL
L1	chr6	46678161	46679597		MT15852	0.51	58	4.81e-05	tyrosine	MOL
L1	chr7	77809973	77812453		MT15852	0.51	58	4.81e-05	tyrosine	MOL
L1	chr7	77813367	77814046		MT15852	0.51	58	4.81e-05	tyrosine	MOL
Alu	chr7	77962032	77962696		MT15828	-0.51	58	4.87e-05	porphobilinogen	MOL
Alu	chrX	150729113	150729872		MT15831	0.51	58	4.99e-05	Putrescine	MOL
Alu	chr11	71852436	71860311		MT15842	0.51	58	5e-05	succinate	MOL
L1	chr1	75190111	75190787		MT15836	0.51	58	5.03e-05	S-(5'-adenosyl)-L-methionine	MOL
Alu	chr7	43414447	43417700	AluYa	MT15800	-0.51	58	5.04e-05	L-beta-imidazolelactic acid	MOL
Alu	chr19	50217156	50223988	AluYa	MT15766	-0.51	58	5.05e-05	glyceric acid	MOL
L1	chr4	80894090	80895551	hg19ref + strand	MT15723	0.51	58	5.14e-05	6-phosphogluconic acid	MOL
Alu	chr6	43035878	43036278	AluYa	MT15812	0.51	58	5.248e-05	N-acetylneuraminic acid	MOL
Alu	chr5	83538252	83539933		MT15834	-0.5	58	5.37e-05	quinolinic acid	MOL
Alu	chr7	141312552	141314101		MT15760	0.5	58	5.42e-05	gluconic acid	MOL
Alu	chr4	141322872	141324914		MT15752	0.5	58	5.43e-05	DL-homocysteine	MOL
Alu	chr2	153203814	153205278	AluYb	MT15761	-0.5	58	5.444e-05	glucose-6-phosphate	MOL
Alu	chr4	56409983	56412208		MT16058	-0.5	58	5.51e-05	xanthosine	MOL
L1	chr3	54424318	54426937	hg19ref - strand	MT15760	-0.5	58	5.63e-05	gluconic acid	MOL
Alu	chr2	129056420	129058059		MT15720	0.5	58	5.64e-05	5,6-Dimethylbenzimidazole	MOL
Alu	chr18	64266093	64268791		MT15775	-0.5	58	5.69e-05	hypotaurine	MOL
Alu	chr1	11095979	11099480	AluYb	MT15813	-0.5	58	5.7e-05	n-dodecanoate	MOL
Alu	chr13	41561829	41564287		MT15813	0.5	58	5.7e-05	n-dodecanoate	MOL
Alu	chr1	8589652	8590702	AluYb	MT15771	-0.5	58	5.733e-05	guanosine 5'- monophosphate	MOL
Alu	chr2	213162973	213166446		MT15760	0.5	58	5.74e-05	gluconic acid	MOL
Alu	chr3	17566502	17567197		MT15836	0.5	58	5.75e-05	S-(5'-adenosyl)-L-methionine	MOL
Alu	chr2	68732290	68732546		MT15836	0.5	58	5.75e-05	S-(5'-adenosyl)-L-methionine	MOL
Alu	chr3	7538780	7539258		MT15820	0.5	58	5.86e-05	orotidine 5'-phosphate	MOL
Alu	chr6	105218615	105220540		MT15851	0.5	58	5.86e-05	tyramine	MOL
Alu	chr10	55957005	55957242		MT15773	-0.5	58	5.89e-05	histidine	MOL
L1	chr8	18768162	18770346	hg19ref + strand	MT15746	-0.5	58	5.92e-05	creatinine	MOL
Alu	chr5	80493306	80493949	AluYb	MT15732	0.5	58	6.2e-05	anthranilic acid	MOL
L1	chr4	37950864	37951097		MT15748	0.5	58	6.27e-05	cytidine	MOL
Alu	chr2	233846763	233847212		MT15812	0.5	58	6.38e-05	N-acetylneuraminic acid	MOL
Alu	chr13	111074242	111075505		MT15729	-0.5	58	6.44e-05	alpha-D-ribose 5-phosphate	MOL
Alu	chrX	39939709	39940758		MT15833	0.5	58	6.55e-05	pyrophosphate	MOL
Alu	chr10	104526979	104527672	AluYb	MT15812	0.5	58	6.62e-05	N-acetylneuraminic acid	MOL
Alu	chr1	25003131	25007102		MT15835	-0.5	58	6.69e-05	ribulose-5-phosphate	MOL
Alu	chr5	22751751	22752412	AluYa	MT15846	0.5	58	6.7e-05	threonine	MOL
Alu	chr20	32305480	32306396	AluYa	MT15857	-0.5	58	6.74e-05	uridine diphosphate-N-acetylmuraminic acid	MOL
Alu	chr5	22561247	22563247	AluYa	MT15846	0.5	58	6.757e-05	threonine	MOL
Alu	chr18	32662272	32667527	AluYa	MT15779	-0.5	58	6.86e-05	inositol 1-phosphate	MOL
L1	chr5	33796299	33797545		MT15764	0.5	58	6.97e-05	glutathione, reduced	MOL
Alu	chr11	19964543	19965198		MT15819	0.5	58	7.06e-05	ornithine	MOL
Alu	chr22	25129698	25130134		MT15822	0.5	58	7.14e-05	palmitoleic acid	MOL
Alu	chr22	18234155	18235388	AluYb	MT15753	-0.5	58	7.149e-05	D-ribose	MOL
Alu	chr3	188205428	188206078		MT15720	-0.5	58	7.19e-05	5,6-Dimethylbenzimidazole	MOL
Alu	chr5	22561247	22563247	AluYa	MT15797	0.5	58	7.39e-05	L-allo-threonine	MOL
Alu	chr2	31559833	31565896		MT15733	-0.5	58	7.5e-05	arabinose	MOL
Alu	chr6	105221292	105221716	AluYa	MT15820	0.5	58	7.51e-05	orotidine 5'-phosphate	MOL
Alu	chr5	158712006	158717047		MT15757	-0.5	58	7.62e-05	gamma-glu-cys	MOL
Alu	chr16	23639756	23642107	AluYb	MT15831	-0.5	58	7.65e-05	Putrescine	MOL
L1	chr3	105298806	105305244	hg19ref - strand	MT15947	-0.5	58	7.719e-05	X-3085 = Inositol 2	MOL
Alu	chr5	80493306	80493949	AluYb	MT15858	0.5	58	7.81e-05	valine	MOL
Alu	chr1	67767841	67769428		MT15718	0.49	58	8e-05	4-Guanidinobutanoic acid	MOL
Alu	chr10	33581298	33585026		MT15718	0.49	58	8e-05	4-Guanidinobutanoic acid	MOL
Alu	chr4	93904809	93905680		MT15718	0.49	58	8e-05	4-Guanidinobutanoic acid	MOL
Alu	chr6	7219134	7221381	AluYb	MT15831	-0.49	58	8e-05	Putrescine	MOL
Alu	chr5	78426778	78428257		MT15802	0.49	58	8.08e-05	malic acid	MOL
Alu	chr5	83538252	83539933		MT15766	-0.49	58	8.17e-05	glyceric acid	MOL
Alu	chr22	19237261	19237853		MT15819	0.49	58	8.19e-05	ornithine	MOL
Alu	chr9	87300873	87302755		MT15720	0.49	58	8.23e-05	5,6-Dimethylbenzimidazole	MOL
Alu	chr1	3811190	3812041		MT15832	0.49	58	8.27e-05	pyridoxal	MOL
Alu	chr17	58442465	58443315		MT15720	0.49	58	8.29e-05	5,6-Dimethylbenzimidazole	MOL
Alu	chr2	28269362	28272125		MT15720	0.49	58	8.29e-05	5,6-Dimethylbenzimidazole	MOL
Alu	chr19	33987038	33987883		MT15856	-0.49	58	8.41e-05	uridine	MOL
Alu	chr5	162929088	162931067	AluYb	MT15775	-0.49	58	8.5e-05	hypotaurine	MOL
Alu	chr18	51062890	51063976	AluYa	MT15775	-0.49	58	8.512e-05	hypotaurine	MOL
Alu	chr13	52714368	52716315		MT15750	0.49	58	8.51e-05	D-allose	MOL
Alu	chr5	22561247	22563247	AluYa	MT15852	0.49	58	8.54e-05	tyrosine	MOL
Alu	chr12	26696721	26697390		MT15841	0.49	58	8.56e-05	Spermidine	MOL
Alu	chr8	61200728	61203969		MT15748	0.49	58	8.72e-05	cytidine	MOL
Alu	chr3	65932030	65933290		MT15755	0.49	58	8.75e-05	ethylmalonic acid	MOL
Alu	chr12	104012943	104015754		MT15814	0.49	58	8.84e-05	N-formyl-L-methionine	MOL
Alu	chr6	88414593	88417330	AluYa	MT15826	-0.49	58	8.878e-05	phosphoenolpyruvate	MOL
Alu	chr12	53784477	53785967	AluYa	MT15767	0.49	58	9.02e-05	glycerol	MOL
Alu	chr3	60359435	60363561	AluYb	MT15819	-0.49	58	9.182e-05	ornithine	MOL
Alu	chr1	27115849	27118549	AluYb	MT16057	-0.49	58	9.19e-05	xanthine	MOL
Alu	chr6	105218615	105220540		MT15807	0.49	58	9.27e-05	methionine	MOL
Alu	chr1	151632211	151634658		MT15710	0.49	58	9.42e-05	2,3-diphospho-D-glyceric acid	MOL
Alu	chr4	26432710	26439706		MT15708	-0.49	58	9.42e-05	(2-Aminoethyl)phosphonate	MOL
Alu	chr9	111946371	111948030		MT15741	0.49	58	9.49e-05	biotin	MOL
Alu	chr7	18702949	18704024		MT15713	0.49	58	9.52e-05	2'-deoxyuridine	MOL
L1	chr1	75190111	75190787		MT15794	0.49	58	9.58e-05	isoleucine	MOL
L1	chr15	51704998	51709250	hg19ref - strand	MT15812	0.49	58	9.88e-05	N-acetylneuraminic acid	MOL
Alu	chr4	55173289	55174394		MT15743	0.49	58	9.9e-05	carnitine	MOL
Alu	chr12	25356166	25359242		MT15720	0.49	58	0.00010187	5,6-Dimethylbenzimidazole	MOL
Alu	chr17	37888751	37889690		MT15845	0.49	58	0.00010224	tetradecanoic acid	MOL
Alu	chr10	96801753	96805022	AluYb	MT15775	-0.49	58	0.00010327	hypotaurine	MOL
Alu	chr21	22417348	22420073		MT15831	-0.49	58	0.00010408	Putrescine	MOL
Alu	chr6	124710526	124714223		MT15856	0.49	58	0.00010428	uridine	MOL
Alu	chr13	40010403	40011292		MT15831	-0.49	58	0.0001045	Putrescine	MOL
Alu	chr3	155578654	155581129		MT15745	0.49	58	0.00010668	citric acid	MOL
Alu	chr6	119593148	119596202	AluYa	MT15851	-0.49	58	0.00010707	tyramine	MOL
Alu	chr17	57134110	57135430		MT15817	0.49	58	0.00010742	octopamine	MOL
Alu	chr3	37326452	37328909	AluYb	MT15753	-0.49	58	0.00010998	D-ribose	MOL
Alu	chr18	64266093	64268791		MT15826	-0.49	58	0.00011071	phosphoenolpyruvate	MOL
Alu	chr5	22751751	22752412	AluYa	MT15732	0.49	58	0.00011109	anthranilic acid	MOL
Alu	chr16	89567742	89568804	AluYa	MT15919	-0.49	58	0.0001118	X-2255 - hydroxyproline form of bradykinin	MOL
Alu	chr1	78032874	78035666		MT15738	-0.49	58	0.00011193	beta-alanine	MOL
Alu	chr3	9270776	9271814	AluYb	MT15726	-0.49	58	0.00011207	adenosine	MOL
Alu	chr10	12664657	12664899		MT15812	0.49	58	0.00011229	N-acetylneuraminic acid	MOL
Alu	chr19	18387711	18388419		MT15812	0.49	58	0.00011229	N-acetylneuraminic acid	MOL
Alu	chr7	44092438	44093096		MT15720	0.49	58	0.00011261	5,6-Dimethylbenzimidazole	MOL
Alu	chrX	118780363	118781016		MT15720	0.49	58	0.00011261	5,6-Dimethylbenzimidazole	MOL
L1	chr2	160978619	160980864	hg19ref + strand	MT15720	0.49	58	0.00011261	5,6-Dimethylbenzimidazole	MOL
Alu	chr4	56409983	56412208		MT15772	-0.49	58	0.00011321	gulono-1,4-lactone	MOL
Alu	chr2	202058222	202059495		MT15831	0.49	58	0.00011328	Putrescine	MOL
Alu	chr2	202060284	202061373		MT15831	0.49	58	0.00011328	Putrescine	MOL
Alu	chr16	85927442	85932787		MT15747	-0.48	58	0.00011445	cysteine	MOL
Alu	chr13	60374730	60376784	AluYb	MT15747	-0.48	58	0.00011445	cysteine	MOL
L1	chr12	9848232	9849060		MT15747	0.48	58	0.00011445	cysteine	MOL
Alu	chr4	106894842	106896975		MT15747	0.48	58	0.00011445	cysteine	MOL
Alu	chr12	26696721	26697390		MT15778	0.48	58	0.00011545	inositol	MOL
Alu	chr17	15532038	15532519		MT15821	0.48	58	0.00011661	oxitryptan	MOL
Alu	chr17	61562486	61565795		MT15720	0.48	58	0.00011867	5,6-Dimethylbenzimidazole	MOL
Alu	chr3	60520192	60523643	AluYb	MT15750	-0.48	58	0.00011914	D-allose	MOL
Alu	chr1	25003131	25007102		MT15766	-0.48	58	0.00012191	glyceric acid	MOL
Alu	chr17	548308	549573		MT15813	0.48	58	0.0001224	n-dodecanoate	MOL
Alu	chr12	104012943	104015754		MT15776	0.48	58	0.00012278	hypoxanthine	MOL
Alu	chr15	27019744	27021222	AluYa	MT15748	0.48	58	0.00012552	cytidine	MOL
Alu	chr1	67767841	67769428		MT15721	0.48	58	0.00012575	5-oxoproline	MOL
Alu	chr10	33581298	33585026		MT15721	0.48	58	0.00012575	5-oxoproline	MOL
Alu	chr4	93904809	93905680		MT15721	0.48	58	0.00012575	5-oxoproline	MOL
L1	chr10	56199622	56201116		MT15830	0.48	58	0.00012582	proline	MOL
Alu	chr17	68160270	68163148	AluYa	MT15812	-0.48	58	0.00012653	N-acetylneuraminic acid	MOL
Alu	chr13	40032853	40034198		MT15838	0.48	58	0.00012667	serine	MOL
Alu	chr11	79008769	79011253	AluYb	MT15846	0.48	58	0.00012669	threonine	MOL
Alu	chr14	102753301	102753529	AluYb	MT15919	-0.48	58	0.00012687	X-2255 - hydroxyproline form of bradykinin	MOL
Alu	chr12	52892504	52894417		MT15843	0.48	58	0.00012692	tartaric acid	MOL
Alu	chr6	132016014	132017120		MT15843	0.48	58	0.00012692	tartaric acid	MOL
Alu	chr1	40635315	40635898	AluYb	MT15843	0.48	58	0.00012692	tartaric acid	MOL
Alu	chr17	58442465	58443315		MT15843	0.48	58	0.00012692	tartaric acid	MOL
Alu	chr2	28269362	28272125		MT15843	0.48	58	0.00012692	tartaric acid	MOL
Alu	chr3	17563390	17564456		MT15843	0.48	58	0.00012692	tartaric acid	MOL
Alu	chr12	45011506	45014782	AluYa	MT15843	-0.48	58	0.00012692	tartaric acid	MOL
Alu	chr1	11095979	11099480	AluYb	MT15843	-0.48	58	0.00012692	tartaric acid	MOL
Alu	chr7	44092438	44093096		MT15843	0.48	58	0.00012692	tartaric acid	MOL
Alu	chrX	118780363	118781016		MT15843	0.48	58	0.00012692	tartaric acid	MOL
L1	chr2	160978619	160980864	hg19ref + strand	MT15843	0.48	58	0.00012692	tartaric acid	MOL
Alu	chr12	25356166	25359242		MT15843	0.48	58	0.00012692	tartaric acid	MOL
Alu	chr9	87300873	87302755		MT15843	0.48	58	0.00012692	tartaric acid	MOL
L1	chr16	61688034	61688696		MT15843	0.48	58	0.00012692	tartaric acid	MOL
Alu	chr18	50547369	50548245		MT15843	0.48	58	0.00012692	tartaric acid	MOL
L1	chr1	75190111	75190787		MT15843	0.48	58	0.00012692	tartaric acid	MOL
L1	chr5	33796299	33797545		MT15843	0.48	58	0.00012692	tartaric acid	MOL
Alu	chr13	41561829	41564287		MT15843	0.48	58	0.00012692	tartaric acid	MOL
Alu	chr4	841180	841813	AluYa	MT15812	0.48	58	0.00012975	N-acetylneuraminic acid	MOL
Alu	chr8	27662832	27665640	AluYb	MT15748	-0.48	58	0.00013162	cytidine	MOL
Alu	chr18	50547369	50548245		MT15836	0.48	58	0.00013435	S-(5'-adenosyl)-L-methionine	MOL
Alu	chr17	32035707	32039311	AluYa	MT15716	-0.48	58	0.00013456	3-phospho-d-glycerate	MOL
Alu	chrX	39939709	39940758		MT15815	0.48	58	0.0001346	n-hexadecanoic acid	MOL
Alu	chr5	22751751	22752412	AluYa	MT15797	0.48	58	0.00013592	L-allo-threonine	MOL
Alu	chr5	138118854	138120116	AluYa	MT15812	0.48	58	0.00013594	N-acetylneuraminic acid	MOL
Alu	chr3	115917959	115919421		MT15752	0.48	58	0.00013673	DL-homocysteine	MOL
Alu	chr8	26452273	26454970		MT15708	-0.48	58	0.00013744	(2-Aminoethyl)phosphonate	MOL
Alu	chr16	23639756	23642107	AluYb	MT15747	-0.48	58	0.00013747	cysteine	MOL
Alu	chr1	8568713	8571897	AluYb	MT15747	-0.48	58	0.00013747	cysteine	MOL
Alu	chr3	37976230	37978324		MT15819	0.48	58	0.00013928	ornithine	MOL
Alu	chr9	264238	266713		MT15718	0.48	58	0.00014157	4-Guanidinobutanoic acid	MOL
Alu	chr5	127773600	127775399		MT15712	-0.48	58	0.00014208	2'-deoxyuridine 5'-triphosphate	MOL
Alu	chr18	50452289	50453929		MT15833	0.48	58	0.00014496	pyrophosphate	MOL
Alu	chr3	7538780	7539258		MT15819	0.48	58	0.00014561	ornithine	MOL
Alu	chr5	64285105	64285972	AluYa	MT15799	0.48	58	0.00014581	L-arabitol	MOL
Alu	chr11	68173030	68174485	AluYb	MT15761	-0.48	58	0.00014928	glucose-6-phosphate	MOL
Alu	chr16	78268323	78272043		MT15718	0.48	58	0.00014951	4-Guanidinobutanoic acid	MOL
Alu	chr6	105218615	105220540		MT15858	0.48	58	0.00015107	valine	MOL
Alu	chr1	11095979	11099480	AluYb	MT15751	-0.48	58	0.00015145	DL-cystathionine	MOL
Alu	chr13	41561829	41564287		MT15751	0.48	58	0.00015145	DL-cystathionine	MOL
L1	chr9	3946932	3949821		MT15826	0.48	58	0.00015154	phosphoenolpyruvate	MOL
Alu	chr16	11676378	11680775		MT15713	0.48	58	0.00015394	2'-deoxyuridine	MOL
Alu	chr20	55779296	55781132		MT15766	-0.48	58	0.00015415	glyceric acid	MOL
Alu	chr22	18234155	18235388	AluYb	MT16058	-0.48	58	0.00015449	xanthosine	MOL
Alu	chr1	77636491	77637410		MT15812	0.48	58	0.00015535	N-acetylneuraminic acid	MOL
[truncated: 561 more rows]

## Sheet: Drug Effect GI50
Element	chr	start	stop	comment	NSC	LHICONC	Correlation	Count	Signif Prob	NAME	CompactAbbrev
[truncated: 5,165 more rows]

[truncated: 5 more sheets: Drug Effect TGI, miRNA, RNA, Mutations, Protein]
